# Supplementary material for: Spatiotemporal patterns of prevalence and mortality from respiratory infections and tuberculosis across Japan and its prefectures
Source: PLoS One. 2026 Jun 17;21(6):e0351936. doi: 10.1371/journal.pone.0351936 (PMC13274887; doi:10.1371/journal.pone.0351936)
Supplement: S1 Data — Source data used for prevalence, mortality, temporal trend, and prefectural analyses. (CSV) [file pone.0351936.s002.csv]

measure	location	sex	age	cause	metric	year	val	upper	lower
Deaths	Japan	Male	All ages	Respiratory infections and tuberculosis	Number	2010	63237.27491388273	71635.4649772491	54213.1823328317
Deaths	Japan	Female	All ages	Respiratory infections and tuberculosis	Number	2010	40810.96658890672	49775.64591348503	28676.858261029178
Deaths	Japan	Both	All ages	Respiratory infections and tuberculosis	Number	2010	104048.2415027895	118177.21799751642	85703.21702190825
Deaths	Japan	Male	All ages	Respiratory infections and tuberculosis	Rate	2010	101.47790202746498	114.95461666481924	86.99679125737333
Deaths	Japan	Female	All ages	Respiratory infections and tuberculosis	Rate	2010	62.165651762239484	75.8211757459171	43.68226810817117
Deaths	Japan	Both	All ages	Respiratory infections and tuberculosis	Rate	2010	81.30989629732082	92.35117481371682	66.97393043602105
Deaths	Japan	Male	15-49 years	Respiratory infections and tuberculosis	Number	2010	550.4721578219417	631.7614279989782	478.05306003373687
Deaths	Japan	Female	15-49 years	Respiratory infections and tuberculosis	Number	2010	280.3538706785751	330.0548265366926	238.5966158767358
Deaths	Japan	Both	15-49 years	Respiratory infections and tuberculosis	Number	2010	830.8260285005169	927.2862730021731	744.0504173836408
Deaths	Japan	Male	15-49 years	Respiratory infections and tuberculosis	Rate	2010	1.9735104902194143	2.264942536612854	1.7138791044237358
Deaths	Japan	Female	15-49 years	Respiratory infections and tuberculosis	Rate	2010	1.033046411897323	1.21618422266777	0.8791795074051101
Deaths	Japan	Both	15-49 years	Respiratory infections and tuberculosis	Rate	2010	1.5097253836032118	1.6850069403155759	1.3520421403166807
Deaths	Japan	Male	0-14 years	Respiratory infections and tuberculosis	Number	2010	139.71348652155186	161.34021401032632	118.28695227951651
Deaths	Japan	Female	0-14 years	Respiratory infections and tuberculosis	Number	2010	116.80653414963714	140.0673586234975	92.49288025356998
Deaths	Japan	Both	0-14 years	Respiratory infections and tuberculosis	Number	2010	256.520020671189	292.43089887981796	222.8269732547443
Deaths	Japan	Male	0-14 years	Respiratory infections and tuberculosis	Rate	2010	1.6070224925475967	1.8557789897186616	1.3605686725079653
Deaths	Japan	Female	0-14 years	Respiratory infections and tuberculosis	Rate	2010	1.4139054236068087	1.6954702018154022	1.119596484799424
Deaths	Japan	Both	0-14 years	Respiratory infections and tuberculosis	Rate	2010	1.5129279533854845	1.7247265152688789	1.3142099229654638
Deaths	Japan	Male	50-74 years	Respiratory infections and tuberculosis	Number	2010	10638.65715411983	12080.711732280502	9169.497022217489
Deaths	Japan	Female	50-74 years	Respiratory infections and tuberculosis	Number	2010	3143.085819327078	3691.9167136681317	2603.0992040154256
Deaths	Japan	Both	50-74 years	Respiratory infections and tuberculosis	Number	2010	13781.742973446911	15405.286169147752	12206.28503039184
Deaths	Japan	Male	50-74 years	Respiratory infections and tuberculosis	Rate	2010	52.29820034132086	59.387145697790054	45.076007747027504
Deaths	Japan	Female	50-74 years	Respiratory infections and tuberculosis	Rate	2010	14.641420364740405	17.198036472322293	12.126003516273975
Deaths	Japan	Both	50-74 years	Respiratory infections and tuberculosis	Rate	2010	32.963277290070295	36.84648020971585	29.195085042121306
Deaths	Japan	Male	75+ years	Respiratory infections and tuberculosis	Number	2010	51908.4321154194	58971.46691131677	44157.106952655384
Deaths	Japan	Female	75+ years	Respiratory infections and tuberculosis	Number	2010	37270.72036475143	45764.00099401094	25599.620931979025
Deaths	Japan	Both	75+ years	Respiratory infections and tuberculosis	Number	2010	89179.15248017084	101783.80821210008	71717.47480722549
Deaths	Japan	Male	75+ years	Respiratory infections and tuberculosis	Rate	2010	963.5832117415191	1094.6952772753043	819.6943194902291
Deaths	Japan	Female	75+ years	Respiratory infections and tuberculosis	Rate	2010	424.40711996091915	521.1213432334299	291.5066112354423
Deaths	Japan	Both	75+ years	Respiratory infections and tuberculosis	Rate	2010	629.4027536252906	718.3630633561896	506.1628740725801
Deaths	Toyama	Male	All ages	Respiratory infections and tuberculosis	Number	2010	690.3604937517355	798.0135554943579	586.79878795004
Deaths	Toyama	Female	All ages	Respiratory infections and tuberculosis	Number	2010	415.327389710987	524.3102304282269	287.4766564502189
Deaths	Toyama	Both	All ages	Respiratory infections and tuberculosis	Number	2010	1105.6878834627237	1275.6930633593201	898.8438206229952
Deaths	Toyama	Male	All ages	Respiratory infections and tuberculosis	Rate	2010	131.05135433255074	151.48716963065175	111.392202447214
Deaths	Toyama	Female	All ages	Respiratory infections and tuberculosis	Rate	2010	73.25424835906797	92.47632780423267	50.70430438910618
Deaths	Toyama	Both	All ages	Respiratory infections and tuberculosis	Rate	2010	101.09116785036001	116.63445310599246	82.17976600891414
Deaths	Toyama	Male	15-49 years	Respiratory infections and tuberculosis	Number	2010	4.573986399122992	5.524877047842765	3.711143467131567
Deaths	Toyama	Female	15-49 years	Respiratory infections and tuberculosis	Number	2010	2.085990980639164	2.5490204200652946	1.695961388191275
Deaths	Toyama	Both	15-49 years	Respiratory infections and tuberculosis	Number	2010	6.659977379762155	7.642291036157267	5.69106530388331
Deaths	Toyama	Male	15-49 years	Respiratory infections and tuberculosis	Rate	2010	2.093202580927435	2.528360578000105	1.6983380372712178
Deaths	Toyama	Female	15-49 years	Respiratory infections and tuberculosis	Rate	2010	0.9982139730471641	1.2197884959752243	0.811572231689261
Deaths	Toyama	Both	15-49 years	Respiratory infections and tuberculosis	Rate	2010	1.5579313108049688	1.7877184579775185	1.3312791205114036
Deaths	Toyama	Male	0-14 years	Respiratory infections and tuberculosis	Number	2010	1.1784851587578071	1.3772846927278997	0.9694455906690063
Deaths	Toyama	Female	0-14 years	Respiratory infections and tuberculosis	Number	2010	0.8429290128375917	1.0249968439242252	0.6569520927736627
Deaths	Toyama	Both	0-14 years	Respiratory infections and tuberculosis	Number	2010	2.0214141715953997	2.3306694143447864	1.7334974255117883
Deaths	Toyama	Male	0-14 years	Respiratory infections and tuberculosis	Rate	2010	1.6069383541266435	1.878013974846188	1.3218998052780222
Deaths	Toyama	Female	0-14 years	Respiratory infections and tuberculosis	Rate	2010	1.2158746513547907	1.4784966008593745	0.9476140749611109
Deaths	Toyama	Both	0-14 years	Respiratory infections and tuberculosis	Rate	2010	1.4169029556132189	1.633674299975888	1.2150887533439048
Deaths	Toyama	Male	50-74 years	Respiratory infections and tuberculosis	Number	2010	95.89838116390906	115.00383983156586	80.74159109971941
Deaths	Toyama	Female	50-74 years	Respiratory infections and tuberculosis	Number	2010	29.989465645170114	36.26704912523289	23.794764228246052
Deaths	Toyama	Both	50-74 years	Respiratory infections and tuberculosis	Number	2010	125.88784680907906	144.46792154231116	108.28369264531749
Deaths	Toyama	Male	50-74 years	Respiratory infections and tuberculosis	Rate	2010	53.034081171157176	63.59985333013527	44.652016481404736
Deaths	Toyama	Female	50-74 years	Respiratory infections and tuberculosis	Rate	2010	15.432223093536425	18.66259304740154	12.244503265683655
Deaths	Toyama	Both	50-74 years	Respiratory infections and tuberculosis	Rate	2010	33.55629088691915	38.508940473456235	28.863779791441818
Deaths	Toyama	Male	75+ years	Respiratory infections and tuberculosis	Number	2010	588.7096410299455	684.2463382669121	495.78037449045803
Deaths	Toyama	Female	75+ years	Respiratory infections and tuberculosis	Number	2010	382.4090040723396	487.52881818642953	259.5359114901202
Deaths	Toyama	Both	75+ years	Respiratory infections and tuberculosis	Number	2010	971.1186451022846	1131.3793461137677	773.9784240175958
Deaths	Toyama	Male	75+ years	Respiratory infections and tuberculosis	Rate	2010	1088.0131493031838	1264.5775803747802	916.2675944432792
Deaths	Toyama	Female	75+ years	Respiratory infections and tuberculosis	Rate	2010	405.36266562331593	516.792175925992	275.1142566891819
Deaths	Toyama	Both	75+ years	Respiratory infections and tuberculosis	Rate	2010	654.1890086670685	762.1477937771493	521.3865272707644
Deaths	Okayama	Male	All ages	Respiratory infections and tuberculosis	Number	2010	1184.9026651568327	1383.257351150578	1008.197289330563
Deaths	Okayama	Female	All ages	Respiratory infections and tuberculosis	Number	2010	774.0859284453808	961.360856985607	534.4640936340361
Deaths	Okayama	Both	All ages	Respiratory infections and tuberculosis	Number	2010	1958.9885936022133	2259.642907105499	1566.7264131280535
Deaths	Okayama	Male	All ages	Respiratory infections and tuberculosis	Rate	2010	126.99433387044782	148.25339755440322	108.05557868466724
Deaths	Okayama	Female	All ages	Respiratory infections and tuberculosis	Rate	2010	76.59052047001947	95.12009673642707	52.88157502898774
Deaths	Okayama	Both	All ages	Respiratory infections and tuberculosis	Rate	2010	100.78569173861784	116.25370061809218	80.60465784638353
Deaths	Okayama	Male	15-49 years	Respiratory infections and tuberculosis	Number	2010	7.724765821667288	9.163557793407142	6.230481234236121
Deaths	Okayama	Female	15-49 years	Respiratory infections and tuberculosis	Number	2010	3.8108870897867106	4.688187139916226	3.15857643604984
Deaths	Okayama	Both	15-49 years	Respiratory infections and tuberculosis	Number	2010	11.535652911454	13.268395943336666	9.837905643216024
Deaths	Okayama	Male	15-49 years	Respiratory infections and tuberculosis	Rate	2010	1.9680859982284526	2.3346558592852293	1.587377942892594
Deaths	Okayama	Female	15-49 years	Respiratory infections and tuberculosis	Rate	2010	0.9641299725668756	1.186081254075882	0.7990995641934778
Deaths	Okayama	Both	15-49 years	Respiratory infections and tuberculosis	Rate	2010	1.4643457613921116	1.6843016610533903	1.248832254246728
Deaths	Okayama	Male	0-14 years	Respiratory infections and tuberculosis	Number	2010	2.524409702514166	2.9432349670744533	2.1079438219160718
Deaths	Okayama	Female	0-14 years	Respiratory infections and tuberculosis	Number	2010	1.6521706927709015	1.9756293541438474	1.3101189726518794
Deaths	Okayama	Both	0-14 years	Respiratory infections and tuberculosis	Number	2010	4.176580395285067	4.775134530045976	3.5593210702613045
Deaths	Okayama	Male	0-14 years	Respiratory infections and tuberculosis	Rate	2010	1.8299277306585653	2.1335313672457517	1.5280343957452258
Deaths	Okayama	Female	0-14 years	Respiratory infections and tuberculosis	Rate	2010	1.2750625672365223	1.5246917568654585	1.0110841863761464
Deaths	Okayama	Both	0-14 years	Respiratory infections and tuberculosis	Rate	2010	1.5611809478037766	1.7849169286729123	1.3304530779011208
Deaths	Okayama	Male	50-74 years	Respiratory infections and tuberculosis	Number	2010	165.02715434841298	191.57542692269664	140.98965272337745
Deaths	Okayama	Female	50-74 years	Respiratory infections and tuberculosis	Number	2010	47.71118940620995	58.31012938765726	37.56510345967358
Deaths	Okayama	Both	50-74 years	Respiratory infections and tuberculosis	Number	2010	212.73834375462303	243.0812684915128	185.73715509029424
Deaths	Okayama	Male	50-74 years	Respiratory infections and tuberculosis	Rate	2010	53.49134407456137	62.09661142261282	45.699909536443066
Deaths	Okayama	Female	50-74 years	Respiratory infections and tuberculosis	Rate	2010	14.512763123232467	17.736742806457087	11.42653232910192
Deaths	Okayama	Both	50-74 years	Respiratory infections and tuberculosis	Rate	2010	33.38301613549995	38.14444432099994	29.14597498461724
Deaths	Okayama	Male	75+ years	Respiratory infections and tuberculosis	Number	2010	1009.6263352842382	1176.7593700011328	841.9846098431043
Deaths	Okayama	Female	75+ years	Respiratory infections and tuberculosis	Number	2010	720.9116812566136	895.1767717527365	486.1359106805077
Deaths	Okayama	Both	75+ years	Respiratory infections and tuberculosis	Number	2010	1730.5380165408515	2009.4310200277346	1375.0731115903816
Deaths	Okayama	Male	75+ years	Respiratory infections and tuberculosis	Rate	2010	1073.2576776875037	1250.9242127572527	895.050391840682
Deaths	Okayama	Female	75+ years	Respiratory infections and tuberculosis	Rate	2010	458.9303520747854	569.8670193740664	309.47275574161085
Deaths	Okayama	Both	75+ years	Respiratory infections and tuberculosis	Rate	2010	689.0280371953113	800.0715952930344	547.4967426448351
Deaths	Hiroshima	Male	All ages	Respiratory infections and tuberculosis	Number	2011	1539.178281659787	1781.4401800905284	1295.7658221589222
Deaths	Hiroshima	Female	All ages	Respiratory infections and tuberculosis	Number	2011	993.2001087575007	1229.678174907109	679.811439482574
Deaths	Hiroshima	Both	All ages	Respiratory infections and tuberculosis	Number	2011	2532.3783904172883	2939.894544613988	2010.2643734963658
Deaths	Hiroshima	Male	All ages	Respiratory infections and tuberculosis	Rate	2011	111.46729442273876	129.01190162098396	93.8393635893545
Deaths	Hiroshima	Female	All ages	Respiratory infections and tuberculosis	Rate	2011	67.19258871390007	83.19094926435051	45.99102442034645
Deaths	Hiroshima	Both	All ages	Respiratory infections and tuberculosis	Rate	2011	88.57649497975343	102.83042824776878	70.31420456783971
Deaths	Hiroshima	Male	15-49 years	Respiratory infections and tuberculosis	Number	2011	11.508489108694619	13.97921398274796	9.392944135069104
Deaths	Hiroshima	Female	15-49 years	Respiratory infections and tuberculosis	Number	2011	5.27277360243021	6.338380979426123	4.372248159564464
Deaths	Hiroshima	Both	15-49 years	Respiratory infections and tuberculosis	Number	2011	16.781262711124832	19.288375723257065	14.410908416999582
Deaths	Hiroshima	Male	15-49 years	Respiratory infections and tuberculosis	Rate	2011	1.9337351246915087	2.348883232082633	1.578266775655702
Deaths	Hiroshima	Female	15-49 years	Respiratory infections and tuberculosis	Rate	2011	0.9004747986475719	1.082457311190022	0.7466846821009767
Deaths	Hiroshima	Both	15-49 years	Respiratory infections and tuberculosis	Rate	2011	1.4213003948156024	1.6336420269878102	1.2205416347575955
Deaths	Hiroshima	Male	0-14 years	Respiratory infections and tuberculosis	Number	2011	3.1134909210126187	3.7387805634716567	2.5026996803731776
Deaths	Hiroshima	Female	0-14 years	Respiratory infections and tuberculosis	Number	2011	2.6601397607936677	3.282842350426191	2.0868958977349448
Deaths	Hiroshima	Both	0-14 years	Respiratory infections and tuberculosis	Number	2011	5.773630681806285	6.679321225662983	4.854277400065758
Deaths	Hiroshima	Male	0-14 years	Respiratory infections and tuberculosis	Rate	2011	1.5524790048434032	1.8642669838325858	1.2479203594221453
Deaths	Hiroshima	Female	0-14 years	Respiratory infections and tuberculosis	Rate	2011	1.3999929920129008	1.7277123376061243	1.0983030572114394
Deaths	Hiroshima	Both	0-14 years	Respiratory infections and tuberculosis	Rate	2011	1.4782933028180447	1.710188333726069	1.2429000339684293
Deaths	Hiroshima	Male	50-74 years	Respiratory infections and tuberculosis	Number	2011	226.95331147814503	265.3008015522217	188.90553792175973
Deaths	Hiroshima	Female	50-74 years	Respiratory infections and tuberculosis	Number	2011	63.755514126447714	77.49863539959723	50.92054484321744
Deaths	Hiroshima	Both	50-74 years	Respiratory infections and tuberculosis	Number	2011	290.7088256045926	333.08012733001766	247.57777034460216
Deaths	Hiroshima	Male	50-74 years	Respiratory infections and tuberculosis	Rate	2011	49.882188671947	58.31060384911401	41.51964834712831
Deaths	Hiroshima	Female	50-74 years	Respiratory infections and tuberculosis	Rate	2011	13.191560564077326	16.035129769003643	10.535895764605998
Deaths	Hiroshima	Both	50-74 years	Respiratory infections and tuberculosis	Rate	2011	30.983032089914165	35.49886128195895	26.386230233579205
Deaths	Hiroshima	Male	75+ years	Respiratory infections and tuberculosis	Number	2011	1297.6029901519348	1498.8070314978474	1080.7764447207344
Deaths	Hiroshima	Female	75+ years	Respiratory infections and tuberculosis	Number	2011	921.5116812678291	1148.5883261296165	615.1822612741729
Deaths	Hiroshima	Both	75+ years	Respiratory infections and tuberculosis	Number	2011	2219.114671419763	2609.2942810003333	1720.9680203954397
Deaths	Hiroshima	Male	75+ years	Respiratory infections and tuberculosis	Rate	2011	996.9084567488693	1151.4873316991368	830.3272925341524
Deaths	Hiroshima	Female	75+ years	Respiratory infections and tuberculosis	Rate	2011	420.2667244026684	523.827818270858	280.561428695748
Deaths	Hiroshima	Both	75+ years	Respiratory infections and tuberculosis	Rate	2011	635.0652020220568	746.726620773634	492.5058256888936
Deaths	Ishikawa	Male	All ages	Respiratory infections and tuberculosis	Number	2010	655.6481798392471	760.1524091232986	562.2631045153615
Deaths	Ishikawa	Female	All ages	Respiratory infections and tuberculosis	Number	2010	410.5593467444194	508.7000403547459	278.72059285774156
Deaths	Ishikawa	Both	All ages	Respiratory infections and tuberculosis	Number	2010	1066.2075265836665	1237.3998507647948	847.7697808236102
Deaths	Ishikawa	Male	All ages	Respiratory infections and tuberculosis	Rate	2010	115.99678273268772	134.48559235903537	99.47516546002747
Deaths	Ishikawa	Female	All ages	Respiratory infections and tuberculosis	Rate	2010	67.95759785446484	84.20227926877116	46.135064548842564
Deaths	Ishikawa	Both	All ages	Respiratory infections and tuberculosis	Rate	2010	91.177937346358	105.81764173709554	72.49798752382482
Deaths	Ishikawa	Male	15-49 years	Respiratory infections and tuberculosis	Number	2010	4.497737602576332	5.572227384630656	3.6822253242587446
Deaths	Ishikawa	Female	15-49 years	Respiratory infections and tuberculosis	Number	2010	2.1416830781298057	2.6089954525014916	1.7376859458288374
Deaths	Ishikawa	Both	15-49 years	Respiratory infections and tuberculosis	Number	2010	6.639420680706134	7.863620232001461	5.729489115767336
Deaths	Ishikawa	Male	15-49 years	Respiratory infections and tuberculosis	Rate	2010	1.8286158033307103	2.265464096760822	1.4970583022689394
Deaths	Ishikawa	Female	15-49 years	Respiratory infections and tuberculosis	Rate	2010	0.9011663008875491	1.0977995787389354	0.7311744823021594
Deaths	Ishikawa	Both	15-49 years	Respiratory infections and tuberculosis	Rate	2010	1.3728565396152557	1.6259886185440309	1.1847067657714758
Deaths	Ishikawa	Male	0-14 years	Respiratory infections and tuberculosis	Number	2010	1.400302498869431	1.6442407677008122	1.1648947809433652
Deaths	Ishikawa	Female	0-14 years	Respiratory infections and tuberculosis	Number	2010	0.9635391487194611	1.1843608390363136	0.7366913764759965
Deaths	Ishikawa	Both	0-14 years	Respiratory infections and tuberculosis	Number	2010	2.3638416475888917	2.704533664201862	2.0478865269492172
Deaths	Ishikawa	Male	0-14 years	Respiratory infections and tuberculosis	Rate	2010	1.7032496339765215	1.9999624995433343	1.416912853376228
Deaths	Ishikawa	Female	0-14 years	Respiratory infections and tuberculosis	Rate	2010	1.2258083969551665	1.5067363515483658	0.9372140991353335
Deaths	Ishikawa	Both	0-14 years	Respiratory infections and tuberculosis	Rate	2010	1.4698865593248525	1.6817360360440228	1.2734190059031494
Deaths	Ishikawa	Male	50-74 years	Respiratory infections and tuberculosis	Number	2010	88.52651281303044	105.52695471613899	74.43358192957052
Deaths	Ishikawa	Female	50-74 years	Respiratory infections and tuberculosis	Number	2010	27.77563349592285	33.72618469355868	22.711597353754843
Deaths	Ishikawa	Both	50-74 years	Respiratory infections and tuberculosis	Number	2010	116.30214630895321	133.56483266121063	100.52751308920128
Deaths	Ishikawa	Male	50-74 years	Respiratory infections and tuberculosis	Rate	2010	47.71904426487391	56.88290731469514	40.122436522400584
Deaths	Ishikawa	Female	50-74 years	Respiratory infections and tuberculosis	Rate	2010	14.001496906763006	17.001126931383798	11.448752740164279
Deaths	Ishikawa	Both	50-74 years	Respiratory infections and tuberculosis	Rate	2010	30.295515988108324	34.79226868769504	26.186385863836932
Deaths	Ishikawa	Male	75+ years	Respiratory infections and tuberculosis	Number	2010	561.2236269247707	656.347583991484	470.734568331802
Deaths	Ishikawa	Female	75+ years	Respiratory infections and tuberculosis	Number	2010	379.67849102164746	476.0150297826405	252.39721132869244
Deaths	Ishikawa	Both	75+ years	Respiratory infections and tuberculosis	Number	2010	940.9021179464179	1097.0442930950087	737.802859275619
Deaths	Ishikawa	Male	75+ years	Respiratory infections and tuberculosis	Rate	2010	1088.9958594252175	1273.5739677016159	913.4112877795236
Deaths	Ishikawa	Female	75+ years	Respiratory infections and tuberculosis	Rate	2010	424.2070934502755	531.8419583879647	281.99829578071893
Deaths	Ishikawa	Both	75+ years	Respiratory infections and tuberculosis	Rate	2010	667.1220351088116	777.8305601132963	523.1198183115158
Deaths	Hiroshima	Male	All ages	Respiratory infections and tuberculosis	Number	2010	1472.1800261244389	1698.5892050058442	1241.9307681010337
Deaths	Hiroshima	Female	All ages	Respiratory infections and tuberculosis	Number	2010	936.9848735701408	1146.5675518410687	643.7816231360887
Deaths	Hiroshima	Both	All ages	Respiratory infections and tuberculosis	Number	2010	2409.164899694579	2786.0542215694118	1967.028754396813
Deaths	Hiroshima	Male	All ages	Respiratory infections and tuberculosis	Rate	2010	106.62272359092601	123.02042147429614	89.9469077534611
Deaths	Hiroshima	Female	All ages	Respiratory infections and tuberculosis	Rate	2010	63.41080541112337	77.59439236567324	43.56816463471312
Deaths	Hiroshima	Both	All ages	Respiratory infections and tuberculosis	Rate	2010	84.28428004816439	97.46969759932014	68.81621196597666
Deaths	Hiroshima	Male	15-49 years	Respiratory infections and tuberculosis	Number	2010	11.627888508927901	14.042253344179885	9.495829277251765
Deaths	Hiroshima	Female	15-49 years	Respiratory infections and tuberculosis	Number	2010	5.1271789384156845	6.185602557292807	4.248679469057454
Deaths	Hiroshima	Both	15-49 years	Respiratory infections and tuberculosis	Number	2010	16.7550674473436	19.515373456740118	14.53782405780603
Deaths	Hiroshima	Male	15-49 years	Respiratory infections and tuberculosis	Rate	2010	1.9466033211195057	2.3507876752339385	1.5896792262575983
Deaths	Hiroshima	Female	15-49 years	Respiratory infections and tuberculosis	Rate	2010	0.8710511791120108	1.0508656837931762	0.7218038039325878
Deaths	Hiroshima	Both	15-49 years	Respiratory infections and tuberculosis	Rate	2010	1.4127825995438301	1.6455308299969376	1.22582525726295
Deaths	Hiroshima	Male	0-14 years	Respiratory infections and tuberculosis	Number	2010	3.1196704008515703	3.7305771317688117	2.524856122326727
Deaths	Hiroshima	Female	0-14 years	Respiratory infections and tuberculosis	Number	2010	2.6360740163181156	3.295211456238073	2.06073103694071
Deaths	Hiroshima	Both	0-14 years	Respiratory infections and tuberculosis	Number	2010	5.755744417169692	6.760125800740983	4.8057066163589175
Deaths	Hiroshima	Male	0-14 years	Respiratory infections and tuberculosis	Rate	2010	1.54973023470068	1.853204804073832	1.2542497662479868
Deaths	Hiroshima	Female	0-14 years	Respiratory infections and tuberculosis	Rate	2010	1.3807778031902362	1.726034552681781	1.079412663126661
Deaths	Hiroshima	Both	0-14 years	Respiratory infections and tuberculosis	Rate	2010	1.4674922309632645	1.7235706407199995	1.225269333147939
Deaths	Hiroshima	Male	50-74 years	Respiratory infections and tuberculosis	Number	2010	219.23568597667318	260.64041309627163	185.1799745401874
Deaths	Hiroshima	Female	50-74 years	Respiratory infections and tuberculosis	Number	2010	62.20946265647367	74.76044773259864	49.58722306225806
Deaths	Hiroshima	Both	50-74 years	Respiratory infections and tuberculosis	Number	2010	281.4451486331469	323.14868784047303	245.2211104114937
Deaths	Hiroshima	Male	50-74 years	Respiratory infections and tuberculosis	Rate	2010	47.994596474373616	57.058828701822776	40.539194673520115
Deaths	Hiroshima	Female	50-74 years	Respiratory infections and tuberculosis	Rate	2010	12.801137787591822	15.383813838286894	10.203799354919521
Deaths	Hiroshima	Both	50-74 years	Respiratory infections and tuberculosis	Rate	2010	29.85329778798344	34.27685307332234	26.010961171537158
Deaths	Hiroshima	Male	75+ years	Respiratory infections and tuberculosis	Number	2010	1238.1967812379867	1427.3792991141988	1046.9123752497296
Deaths	Hiroshima	Female	75+ years	Respiratory infections and tuberculosis	Number	2010	867.0121579589319	1065.7337154801712	577.1531384695868
Deaths	Hiroshima	Both	75+ years	Respiratory infections and tuberculosis	Number	2010	2105.2089391969184	2451.5680168262684	1675.665056313866
Deaths	Hiroshima	Male	75+ years	Respiratory infections and tuberculosis	Rate	2010	988.1969343482159	1139.1822922738218	835.5340729593987
Deaths	Hiroshima	Female	75+ years	Respiratory infections and tuberculosis	Rate	2010	408.6940776150136	502.367877812414	272.0597022822962
Deaths	Hiroshima	Both	75+ years	Respiratory infections and tuberculosis	Rate	2010	623.8752739968115	726.518228068498	496.58063704284393
Deaths	Yamaguchi	Male	All ages	Respiratory infections and tuberculosis	Number	2011	1066.474555418161	1224.4280297976659	906.4605055609607
Deaths	Yamaguchi	Female	All ages	Respiratory infections and tuberculosis	Number	2011	793.5134466101596	981.4955099706111	547.9650332210383
Deaths	Yamaguchi	Both	All ages	Respiratory infections and tuberculosis	Number	2011	1859.9880020283208	2127.2548349901144	1500.7166106056736
Deaths	Yamaguchi	Male	All ages	Respiratory infections and tuberculosis	Rate	2011	156.68712488283978	179.8937505262203	133.17775817023838
Deaths	Yamaguchi	Female	All ages	Respiratory infections and tuberculosis	Rate	2011	104.14972573915634	128.82262879645043	71.92116046479124
Deaths	Yamaguchi	Both	All ages	Respiratory infections and tuberculosis	Rate	2011	128.93872429852163	147.46628708485142	104.03319004965847
Deaths	Yamaguchi	Male	15-49 years	Respiratory infections and tuberculosis	Number	2011	6.002530293883184	7.26202637969348	4.870702981792892
Deaths	Yamaguchi	Female	15-49 years	Respiratory infections and tuberculosis	Number	2011	3.5248656847546	4.313585468740947	2.8733527565923906
Deaths	Yamaguchi	Both	15-49 years	Respiratory infections and tuberculosis	Number	2011	9.527395978637777	10.938974668358904	8.149441267252849
Deaths	Yamaguchi	Male	15-49 years	Respiratory infections and tuberculosis	Rate	2011	2.250582930646391	2.7228171807307544	1.826216687692888
Deaths	Yamaguchi	Female	15-49 years	Respiratory infections and tuberculosis	Rate	2011	1.3228178149101328	1.6188099673889447	1.0783168934297065
Deaths	Yamaguchi	Both	15-49 years	Respiratory infections and tuberculosis	Rate	2011	1.786912290718563	2.0516611597311143	1.528469772390555
Deaths	Yamaguchi	Male	0-14 years	Respiratory infections and tuberculosis	Number	2011	1.7364298223157255	2.1150106057805096	1.4299710879725445
Deaths	Yamaguchi	Female	0-14 years	Respiratory infections and tuberculosis	Number	2011	1.4767485759662213	1.7891424417653468	1.1402975372868576
Deaths	Yamaguchi	Both	0-14 years	Respiratory infections and tuberculosis	Number	2011	3.213178398281943	3.7293092067491362	2.6800353954032117
Deaths	Yamaguchi	Male	0-14 years	Respiratory infections and tuberculosis	Rate	2011	1.8587267191816246	2.2639709787257685	1.530684070679655
Deaths	Yamaguchi	Female	0-14 years	Respiratory infections and tuberculosis	Rate	2011	1.6547621632184357	2.004813321255072	1.2777538778250466
Deaths	Yamaguchi	Both	0-14 years	Respiratory infections and tuberculosis	Rate	2011	1.7590770835121636	2.0416365199115547	1.4672042017884808
Deaths	Yamaguchi	Male	50-74 years	Respiratory infections and tuberculosis	Number	2011	158.03668262224528	183.35644679742435	137.2261052985754
Deaths	Yamaguchi	Female	50-74 years	Respiratory infections and tuberculosis	Number	2011	48.00662886462331	58.62728359003569	39.00232354583172
Deaths	Yamaguchi	Both	50-74 years	Respiratory infections and tuberculosis	Number	2011	206.04331148686884	234.92860910687725	180.73764421264516
Deaths	Yamaguchi	Male	50-74 years	Respiratory infections and tuberculosis	Rate	2011	65.29403920257823	75.75508942979593	56.69599329922333
Deaths	Yamaguchi	Female	50-74 years	Respiratory infections and tuberculosis	Rate	2011	17.880857273735	21.836694536006526	14.527055891253582
Deaths	Yamaguchi	Both	50-74 years	Respiratory infections and tuberculosis	Rate	2011	40.359575068719856	46.017600700633395	35.40272414913461
Deaths	Yamaguchi	Male	75+ years	Respiratory infections and tuberculosis	Number	2011	900.6989126797176	1043.1972438290854	755.5114512466904
Deaths	Yamaguchi	Female	75+ years	Respiratory infections and tuberculosis	Number	2011	740.5052034848159	922.7059173188909	498.987407746289
Deaths	Yamaguchi	Both	75+ years	Respiratory infections and tuberculosis	Number	2011	1641.2041161645334	1889.0046990816954	1296.7893707879832
Deaths	Yamaguchi	Male	75+ years	Respiratory infections and tuberculosis	Rate	2011	1147.8157656644028	1329.4101128669442	962.794495111499
Deaths	Yamaguchi	Female	75+ years	Respiratory infections and tuberculosis	Rate	2011	537.7379635649736	670.0479599784278	362.35325724021965
Deaths	Yamaguchi	Both	75+ years	Respiratory infections and tuberculosis	Rate	2011	759.1906329771213	873.8185939626402	599.8707495002615
Deaths	Yamaguchi	Male	All ages	Respiratory infections and tuberculosis	Number	2010	1037.8943451930757	1187.5930264998935	876.1539955729612
Deaths	Yamaguchi	Female	All ages	Respiratory infections and tuberculosis	Number	2010	741.6776421040563	911.9390709555405	519.4240864535358
Deaths	Yamaguchi	Both	All ages	Respiratory infections and tuberculosis	Number	2010	1779.5719872971308	2028.878859485426	1448.6634878896261
Deaths	Yamaguchi	Male	All ages	Respiratory infections and tuberculosis	Rate	2010	151.66117817423662	173.53573456166734	128.0270461498094
Deaths	Yamaguchi	Female	All ages	Respiratory infections and tuberculosis	Rate	2010	96.82837448084265	119.05654539577772	67.81246609350579
Deaths	Yamaguchi	Both	All ages	Respiratory infections and tuberculosis	Rate	2010	122.70184641942474	139.8916053956922	99.885638835234
Deaths	Yamaguchi	Male	15-49 years	Respiratory infections and tuberculosis	Number	2010	6.247483139732456	7.463131031950761	5.116143158991767
Deaths	Yamaguchi	Female	15-49 years	Respiratory infections and tuberculosis	Number	2010	3.5061167700667633	4.418764556233835	2.856985229641684
Deaths	Yamaguchi	Both	15-49 years	Respiratory infections and tuberculosis	Number	2010	9.753599909799227	11.086177739585466	8.333262709395967
Deaths	Yamaguchi	Male	15-49 years	Respiratory infections and tuberculosis	Rate	2010	2.3251683742571734	2.777604334466814	1.9041098639874487
Deaths	Yamaguchi	Female	15-49 years	Respiratory infections and tuberculosis	Rate	2010	1.3001593010950612	1.63859284042819	1.059444440391274
Deaths	Yamaguchi	Both	15-49 years	Respiratory infections and tuberculosis	Rate	2010	1.8117320885649513	2.059258544136335	1.547904321755715
Deaths	Yamaguchi	Male	0-14 years	Respiratory infections and tuberculosis	Number	2010	1.7427609335654484	2.1172012178293285	1.3792258682927279
Deaths	Yamaguchi	Female	0-14 years	Respiratory infections and tuberculosis	Number	2010	1.4602526118516996	1.777048946888554	1.1510046054821665
Deaths	Yamaguchi	Both	0-14 years	Respiratory infections and tuberculosis	Number	2010	3.203013545417145	3.636781812635782	2.729673953272154
Deaths	Yamaguchi	Male	0-14 years	Respiratory infections and tuberculosis	Rate	2010	1.8409592674496533	2.23649792002422	1.456940303880433
Deaths	Yamaguchi	Female	0-14 years	Respiratory infections and tuberculosis	Rate	2010	1.6157156534654271	1.9662391131224926	1.2735441410579735
Deaths	Yamaguchi	Both	0-14 years	Respiratory infections and tuberculosis	Rate	2010	1.73094713690984	1.9653607382193696	1.4751487145204831
Deaths	Yamaguchi	Male	50-74 years	Respiratory infections and tuberculosis	Number	2010	158.52349332771487	184.45274892567386	134.93508092889678
Deaths	Yamaguchi	Female	50-74 years	Respiratory infections and tuberculosis	Number	2010	47.44777270627005	57.70424449290912	38.31966732181904
Deaths	Yamaguchi	Both	50-74 years	Respiratory infections and tuberculosis	Number	2010	205.97126603398516	237.11161301857442	179.99741518723468
Deaths	Yamaguchi	Male	50-74 years	Respiratory infections and tuberculosis	Rate	2010	64.83245904299056	75.43692760649023	55.1853414540913
Deaths	Yamaguchi	Female	50-74 years	Respiratory infections and tuberculosis	Rate	2010	17.449900824358828	21.221930685331337	14.09285107074802
Deaths	Yamaguchi	Both	50-74 years	Respiratory infections and tuberculosis	Rate	2010	39.88436346052033	45.91439348041229	34.854775947715495
Deaths	Yamaguchi	Male	75+ years	Respiratory infections and tuberculosis	Number	2010	871.3806077920633	1004.3434853779086	729.3642705784545
Deaths	Yamaguchi	Female	75+ years	Respiratory infections and tuberculosis	Number	2010	689.2635000158663	854.3280859044128	474.495375313485
Deaths	Yamaguchi	Both	75+ years	Respiratory infections and tuberculosis	Number	2010	1560.6441078079301	1799.4365531010872	1256.3442981675876
Deaths	Yamaguchi	Male	75+ years	Respiratory infections and tuberculosis	Rate	2010	1139.3164236833632	1313.1632924558921	953.6322990058601
Deaths	Yamaguchi	Female	75+ years	Respiratory infections and tuberculosis	Rate	2010	514.3123419522427	637.4796846880193	354.0573782267146
Deaths	Yamaguchi	Both	75+ years	Respiratory infections and tuberculosis	Rate	2010	741.4011755271248	854.8421572100106	596.8401987795701
Deaths	Hokkaidō	Male	All ages	Respiratory infections and tuberculosis	Number	2010	2875.3893510458283	3279.9027990643513	2458.533676916373
Deaths	Hokkaidō	Female	All ages	Respiratory infections and tuberculosis	Number	2010	1645.999064627675	2009.8769723246792	1159.3283659331541
Deaths	Hokkaidō	Both	All ages	Respiratory infections and tuberculosis	Number	2010	4521.388415673504	5189.363674564691	3688.37457085077
Deaths	Hokkaidō	Male	All ages	Respiratory infections and tuberculosis	Rate	2010	110.36908519299182	125.89594912528986	94.36847665125055
Deaths	Hokkaidō	Female	All ages	Respiratory infections and tuberculosis	Rate	2010	56.72883750056619	69.2697745760431	39.95588569529079
Deaths	Hokkaidō	Both	All ages	Respiratory infections and tuberculosis	Rate	2010	82.10600073968595	94.23607496876373	66.97891386475845
Deaths	Hokkaidō	Male	15-49 years	Respiratory infections and tuberculosis	Number	2010	23.72181480276819	27.99280518919647	19.919270561276907
Deaths	Hokkaidō	Female	15-49 years	Respiratory infections and tuberculosis	Number	2010	13.658797592365199	16.2613858370717	11.235368707704852
Deaths	Hokkaidō	Both	15-49 years	Respiratory infections and tuberculosis	Number	2010	37.380612395133426	42.50657333681866	32.54145421624307
Deaths	Hokkaidō	Male	15-49 years	Respiratory infections and tuberculosis	Rate	2010	2.1363859919700854	2.5210312692926053	1.7939289616411687
Deaths	Hokkaidō	Female	15-49 years	Respiratory infections and tuberculosis	Rate	2010	1.1983396675303966	1.426674900612947	0.9857227849469149
Deaths	Hokkaidō	Both	15-49 years	Respiratory infections and tuberculosis	Rate	2010	1.6612266285755761	1.8890287502570928	1.446170268832562
Deaths	Hokkaidō	Male	0-14 years	Respiratory infections and tuberculosis	Number	2010	5.213722443166716	6.210112018239648	4.247289367045477
Deaths	Hokkaidō	Female	0-14 years	Respiratory infections and tuberculosis	Number	2010	4.167399830231187	5.1141090866516015	3.245439994885269
Deaths	Hokkaidō	Both	0-14 years	Respiratory infections and tuberculosis	Number	2010	9.381122273397903	10.707876667771977	8.001965531520774
Deaths	Hokkaidō	Male	0-14 years	Respiratory infections and tuberculosis	Rate	2010	1.5462773391891205	1.8417849420073016	1.259654186204119
Deaths	Hokkaidō	Female	0-14 years	Respiratory infections and tuberculosis	Rate	2010	1.2886626647504624	1.5814084829636819	1.0035699770771855
Deaths	Hokkaidō	Both	0-14 years	Respiratory infections and tuberculosis	Rate	2010	1.4201588793912119	1.6210092658406767	1.2113755765018412
Deaths	Hokkaidō	Male	50-74 years	Respiratory infections and tuberculosis	Number	2010	479.17548755411485	554.501508447651	401.347217801063
Deaths	Hokkaidō	Female	50-74 years	Respiratory infections and tuberculosis	Number	2010	142.85875607266536	172.79582975659162	114.94243191280074
Deaths	Hokkaidō	Both	50-74 years	Respiratory infections and tuberculosis	Number	2010	622.03424362678	703.3838969734533	542.4638752345495
Deaths	Hokkaidō	Male	50-74 years	Respiratory infections and tuberculosis	Rate	2010	53.27718695972221	61.652320083833956	44.62384098088232
Deaths	Hokkaidō	Female	50-74 years	Respiratory infections and tuberculosis	Rate	2010	13.915775288613158	16.831925489250985	11.196464939199515
Deaths	Hokkaidō	Both	50-74 years	Respiratory infections and tuberculosis	Rate	2010	32.2967464315652	36.520515706894116	28.16535971490077
Deaths	Hokkaidō	Male	75+ years	Respiratory infections and tuberculosis	Number	2010	2367.2783262457788	2708.768217848757	2002.2109182670567
Deaths	Hokkaidō	Female	75+ years	Respiratory infections and tuberculosis	Number	2010	1485.314111132414	1840.605356013247	1022.8803245978304
Deaths	Hokkaidō	Both	75+ years	Respiratory infections and tuberculosis	Number	2010	3852.592437378192	4454.8124638501295	3049.306018823388
Deaths	Hokkaidō	Male	75+ years	Respiratory infections and tuberculosis	Rate	2010	916.4918742752623	1048.699695945986	775.1560164398061
Deaths	Hokkaidō	Female	75+ years	Respiratory infections and tuberculosis	Rate	2010	360.75353519823227	447.0467789337423	248.43747892629182
Deaths	Hokkaidō	Both	75+ years	Respiratory infections and tuberculosis	Rate	2010	574.9938467585787	664.8743143254521	455.1045111069531
Deaths	Aomori	Male	All ages	Respiratory infections and tuberculosis	Number	2010	920.9518222873496	1053.4285152411042	779.4232998618797
Deaths	Aomori	Female	All ages	Respiratory infections and tuberculosis	Number	2010	548.1241806847307	679.2712412959226	376.8521273899286
Deaths	Aomori	Both	All ages	Respiratory infections and tuberculosis	Number	2010	1469.0760029720811	1680.6767657115172	1203.3013699470202
Deaths	Aomori	Male	All ages	Respiratory infections and tuberculosis	Rate	2010	142.3270835862567	162.8004904409498	120.45477566133223
Deaths	Aomori	Female	All ages	Respiratory infections and tuberculosis	Rate	2010	75.13073405187806	93.10690675083869	51.654675997777865
Deaths	Aomori	Both	All ages	Respiratory infections and tuberculosis	Rate	2010	106.71556379409932	122.08651441157372	87.4093538035614
Deaths	Aomori	Male	15-49 years	Respiratory infections and tuberculosis	Number	2010	8.169620139631045	9.893897250944729	6.787868379804138
Deaths	Aomori	Female	15-49 years	Respiratory infections and tuberculosis	Number	2010	3.7962021198379374	4.60548843596433	3.1008079443565513
Deaths	Aomori	Both	15-49 years	Respiratory infections and tuberculosis	Number	2010	11.965822259468977	13.702947617034402	10.395879885733152
Deaths	Aomori	Male	15-49 years	Respiratory infections and tuberculosis	Rate	2010	3.0885914148725564	3.7404684167211637	2.5662089111642294
Deaths	Aomori	Female	15-49 years	Respiratory infections and tuberculosis	Rate	2010	1.4290673460185417	1.733720420709213	1.1672885793931342
Deaths	Aomori	Both	15-49 years	Respiratory infections and tuberculosis	Rate	2010	2.2570570861848274	2.5847229174887922	1.96092619917134
Deaths	Aomori	Male	0-14 years	Respiratory infections and tuberculosis	Number	2010	1.6155719344666124	1.8627223032976494	1.3959976247195536
Deaths	Aomori	Female	0-14 years	Respiratory infections and tuberculosis	Number	2010	1.432331095772984	1.7088152548797737	1.172214841163042
Deaths	Aomori	Both	0-14 years	Respiratory infections and tuberculosis	Number	2010	3.0479030302395964	3.424670931233438	2.6423562958585474
Deaths	Aomori	Male	0-14 years	Respiratory infections and tuberculosis	Rate	2010	1.8310014001671584	2.1111081919027215	1.5821478146285257
Deaths	Aomori	Female	0-14 years	Respiratory infections and tuberculosis	Rate	2010	1.6910972836226952	2.0175313126052665	1.3839881990715477
Deaths	Aomori	Both	0-14 years	Respiratory infections and tuberculosis	Rate	2010	1.7624796742403646	1.9803493901793423	1.527968317018817
Deaths	Aomori	Male	50-74 years	Respiratory infections and tuberculosis	Number	2010	159.12193275387497	185.01916142972817	132.257288937832
Deaths	Aomori	Female	50-74 years	Respiratory infections and tuberculosis	Number	2010	47.52126556663043	56.547371938955415	38.48279799669577
Deaths	Aomori	Both	50-74 years	Respiratory infections and tuberculosis	Number	2010	206.64319832050555	236.1551567105947	176.83378009693618
Deaths	Aomori	Male	50-74 years	Respiratory infections and tuberculosis	Rate	2010	69.3636142731896	80.65260096112138	57.652916954518105
Deaths	Aomori	Female	50-74 years	Respiratory infections and tuberculosis	Rate	2010	18.229094612703562	21.691497077863843	14.761950408490922
Deaths	Aomori	Both	50-74 years	Respiratory infections and tuberculosis	Rate	2010	42.164189430902255	48.18591099807738	36.081773135476396
Deaths	Aomori	Male	75+ years	Respiratory infections and tuberculosis	Number	2010	752.0446974593772	862.5599843255563	630.0587138308539
Deaths	Aomori	Female	75+ years	Respiratory infections and tuberculosis	Number	2010	495.37438190248906	617.312333303957	328.83220766482697
Deaths	Aomori	Both	75+ years	Respiratory infections and tuberculosis	Number	2010	1247.4190793618661	1434.6657314151269	1001.0158034616788
Deaths	Aomori	Male	75+ years	Respiratory infections and tuberculosis	Rate	2010	1158.4059741619453	1328.6373034625808	970.5058497721512
Deaths	Aomori	Female	75+ years	Respiratory infections and tuberculosis	Rate	2010	417.9275791820683	520.8017581897091	277.4225990021179
Deaths	Aomori	Both	75+ years	Respiratory infections and tuberculosis	Rate	2010	679.9710047011691	782.0395847237864	545.6560131738465
Deaths	Fukushima	Male	All ages	Respiratory infections and tuberculosis	Number	2010	1142.6388849805016	1316.0249393988183	959.3015201339412
Deaths	Fukushima	Female	All ages	Respiratory infections and tuberculosis	Number	2010	746.5772115886673	910.416217462456	530.7079477552261
Deaths	Fukushima	Both	All ages	Respiratory infections and tuberculosis	Number	2010	1889.2160965691676	2183.2885480098266	1535.3375639388546
Deaths	Fukushima	Male	All ages	Respiratory infections and tuberculosis	Rate	2010	115.96902680061748	133.56637295782835	97.36169944906493
Deaths	Fukushima	Female	All ages	Respiratory infections and tuberculosis	Rate	2010	71.64307398147913	87.36539959853127	50.92781854763458
Deaths	Fukushima	Both	All ages	Respiratory infections and tuberculosis	Rate	2010	93.18531670848776	107.69039877533216	75.73030814733066
Deaths	Fukushima	Male	15-49 years	Respiratory infections and tuberculosis	Number	2010	8.602622859466107	10.456581176732112	7.172062030458621
Deaths	Fukushima	Female	15-49 years	Respiratory infections and tuberculosis	Number	2010	3.9934688531295617	4.792647829505182	3.2663896466144235
Deaths	Fukushima	Both	15-49 years	Respiratory infections and tuberculosis	Number	2010	12.596091712595681	14.50994996538538	10.85951842821955
Deaths	Fukushima	Male	15-49 years	Respiratory infections and tuberculosis	Rate	2010	2.131387506959726	2.5907245789664017	1.776951478703836
Deaths	Fukushima	Female	15-49 years	Respiratory infections and tuberculosis	Rate	2010	1.0292915252715358	1.2352748890616323	0.8418914245093363
Deaths	Fukushima	Both	15-49 years	Respiratory infections and tuberculosis	Rate	2010	1.5912225239271303	1.8329938946768007	1.3718469757333833
Deaths	Fukushima	Male	0-14 years	Respiratory infections and tuberculosis	Number	2010	2.316110979068234	2.7466268832859635	1.9279021540553523
Deaths	Fukushima	Female	0-14 years	Respiratory infections and tuberculosis	Number	2010	1.8016561574739742	2.270626790507565	1.4158569355539259
Deaths	Fukushima	Both	0-14 years	Respiratory infections and tuberculosis	Number	2010	4.117767136542206	4.7265090841806545	3.534115308878977
Deaths	Fukushima	Male	0-14 years	Respiratory infections and tuberculosis	Rate	2010	1.6336807564324651	1.9373473572192599	1.3598556709195313
Deaths	Fukushima	Female	0-14 years	Respiratory infections and tuberculosis	Rate	2010	1.337208913649547	1.685284048924879	1.0508645097573739
Deaths	Fukushima	Both	0-14 years	Respiratory infections and tuberculosis	Rate	2010	1.4892190016414424	1.7093747427163608	1.278137276211792
Deaths	Fukushima	Male	50-74 years	Respiratory infections and tuberculosis	Number	2010	170.03338410053718	197.2833092662108	144.161700286943
Deaths	Fukushima	Female	50-74 years	Respiratory infections and tuberculosis	Number	2010	51.539472207688945	61.957795734173196	41.80739799526352
Deaths	Fukushima	Both	50-74 years	Respiratory infections and tuberculosis	Number	2010	221.572856308226	252.1671559451263	193.9762718108948
Deaths	Fukushima	Male	50-74 years	Respiratory infections and tuberculosis	Rate	2010	50.2805206188972	58.33858775320729	42.630012818229964
Deaths	Fukushima	Female	50-74 years	Respiratory infections and tuberculosis	Rate	2010	14.906162629393316	17.91933327626388	12.09146789703058
Deaths	Fukushima	Both	50-74 years	Respiratory infections and tuberculosis	Rate	2010	32.39705576756583	36.87037099227679	28.36204849343165
Deaths	Fukushima	Male	75+ years	Respiratory infections and tuberculosis	Number	2010	961.6867670414298	1117.6257834794148	807.5906351506507
Deaths	Fukushima	Female	75+ years	Respiratory infections and tuberculosis	Number	2010	689.2426143703747	847.042485814685	482.3538466339119
Deaths	Fukushima	Both	75+ years	Respiratory infections and tuberculosis	Number	2010	1650.9293814118046	1924.1289432707558	1324.4832084375444
Deaths	Fukushima	Male	75+ years	Respiratory infections and tuberculosis	Rate	2010	945.2538691055645	1098.5282653894963	793.7908669348323
Deaths	Fukushima	Female	75+ years	Respiratory infections and tuberculosis	Rate	2010	397.0192629454434	487.91554148001495	277.8466749976487
Deaths	Fukushima	Both	75+ years	Respiratory infections and tuberculosis	Rate	2010	599.5905624912556	698.8121771840005	481.0306490990967
Deaths	Fukui	Male	All ages	Respiratory infections and tuberculosis	Number	2010	503.2050110659666	581.154312799601	427.4326683617152
Deaths	Fukui	Female	All ages	Respiratory infections and tuberculosis	Number	2010	312.12770722102687	387.3557805645586	217.83891958430272
Deaths	Fukui	Both	All ages	Respiratory infections and tuberculosis	Number	2010	815.3327182869938	959.4497656263628	664.7296888752827
Deaths	Fukui	Male	All ages	Respiratory infections and tuberculosis	Rate	2010	129.10354982211382	149.10241974324023	109.66320601326768
Deaths	Fukui	Female	All ages	Respiratory infections and tuberculosis	Rate	2010	74.96970117047209	93.03867117127108	52.32255364298361
Deaths	Fukui	Both	All ages	Respiratory infections and tuberculosis	Rate	2010	101.14447779138683	119.02263129490687	82.46171868949281
Deaths	Fukui	Male	15-49 years	Respiratory infections and tuberculosis	Number	2010	2.9219981632793197	3.4735212150524517	2.4450017289331556
Deaths	Fukui	Female	15-49 years	Respiratory infections and tuberculosis	Number	2010	1.423356329358876	1.7411333443878811	1.1649506443397686
Deaths	Fukui	Both	15-49 years	Respiratory infections and tuberculosis	Number	2010	4.3453544926381955	4.8974178644158455	3.7864163255605243
Deaths	Fukui	Male	15-49 years	Respiratory infections and tuberculosis	Rate	2010	1.814018149125203	2.156411528474408	1.5178919571768617
Deaths	Fukui	Female	15-49 years	Respiratory infections and tuberculosis	Rate	2010	0.9044677545778843	1.106398260180238	0.7402645927423191
Deaths	Fukui	Both	15-49 years	Respiratory infections and tuberculosis	Rate	2010	1.3645401630587635	1.5379006206740136	1.189020863324743
Deaths	Fukui	Male	0-14 years	Respiratory infections and tuberculosis	Number	2010	0.9079504685585311	1.0468857293045821	0.7537553684030504
Deaths	Fukui	Female	0-14 years	Respiratory infections and tuberculosis	Number	2010	0.6683209354066371	0.8009530051863032	0.548458435248842
Deaths	Fukui	Both	0-14 years	Respiratory infections and tuberculosis	Number	2010	1.576271403965167	1.760929332317873	1.3973979691218066
Deaths	Fukui	Male	0-14 years	Respiratory infections and tuberculosis	Rate	2010	1.5581770039501455	1.7966104161559977	1.2935554551937423
Deaths	Fukui	Female	0-14 years	Respiratory infections and tuberculosis	Rate	2010	1.2105738445311691	1.4508190712104791	0.9934589825781266
Deaths	Fukui	Both	0-14 years	Respiratory infections and tuberculosis	Rate	2010	1.3890668639408705	1.5517940496231513	1.2314371812890301
Deaths	Fukui	Male	50-74 years	Respiratory infections and tuberculosis	Number	2010	59.75134549760964	70.34035315433924	49.98533735897443
Deaths	Fukui	Female	50-74 years	Respiratory infections and tuberculosis	Number	2010	17.83602747249873	21.63514740784418	14.206283164043246
Deaths	Fukui	Both	50-74 years	Respiratory infections and tuberculosis	Number	2010	77.58737297010832	89.21304332170733	66.86512414321597
Deaths	Fukui	Male	50-74 years	Respiratory infections and tuberculosis	Rate	2010	46.09799142734569	54.26738041965795	38.563544199338004
Deaths	Fukui	Female	50-74 years	Respiratory infections and tuberculosis	Rate	2010	13.121213176217788	15.916065484589053	10.450963373124422
Deaths	Fukui	Both	50-74 years	Respiratory infections and tuberculosis	Rate	2010	29.217517620262562	33.59546232108482	25.17977949308994
Deaths	Fukui	Male	75+ years	Respiratory infections and tuberculosis	Number	2010	439.62371693651886	511.85794423319334	373.14959783011244
Deaths	Fukui	Female	75+ years	Respiratory infections and tuberculosis	Number	2010	292.20000248376255	367.07750373790657	200.40410716728587
Deaths	Fukui	Both	75+ years	Respiratory infections and tuberculosis	Number	2010	731.8237194202817	865.901798934862	591.205181569165
Deaths	Fukui	Male	75+ years	Respiratory infections and tuberculosis	Rate	2010	1077.4667891801248	1254.5045102034728	914.5464258833932
Deaths	Fukui	Female	75+ years	Respiratory infections and tuberculosis	Rate	2010	430.78753426052054	541.1786836878865	295.4537660795318
Deaths	Fukui	Both	75+ years	Respiratory infections and tuberculosis	Rate	2010	673.6793698692127	797.1047709920512	544.2331583600898
Deaths	Iwate	Male	All ages	Respiratory infections and tuberculosis	Number	2010	860.9132737090126	985.793803994904	733.194850750754
Deaths	Iwate	Female	All ages	Respiratory infections and tuberculosis	Number	2010	558.8518521679315	679.1831959176419	397.430603631199
Deaths	Iwate	Both	All ages	Respiratory infections and tuberculosis	Number	2010	1419.7651258769424	1631.7666017904291	1167.0562786181722
Deaths	Iwate	Male	All ages	Respiratory infections and tuberculosis	Rate	2010	135.5011749255871	155.1564167435779	115.3992704725069
Deaths	Iwate	Female	All ages	Respiratory infections and tuberculosis	Rate	2010	80.47325641388336	97.80066625001966	57.22900398141184
Deaths	Iwate	Both	All ages	Respiratory infections and tuberculosis	Rate	2010	106.7643928392366	122.70661345332944	87.7610336561315
Deaths	Iwate	Male	15-49 years	Respiratory infections and tuberculosis	Number	2010	6.71753186363502	8.133671839447185	5.550062633373368
Deaths	Iwate	Female	15-49 years	Respiratory infections and tuberculosis	Number	2010	2.887602420276275	3.5878872699967075	2.3410673315842816
Deaths	Iwate	Both	15-49 years	Respiratory infections and tuberculosis	Number	2010	9.6051342839113	11.17373499904045	8.282266314011965
Deaths	Iwate	Male	15-49 years	Respiratory infections and tuberculosis	Rate	2010	2.64295306594255	3.2001207231795714	2.183622698160126
Deaths	Iwate	Female	15-49 years	Respiratory infections and tuberculosis	Rate	2010	1.1604623332380817	1.4418910316390543	0.9408221986522014
Deaths	Iwate	Both	15-49 years	Respiratory infections and tuberculosis	Rate	2010	1.9095704875835366	2.22141970737324	1.6465747230661616
Deaths	Iwate	Male	0-14 years	Respiratory infections and tuberculosis	Number	2010	1.812440257403246	2.1649160190034964	1.484164209275948
Deaths	Iwate	Female	0-14 years	Respiratory infections and tuberculosis	Number	2010	1.3104086020640389	1.5447635670448985	1.0882487133980216
Deaths	Iwate	Both	0-14 years	Respiratory infections and tuberculosis	Number	2010	3.122848859467285	3.531096131739251	2.706494549071866
Deaths	Iwate	Male	0-14 years	Respiratory infections and tuberculosis	Rate	2010	2.077976694292469	2.4820928658002113	1.701605680397477
Deaths	Iwate	Female	0-14 years	Respiratory infections and tuberculosis	Rate	2010	1.5872646632093153	1.8711328810887298	1.31816803158872
Deaths	Iwate	Both	0-14 years	Respiratory infections and tuberculosis	Rate	2010	1.839360466505372	2.0798184351640923	1.5941274459322652
Deaths	Iwate	Male	50-74 years	Respiratory infections and tuberculosis	Number	2010	131.56561058765334	149.41729606964867	112.53119937883908
Deaths	Iwate	Female	50-74 years	Respiratory infections and tuberculosis	Number	2010	40.07467675090862	49.14603609306633	31.809996048924173
Deaths	Iwate	Both	50-74 years	Respiratory infections and tuberculosis	Number	2010	171.64028733856213	190.03449520362702	150.44937949400662
Deaths	Iwate	Male	50-74 years	Respiratory infections and tuberculosis	Rate	2010	58.940078983906176	66.9374557117986	50.41285294779683
Deaths	Iwate	Female	50-74 years	Respiratory infections and tuberculosis	Rate	2010	16.595777042430612	20.352420122796946	13.17319676537564
Deaths	Iwate	Both	50-74 years	Respiratory infections and tuberculosis	Rate	2010	36.93616359496667	40.89450858167548	32.375982235397736
Deaths	Iwate	Male	75+ years	Respiratory infections and tuberculosis	Number	2010	720.8176910003209	842.3539545943635	605.661801492345
Deaths	Iwate	Female	75+ years	Respiratory infections and tuberculosis	Number	2010	514.5791643946822	629.1728168344839	361.3859413068703
Deaths	Iwate	Both	75+ years	Respiratory infections and tuberculosis	Number	2010	1235.396855395003	1429.5571693964755	985.303234302531
Deaths	Iwate	Male	75+ years	Respiratory infections and tuberculosis	Rate	2010	1018.8736325889803	1190.6647746841586	856.1011300243144
Deaths	Iwate	Female	75+ years	Respiratory infections and tuberculosis	Rate	2010	423.2024057623672	517.4470094176055	297.21257748489126
Deaths	Iwate	Both	75+ years	Respiratory infections and tuberculosis	Rate	2010	642.3042555150918	743.2515708580775	512.2762435419577
Deaths	Miyagi	Male	All ages	Respiratory infections and tuberculosis	Number	2010	1102.4823179515984	1265.5829521375383	941.5851219649353
Deaths	Miyagi	Female	All ages	Respiratory infections and tuberculosis	Number	2010	689.7130712320453	841.5708764542013	489.6476890406871
Deaths	Miyagi	Both	All ages	Respiratory infections and tuberculosis	Number	2010	1792.1953891836436	2076.2191366589777	1460.4173311008926
Deaths	Miyagi	Male	All ages	Respiratory infections and tuberculosis	Rate	2010	96.69080333982161	110.99518817020513	82.57966624332789
Deaths	Miyagi	Female	All ages	Respiratory infections and tuberculosis	Rate	2010	57.075554790443164	69.64218407996924	40.51962282508811
Deaths	Miyagi	Both	All ages	Respiratory infections and tuberculosis	Rate	2010	76.30794439669343	88.40108360489138	62.18152617186268
Deaths	Miyagi	Male	15-49 years	Respiratory infections and tuberculosis	Number	2010	8.804733039030758	10.805345001632041	7.280837613541864
Deaths	Miyagi	Female	15-49 years	Respiratory infections and tuberculosis	Number	2010	4.4406999027063305	5.459651742612944	3.672236495565744
Deaths	Miyagi	Both	15-49 years	Respiratory infections and tuberculosis	Number	2010	13.245432941737091	15.314909622505954	11.376011549847082
Deaths	Miyagi	Male	15-49 years	Respiratory infections and tuberculosis	Rate	2010	1.7259866099041876	2.1181653896306045	1.4272582909842972
Deaths	Miyagi	Female	15-49 years	Respiratory infections and tuberculosis	Rate	2010	0.8840155756867394	1.0868595680950417	0.7310366227870929
Deaths	Miyagi	Both	15-49 years	Respiratory infections and tuberculosis	Rate	2010	1.3082421943123792	1.5126429659471257	1.1236007443440437
Deaths	Miyagi	Male	0-14 years	Respiratory infections and tuberculosis	Number	2010	2.304720754762851	2.7945947879254307	1.8571282617089406
Deaths	Miyagi	Female	0-14 years	Respiratory infections and tuberculosis	Number	2010	1.9762753852891615	2.3684368834317144	1.5440342306156198
Deaths	Miyagi	Both	0-14 years	Respiratory infections and tuberculosis	Number	2010	4.280996140052013	4.9648693946477	3.6757999905662397
Deaths	Miyagi	Male	0-14 years	Respiratory infections and tuberculosis	Rate	2010	1.4416437824597943	1.748068694301231	1.161666725216152
Deaths	Miyagi	Female	0-14 years	Respiratory infections and tuberculosis	Rate	2010	1.3081303759570957	1.567708758514371	1.022022585324214
Deaths	Miyagi	Both	0-14 years	Respiratory infections and tuberculosis	Rate	2010	1.3767744727504154	1.596709088134733	1.182142526735922
Deaths	Miyagi	Male	50-74 years	Respiratory infections and tuberculosis	Number	2010	163.91829356141636	189.73240719016792	139.84000085098404
Deaths	Miyagi	Female	50-74 years	Respiratory infections and tuberculosis	Number	2010	44.67043499388463	53.395840880845505	35.714417557480104
Deaths	Miyagi	Both	50-74 years	Respiratory infections and tuberculosis	Number	2010	208.5887285553009	237.29287454113108	181.02552106834017
Deaths	Miyagi	Male	50-74 years	Respiratory infections and tuberculosis	Rate	2010	44.38826597582268	51.378600713865914	37.86798298694489
Deaths	Miyagi	Female	50-74 years	Respiratory infections and tuberculosis	Rate	2010	11.502962310275594	13.749817866379036	9.19672260082938
Deaths	Miyagi	Both	50-74 years	Respiratory infections and tuberculosis	Rate	2010	27.53205079883968	31.320769445780684	23.8939269463863
Deaths	Miyagi	Male	75+ years	Respiratory infections and tuberculosis	Number	2010	927.4545705963892	1067.1983816492539	789.7934746705363
Deaths	Miyagi	Female	75+ years	Respiratory infections and tuberculosis	Number	2010	638.6256609501651	788.8741419534864	440.66457542927554
Deaths	Miyagi	Both	75+ years	Respiratory infections and tuberculosis	Number	2010	1566.0802315465533	1820.657137148424	1243.286419890096
Deaths	Miyagi	Male	75+ years	Respiratory infections and tuberculosis	Rate	2010	918.852197889858	1057.2998502043663	782.4679429995533
Deaths	Miyagi	Female	75+ years	Respiratory infections and tuberculosis	Rate	2010	383.1596606199402	473.3050470490435	264.3878871348501
Deaths	Miyagi	Both	75+ years	Respiratory infections and tuberculosis	Rate	2010	585.2105190440794	680.3404364409569	464.589410202711
Deaths	Yamanashi	Male	All ages	Respiratory infections and tuberculosis	Number	2010	464.27401638022434	531.0816903950632	387.0808620105999
Deaths	Yamanashi	Female	All ages	Respiratory infections and tuberculosis	Number	2010	285.67843775651875	356.3530458976724	190.87203823102783
Deaths	Yamanashi	Both	All ages	Respiratory infections and tuberculosis	Number	2010	749.9524541367432	874.9025626763055	598.0533205227995
Deaths	Yamanashi	Male	All ages	Respiratory infections and tuberculosis	Rate	2010	109.88874059924414	125.70140919761587	91.61793883717857
Deaths	Yamanashi	Female	All ages	Respiratory infections and tuberculosis	Rate	2010	64.85901889379207	80.9046322090162	43.334643073321494
Deaths	Yamanashi	Both	All ages	Respiratory infections and tuberculosis	Rate	2010	86.90513928464298	101.3844659757748	69.3029362501432
Deaths	Yamanashi	Male	15-49 years	Respiratory infections and tuberculosis	Number	2010	3.4514391858717146	4.095103821391924	2.762853766902992
Deaths	Yamanashi	Female	15-49 years	Respiratory infections and tuberculosis	Number	2010	1.545970708918592	1.909887530269823	1.231946108919487
Deaths	Yamanashi	Both	15-49 years	Respiratory infections and tuberculosis	Number	2010	4.997409894790308	5.72047448214588	4.243945067729173
Deaths	Yamanashi	Male	15-49 years	Respiratory infections and tuberculosis	Rate	2010	1.9074637825364722	2.2631898765612912	1.5269118802337802
Deaths	Yamanashi	Female	15-49 years	Respiratory infections and tuberculosis	Rate	2010	0.8969397938639033	1.1080767040545922	0.7147493045056579
Deaths	Yamanashi	Both	15-49 years	Respiratory infections and tuberculosis	Rate	2010	1.414476799269261	1.6191344328673891	1.20121462158509
Deaths	Yamanashi	Male	0-14 years	Respiratory infections and tuberculosis	Number	2010	0.8961472191818017	1.052046226209441	0.7547513645457335
Deaths	Yamanashi	Female	0-14 years	Respiratory infections and tuberculosis	Number	2010	0.5822838846430534	0.6958468492714515	0.4626016096793244
Deaths	Yamanashi	Both	0-14 years	Respiratory infections and tuberculosis	Number	2010	1.478431103824854	1.6832676039180272	1.284462677657034
Deaths	Yamanashi	Male	0-14 years	Respiratory infections and tuberculosis	Rate	2010	1.4930075765133193	1.7527398991507561	1.2574379315481004
Deaths	Yamanashi	Female	0-14 years	Respiratory infections and tuberculosis	Rate	2010	1.038506321910322	1.241046457077837	0.8250523650888419
Deaths	Yamanashi	Both	0-14 years	Respiratory infections and tuberculosis	Rate	2010	1.273496095727182	1.44993886837733	1.106414902170036
Deaths	Yamanashi	Male	50-74 years	Respiratory infections and tuberculosis	Number	2010	67.16835730433452	78.17269931889275	55.98831874137324
Deaths	Yamanashi	Female	50-74 years	Respiratory infections and tuberculosis	Number	2010	19.07376497027692	23.470885499181193	15.212456130353978
Deaths	Yamanashi	Both	50-74 years	Respiratory infections and tuberculosis	Number	2010	86.24212227461152	98.09239585823062	74.3224917552879
Deaths	Yamanashi	Male	50-74 years	Respiratory infections and tuberculosis	Rate	2010	48.1924985476601	56.08798323476779	40.170953673977046
Deaths	Yamanashi	Female	50-74 years	Respiratory infections and tuberculosis	Rate	2010	13.31326166788617	16.38239963187812	10.618113906208064
Deaths	Yamanashi	Both	50-74 years	Respiratory infections and tuberculosis	Rate	2010	30.512627184865988	34.70527655803755	26.295439195690772
Deaths	Yamanashi	Male	75+ years	Respiratory infections and tuberculosis	Number	2010	392.7580726708364	451.71411833198493	323.9828479381969
Deaths	Yamanashi	Female	75+ years	Respiratory infections and tuberculosis	Number	2010	264.47641819268034	332.7984806561484	172.52504132953814
Deaths	Yamanashi	Both	75+ years	Respiratory infections and tuberculosis	Number	2010	657.2344908635166	774.5042898200896	512.0539811754413
Deaths	Yamanashi	Male	75+ years	Respiratory infections and tuberculosis	Rate	2010	931.7518596612836	1071.6150706438077	768.594313063979
Deaths	Yamanashi	Female	75+ years	Respiratory infections and tuberculosis	Rate	2010	384.62718717226886	483.9877384331644	250.90260151290965
Deaths	Yamanashi	Both	75+ years	Respiratory infections and tuberculosis	Rate	2010	592.5600797440906	698.2900777695753	461.6658926708825
Deaths	Mie	Male	All ages	Respiratory infections and tuberculosis	Number	2011	1026.9964853858887	1192.8271497839946	869.4780424246599
Deaths	Mie	Female	All ages	Respiratory infections and tuberculosis	Number	2011	651.9657698752277	798.32666331797	455.7905811668565
Deaths	Mie	Both	All ages	Respiratory infections and tuberculosis	Number	2011	1678.962255261116	1956.8598210656623	1358.3485264550309
Deaths	Mie	Male	All ages	Respiratory infections and tuberculosis	Rate	2011	114.09087639253598	132.5133014963837	96.5918708349058
Deaths	Mie	Female	All ages	Respiratory infections and tuberculosis	Rate	2011	68.79306957448094	84.23654159528454	48.0933733186719
Deaths	Mie	Both	All ages	Respiratory infections and tuberculosis	Rate	2011	90.8589994439152	105.89775013517104	73.50861380181911
Deaths	Mie	Male	15-49 years	Respiratory infections and tuberculosis	Number	2011	7.468203691386133	8.873994196130797	6.101697022525927
Deaths	Mie	Female	15-49 years	Respiratory infections and tuberculosis	Number	2011	3.765922373824108	4.527155648058726	3.0851262217430175
Deaths	Mie	Both	15-49 years	Respiratory infections and tuberculosis	Number	2011	11.234126065210228	12.87316411013138	9.685107194717155
Deaths	Mie	Male	15-49 years	Respiratory infections and tuberculosis	Rate	2011	1.932286157773713	2.2960134535598398	1.5787229677673154
Deaths	Mie	Female	15-49 years	Respiratory infections and tuberculosis	Rate	2011	1.0111424064767236	1.2155319738639396	0.828350040834744
Deaths	Mie	Both	15-49 years	Respiratory infections and tuberculosis	Rate	2011	1.4802427829002536	1.6962074447538202	1.2761393225764108
Deaths	Mie	Male	0-14 years	Respiratory infections and tuberculosis	Number	2011	2.0657807926953473	2.440635985169914	1.7076540926337838
Deaths	Mie	Female	0-14 years	Respiratory infections and tuberculosis	Number	2011	1.5785709308422355	1.8994497100700451	1.2436985152945688
Deaths	Mie	Both	0-14 years	Respiratory infections and tuberculosis	Number	2011	3.6443517235375835	4.219239138715345	3.116083549457496
Deaths	Mie	Male	0-14 years	Respiratory infections and tuberculosis	Rate	2011	1.5971048127351795	1.886914377281844	1.3202284479922324
Deaths	Mie	Female	0-14 years	Respiratory infections and tuberculosis	Rate	2011	1.2841416526515277	1.5451712952273948	1.0117284156363526
Deaths	Mie	Both	0-14 years	Respiratory infections and tuberculosis	Rate	2011	1.444603759800425	1.6724864079169437	1.2352007580181992
Deaths	Mie	Male	50-74 years	Respiratory infections and tuberculosis	Number	2011	152.79090047402076	180.45172752075985	126.11530829447705
Deaths	Mie	Female	50-74 years	Respiratory infections and tuberculosis	Number	2011	44.40518950256123	54.04780696883205	36.33981833757175
Deaths	Mie	Both	50-74 years	Respiratory infections and tuberculosis	Number	2011	197.19608997658213	227.00890902919005	168.79706407382125
Deaths	Mie	Male	50-74 years	Respiratory infections and tuberculosis	Rate	2011	51.77430428725847	61.14737605993649	42.73508649181561
Deaths	Mie	Female	50-74 years	Respiratory infections and tuberculosis	Rate	2011	14.242940818618488	17.335805221342216	11.655977324711747
Deaths	Mie	Both	50-74 years	Respiratory infections and tuberculosis	Rate	2011	32.493459660539415	37.40593857108941	27.813941914119816
Deaths	Mie	Male	75+ years	Respiratory infections and tuberculosis	Number	2011	864.6716004277863	1014.2920437473736	720.876156224611
Deaths	Mie	Female	75+ years	Respiratory infections and tuberculosis	Number	2011	602.2160870680007	742.5060205569074	410.9466027647383
Deaths	Mie	Both	75+ years	Respiratory infections and tuberculosis	Number	2011	1466.8876874957868	1732.9906276553725	1161.6497070193057
Deaths	Mie	Male	75+ years	Respiratory infections and tuberculosis	Rate	2011	969.2983260206411	1137.023095952244	808.1033899471353
Deaths	Mie	Female	75+ years	Respiratory infections and tuberculosis	Rate	2011	428.3799701394648	528.1737132980718	292.32246896352837
Deaths	Mie	Both	75+ years	Respiratory infections and tuberculosis	Rate	2011	638.371716624535	754.1764862442933	505.5358524770708
Deaths	Mie	Male	All ages	Respiratory infections and tuberculosis	Number	2010	990.1580111649722	1149.6697089268216	846.5345798366353
Deaths	Mie	Female	All ages	Respiratory infections and tuberculosis	Number	2010	641.5903919294348	775.6170660199585	446.22909141978056
Deaths	Mie	Both	All ages	Respiratory infections and tuberculosis	Number	2010	1631.748403094408	1873.4704951504955	1332.4704064235639
Deaths	Mie	Male	All ages	Respiratory infections and tuberculosis	Rate	2010	109.63440558648549	127.2962029673257	93.73182302448856
Deaths	Mie	Female	All ages	Respiratory infections and tuberculosis	Rate	2010	67.4491321152232	81.53909194225562	46.911184019319144
Deaths	Mie	Both	All ages	Respiratory infections and tuberculosis	Rate	2010	87.99492693973951	101.03021950681661	71.85583012690883
Deaths	Mie	Male	15-49 years	Respiratory infections and tuberculosis	Number	2010	7.547120072533362	9.087226099737535	6.222557764685753
Deaths	Mie	Female	15-49 years	Respiratory infections and tuberculosis	Number	2010	3.5874638709818063	4.352299056237998	2.9012851321013833
Deaths	Mie	Both	15-49 years	Respiratory infections and tuberculosis	Number	2010	11.134583943515159	12.781231837209672	9.592401372675258
Deaths	Mie	Male	15-49 years	Respiratory infections and tuberculosis	Rate	2010	1.9361467687154053	2.331247320898558	1.5963420474900656
Deaths	Mie	Female	15-49 years	Respiratory infections and tuberculosis	Rate	2010	0.9537447433888927	1.1570799026353404	0.7713207835196279
Deaths	Mie	Both	15-49 years	Respiratory infections and tuberculosis	Rate	2010	1.4537033174695515	1.6686855312560025	1.2523598338920294
Deaths	Mie	Male	0-14 years	Respiratory infections and tuberculosis	Number	2010	2.1169010274069477	2.4686221138244697	1.7518771931323354
Deaths	Mie	Female	0-14 years	Respiratory infections and tuberculosis	Number	2010	1.5705789398798617	1.915507562483236	1.2534990789617242
Deaths	Mie	Both	0-14 years	Respiratory infections and tuberculosis	Number	2010	3.6874799672868086	4.261925311352048	3.176896882709361
Deaths	Mie	Male	0-14 years	Respiratory infections and tuberculosis	Rate	2010	1.6180668289351783	1.8869070891084898	1.3390585284224397
Deaths	Mie	Female	0-14 years	Respiratory infections and tuberculosis	Rate	2010	1.2628852358487	1.5402385441394322	1.0079248102561442
Deaths	Mie	Both	0-14 years	Respiratory infections and tuberculosis	Rate	2010	1.4449748464994678	1.6700768349107438	1.2448979048461775
Deaths	Mie	Male	50-74 years	Respiratory infections and tuberculosis	Number	2010	161.73801632355227	188.07997846115774	135.943249151615
Deaths	Mie	Female	50-74 years	Respiratory infections and tuberculosis	Number	2010	44.330043978159395	54.142372794432646	35.674409020281594
Deaths	Mie	Both	50-74 years	Respiratory infections and tuberculosis	Number	2010	206.06806030171148	233.73245672353207	177.19202599171837
Deaths	Mie	Male	50-74 years	Respiratory infections and tuberculosis	Rate	2010	54.5263795227139	63.40698692434482	45.83024674893588
Deaths	Mie	Female	50-74 years	Respiratory infections and tuberculosis	Rate	2010	14.13555864171052	17.264424235945274	11.375528997061355
Deaths	Mie	Both	50-74 years	Respiratory infections and tuberculosis	Rate	2010	33.76891545598405	38.30235291611979	29.036923705828524
Deaths	Mie	Male	75+ years	Respiratory infections and tuberculosis	Number	2010	818.7559737414798	961.9713330770502	691.0472197043433
Deaths	Mie	Female	75+ years	Respiratory infections and tuberculosis	Number	2010	592.102305140414	719.1424685960516	401.9379572890806
Deaths	Mie	Both	75+ years	Respiratory infections and tuberculosis	Number	2010	1410.8582788818935	1632.955244234239	1127.781764813254
Deaths	Mie	Male	75+ years	Respiratory infections and tuberculosis	Rate	2010	953.240648191386	1119.979830978841	804.5551064886849
Deaths	Mie	Female	75+ years	Respiratory infections and tuberculosis	Rate	2010	431.86012596647083	524.5190812119542	293.1604477108136
Deaths	Mie	Both	75+ years	Respiratory infections and tuberculosis	Rate	2010	632.6805119924948	732.2769235204196	505.7386380036116
Deaths	Fukushima	Male	All ages	Respiratory infections and tuberculosis	Number	2011	1217.940220290553	1389.9733841358316	1028.7033263059213
Deaths	Fukushima	Female	All ages	Respiratory infections and tuberculosis	Number	2011	801.3318988053915	998.0417405021935	555.6150043939713
Deaths	Fukushima	Both	All ages	Respiratory infections and tuberculosis	Number	2011	2019.272119095944	2325.5720849141385	1645.9548094993868
Deaths	Fukushima	Male	All ages	Respiratory infections and tuberculosis	Rate	2011	124.55951319341662	142.15345317889413	105.20613689442494
Deaths	Fukushima	Female	All ages	Respiratory infections and tuberculosis	Rate	2011	77.69681448808826	96.76972060986166	53.87220449797759
Deaths	Fukushima	Both	All ages	Respiratory infections and tuberculosis	Rate	2011	100.50353590207392	115.7487469463365	81.92272687040102
Deaths	Fukushima	Male	15-49 years	Respiratory infections and tuberculosis	Number	2011	8.781721830468774	10.598280281918086	7.268187976501897
Deaths	Fukushima	Female	15-49 years	Respiratory infections and tuberculosis	Number	2011	4.243466192996585	5.132726931803548	3.435917168567933
Deaths	Fukushima	Both	15-49 years	Respiratory infections and tuberculosis	Number	2011	13.025188023465358	14.88040063991961	11.205181259189873
Deaths	Fukushima	Male	15-49 years	Respiratory infections and tuberculosis	Rate	2011	2.211070365394325	2.668445198775009	1.8299913565015336
Deaths	Fukushima	Female	15-49 years	Respiratory infections and tuberculosis	Rate	2011	1.1218228451166248	1.3569120308642022	0.9083353556555688
Deaths	Fukushima	Both	15-49 years	Respiratory infections and tuberculosis	Rate	2011	1.6797246889990234	1.9189724011692169	1.4450171139074963
Deaths	Fukushima	Male	0-14 years	Respiratory infections and tuberculosis	Number	2011	2.27363534789933	2.7138591979939792	1.8996296554198886
Deaths	Fukushima	Female	0-14 years	Respiratory infections and tuberculosis	Number	2011	1.8240041509281064	2.255834233052713	1.432218589413921
Deaths	Fukushima	Both	0-14 years	Respiratory infections and tuberculosis	Number	2011	4.097639498827439	4.732133135253089	3.5095485576271406
Deaths	Fukushima	Male	0-14 years	Respiratory infections and tuberculosis	Rate	2011	1.6532549459324333	1.9733600402514624	1.3812998316394525
Deaths	Fukushima	Female	0-14 years	Respiratory infections and tuberculosis	Rate	2011	1.398364629948418	1.7294252323508374	1.0980039802935644
Deaths	Fukushima	Both	0-14 years	Respiratory infections and tuberculosis	Rate	2011	1.5291801335122075	1.7659640340821974	1.309713051491124
Deaths	Fukushima	Male	50-74 years	Respiratory infections and tuberculosis	Number	2011	180.32438475748364	205.9554755341746	154.5042725932759
Deaths	Fukushima	Female	50-74 years	Respiratory infections and tuberculosis	Number	2011	50.67267316623562	60.642076943313874	40.96080634917159
Deaths	Fukushima	Both	50-74 years	Respiratory infections and tuberculosis	Number	2011	230.9970579237193	258.56132732399965	201.48723418400044
Deaths	Fukushima	Male	50-74 years	Respiratory infections and tuberculosis	Rate	2011	53.23056891221406	60.79669783991709	45.60864211775191
Deaths	Fukushima	Female	50-74 years	Respiratory infections and tuberculosis	Rate	2011	14.757936705125081	17.661431246399648	11.929447367200472
Deaths	Fukushima	Both	50-74 years	Respiratory infections and tuberculosis	Rate	2011	33.86459023774856	37.905562433817195	29.53839622507949
Deaths	Fukushima	Male	75+ years	Respiratory infections and tuberculosis	Number	2011	1026.5604783547012	1182.350105899842	859.7748853802465
Deaths	Fukushima	Female	75+ years	Respiratory infections and tuberculosis	Number	2011	744.5917552952315	936.7078825235284	509.22305843779026
Deaths	Fukushima	Both	75+ years	Respiratory infections and tuberculosis	Number	2011	1771.1522336499331	2063.171271061615	1416.4814357600505
Deaths	Fukushima	Male	75+ years	Respiratory infections and tuberculosis	Rate	2011	983.8470508021056	1133.1545381227759	824.0011213862452
Deaths	Fukushima	Female	75+ years	Respiratory infections and tuberculosis	Rate	2011	415.28856473950907	522.4394029976072	284.0140406699016
Deaths	Fukushima	Both	75+ years	Respiratory infections and tuberculosis	Rate	2011	624.4443976410306	727.3997780153485	499.40026617594
Deaths	Nagasaki	Male	All ages	Respiratory infections and tuberculosis	Number	2011	967.0330492515834	1111.0800584145063	821.0934370737579
Deaths	Nagasaki	Female	All ages	Respiratory infections and tuberculosis	Number	2011	705.4980261600614	861.9431454272491	496.6081917967862
Deaths	Nagasaki	Both	All ages	Respiratory infections and tuberculosis	Number	2011	1672.5310754116433	1953.930538779712	1363.1017248504807
Deaths	Nagasaki	Male	All ages	Respiratory infections and tuberculosis	Rate	2011	146.0373581135066	167.79074563070276	123.99815746462106
Deaths	Nagasaki	Female	All ages	Respiratory infections and tuberculosis	Rate	2011	93.44324830138065	114.16441205118018	65.77577945489337
Deaths	Nagasaki	Both	All ages	Respiratory infections and tuberculosis	Rate	2011	118.01795528126023	137.87420176431561	96.18385019699512
Deaths	Nagasaki	Male	15-49 years	Respiratory infections and tuberculosis	Number	2011	6.262859467360389	7.485569984788956	5.167450105670846
Deaths	Nagasaki	Female	15-49 years	Respiratory infections and tuberculosis	Number	2011	3.3887223503409887	4.11945158254906	2.740989060810305
Deaths	Nagasaki	Both	15-49 years	Respiratory infections and tuberculosis	Number	2011	9.651581817701377	10.974626912975847	8.41753042619003
Deaths	Nagasaki	Male	15-49 years	Respiratory infections and tuberculosis	Rate	2011	2.4300650419660403	2.904491476142388	2.0050329922518526
Deaths	Nagasaki	Female	15-49 years	Respiratory infections and tuberculosis	Rate	2011	1.2493600269626783	1.518766546255127	1.0105525956039985
Deaths	Nagasaki	Both	15-49 years	Respiratory infections and tuberculosis	Rate	2011	1.8246315188858233	2.0747531908917107	1.5913341063573578
Deaths	Nagasaki	Male	0-14 years	Respiratory infections and tuberculosis	Number	2011	1.6600033358718327	1.9907896128134253	1.3542983453264053
Deaths	Nagasaki	Female	0-14 years	Respiratory infections and tuberculosis	Number	2011	1.5509863896514942	1.8663609887608	1.2455604767551576
Deaths	Nagasaki	Both	0-14 years	Respiratory infections and tuberculosis	Number	2011	3.210989725523328	3.6917668688469716	2.736413142277786
Deaths	Nagasaki	Male	0-14 years	Respiratory infections and tuberculosis	Rate	2011	1.6909329524937455	2.0278825259230633	1.3795319865531774
Deaths	Nagasaki	Female	0-14 years	Respiratory infections and tuberculosis	Rate	2011	1.659193789083532	1.9965710733512863	1.3324592793006076
Deaths	Nagasaki	Both	0-14 years	Respiratory infections and tuberculosis	Rate	2011	1.6754519383612767	1.9263150882177007	1.427824158683463
Deaths	Nagasaki	Male	50-74 years	Respiratory infections and tuberculosis	Number	2011	133.84384826821582	156.14776852274352	110.82879959422127
Deaths	Nagasaki	Female	50-74 years	Respiratory infections and tuberculosis	Number	2011	45.06519959124934	55.365127502949235	36.38132154052995
Deaths	Nagasaki	Both	50-74 years	Respiratory infections and tuberculosis	Number	2011	178.909047859465	204.47065499435317	154.5641896056575
Deaths	Nagasaki	Male	50-74 years	Respiratory infections and tuberculosis	Rate	2011	57.42404043704526	66.99326035392947	47.54971970571383
Deaths	Nagasaki	Female	50-74 years	Respiratory infections and tuberculosis	Rate	2011	17.363573798240242	21.3321251423706	14.017684758444142
Deaths	Nagasaki	Both	50-74 years	Respiratory infections and tuberculosis	Rate	2011	36.31796805114419	41.50689305168406	31.376039206014273
Deaths	Nagasaki	Male	75+ years	Respiratory infections and tuberculosis	Number	2011	825.2663381801349	952.9427896707775	689.8912125452514
Deaths	Nagasaki	Female	75+ years	Respiratory infections and tuberculosis	Number	2011	655.4931178288189	805.3421319107426	449.819876860947
Deaths	Nagasaki	Both	75+ years	Respiratory infections and tuberculosis	Number	2011	1480.759456008953	1743.5052194539287	1180.0972160237245
Deaths	Nagasaki	Male	75+ years	Respiratory infections and tuberculosis	Rate	2011	1127.29983227442	1301.7037012946762	942.3797048415448
Deaths	Nagasaki	Female	75+ years	Respiratory infections and tuberculosis	Rate	2011	501.3412089781049	615.9503236135811	344.03601617483645
Deaths	Nagasaki	Both	75+ years	Respiratory infections and tuberculosis	Rate	2011	726.0217283309549	854.8469284766312	578.6059423083715
Deaths	Tokushima	Male	All ages	Respiratory infections and tuberculosis	Number	2010	521.5195804717906	601.6365071521924	444.08802481121194
Deaths	Tokushima	Female	All ages	Respiratory infections and tuberculosis	Number	2010	371.024086378326	457.5169671947401	259.4862356370129
Deaths	Tokushima	Both	All ages	Respiratory infections and tuberculosis	Number	2010	892.5436668501166	1014.6150856573063	724.57108713932
Deaths	Tokushima	Male	All ages	Respiratory infections and tuberculosis	Rate	2010	139.8215073278774	161.30117917605028	119.06179430346843
Deaths	Tokushima	Female	All ages	Respiratory infections and tuberculosis	Rate	2010	90.04608332983544	111.03756458232417	62.97628659420842
Deaths	Tokushima	Both	All ages	Respiratory infections and tuberculosis	Rate	2010	113.69584222330904	129.24579601062163	92.29881188188159
Deaths	Tokushima	Male	15-49 years	Respiratory infections and tuberculosis	Number	2010	3.5375331458603436	4.314221928733795	2.88712986505037
Deaths	Tokushima	Female	15-49 years	Respiratory infections and tuberculosis	Number	2010	1.8124736372569188	2.255303901642614	1.5145769874868662
Deaths	Tokushima	Both	15-49 years	Respiratory infections and tuberculosis	Number	2010	5.350006783117262	6.174762790203198	4.578331674197186
Deaths	Tokushima	Male	15-49 years	Respiratory infections and tuberculosis	Rate	2010	2.3975725597121933	2.9239754615288938	1.9567599949899115
Deaths	Tokushima	Female	15-49 years	Respiratory infections and tuberculosis	Rate	2010	1.2040463322947954	1.4982233866268406	1.0061502850444832
Deaths	Tokushima	Both	15-49 years	Respiratory infections and tuberculosis	Rate	2010	1.7948324981997759	2.071523527690547	1.5359491696940504
Deaths	Tokushima	Male	0-14 years	Respiratory infections and tuberculosis	Number	2010	0.962449260326026	1.1613811102083909	0.7909882108696206
Deaths	Tokushima	Female	0-14 years	Respiratory infections and tuberculosis	Number	2010	0.7690816332956414	0.9110287136510706	0.642953538009928
Deaths	Tokushima	Both	0-14 years	Respiratory infections and tuberculosis	Number	2010	1.7315308936216665	1.9485318567629841	1.515759432746169
Deaths	Tokushima	Male	0-14 years	Respiratory infections and tuberculosis	Rate	2010	1.9264451829786629	2.324628567541814	1.5832475450254
Deaths	Tokushima	Female	0-14 years	Respiratory infections and tuberculosis	Rate	2010	1.6141458817050969	1.9120639248053424	1.3494286699569376
Deaths	Tokushima	Both	0-14 years	Respiratory infections and tuberculosis	Rate	2010	1.773996659229878	1.9963195672879526	1.5529334069597072
Deaths	Tokushima	Male	50-74 years	Respiratory infections and tuberculosis	Number	2010	73.7085478744276	89.08633464219889	61.06392878653459
Deaths	Tokushima	Female	50-74 years	Respiratory infections and tuberculosis	Number	2010	24.791560409159864	30.186248590681128	20.07367957941781
Deaths	Tokushima	Both	50-74 years	Respiratory infections and tuberculosis	Number	2010	98.50010828358742	115.14175374121155	84.40086346173221
Deaths	Tokushima	Male	50-74 years	Respiratory infections and tuberculosis	Rate	2010	55.334242677267405	66.87860502580774	45.84171512994573
Deaths	Tokushima	Female	50-74 years	Respiratory infections and tuberculosis	Rate	2010	17.522729533553633	21.33570702922305	14.188120965689425
Deaths	Tokushima	Both	50-74 years	Respiratory infections and tuberculosis	Rate	2010	35.85886194464963	41.91723566012482	30.726046535603345
Deaths	Tokushima	Male	75+ years	Respiratory infections and tuberculosis	Number	2010	443.3110501911766	509.4914680286457	369.6006537023899
Deaths	Tokushima	Female	75+ years	Respiratory infections and tuberculosis	Number	2010	343.6509706986132	426.0774420889196	233.09146816054965
Deaths	Tokushima	Both	75+ years	Respiratory infections and tuberculosis	Number	2010	786.9620208897903	900.9596824381522	626.8120717220684
Deaths	Tokushima	Male	75+ years	Respiratory infections and tuberculosis	Rate	2010	1048.5820260840853	1205.1213151299544	874.2317660119717
Deaths	Tokushima	Female	75+ years	Respiratory infections and tuberculosis	Rate	2010	474.8037824245545	588.6879373520547	322.0497544602692
Deaths	Tokushima	Both	75+ years	Respiratory infections and tuberculosis	Rate	2010	686.375931158246	785.8029035128337	546.6956574384866
Deaths	Ibaraki	Male	All ages	Respiratory infections and tuberculosis	Number	2010	1513.9854259299063	1746.7112661712208	1302.7741922896257
Deaths	Ibaraki	Female	All ages	Respiratory infections and tuberculosis	Number	2010	1047.8615775593016	1287.3826413804513	756.2893562222945
Deaths	Ibaraki	Both	All ages	Respiratory infections and tuberculosis	Number	2010	2561.84700348921	2934.0698956912966	2108.6764773352616
Deaths	Ibaraki	Male	All ages	Respiratory infections and tuberculosis	Rate	2010	102.39387957064058	118.13359624856612	88.10923901140531
Deaths	Ibaraki	Female	All ages	Respiratory infections and tuberculosis	Rate	2010	70.44867669969875	86.55189333562811	50.84601390961154
Deaths	Ibaraki	Both	All ages	Respiratory infections and tuberculosis	Rate	2010	86.37377214638882	98.92342684276397	71.09493320082763
Deaths	Ibaraki	Male	15-49 years	Respiratory infections and tuberculosis	Number	2010	14.337705820047915	16.998415158311655	11.744684320357287
Deaths	Ibaraki	Female	15-49 years	Respiratory infections and tuberculosis	Number	2010	6.7467031503697035	8.142824307391725	5.611788109602511
Deaths	Ibaraki	Both	15-49 years	Respiratory infections and tuberculosis	Number	2010	21.084408970417623	24.188650246603764	18.401326896493796
Deaths	Ibaraki	Male	15-49 years	Respiratory infections and tuberculosis	Rate	2010	2.2122230322905168	2.6227547138728795	1.8121351830322916
Deaths	Ibaraki	Female	15-49 years	Respiratory infections and tuberculosis	Rate	2010	1.1276003053806307	1.3609389610053595	0.9379179497133248
Deaths	Ibaraki	Both	15-49 years	Respiratory infections and tuberculosis	Rate	2010	1.691574346832406	1.9406235336766862	1.476314207785428
Deaths	Ibaraki	Male	0-14 years	Respiratory infections and tuberculosis	Number	2010	3.2435346510434564	3.791764317698964	2.672590768957283
Deaths	Ibaraki	Female	0-14 years	Respiratory infections and tuberculosis	Number	2010	2.871352567332626	3.4967737451438663	2.2593900696061895
Deaths	Ibaraki	Both	0-14 years	Respiratory infections and tuberculosis	Number	2010	6.11488721837608	7.0070601439548765	5.296379979146314
Deaths	Ibaraki	Male	0-14 years	Respiratory infections and tuberculosis	Rate	2010	1.5733654143525047	1.8392992456313801	1.2964134300962078
Deaths	Ibaraki	Female	0-14 years	Respiratory infections and tuberculosis	Rate	2010	1.472012558932278	1.7926377022303677	1.1582870720319687
Deaths	Ibaraki	Both	0-14 years	Respiratory infections and tuberculosis	Rate	2010	1.5240896843032232	1.7464570811054105	1.3200829062078294
Deaths	Ibaraki	Male	50-74 years	Respiratory infections and tuberculosis	Number	2010	266.50327035038237	307.98602011814626	223.10412275066153
Deaths	Ibaraki	Female	50-74 years	Respiratory infections and tuberculosis	Number	2010	73.59351997596679	89.02870929184013	60.08496132101662
Deaths	Ibaraki	Both	50-74 years	Respiratory infections and tuberculosis	Number	2010	340.09679032634926	386.74490681571433	298.69534105536655
Deaths	Ibaraki	Male	50-74 years	Respiratory infections and tuberculosis	Rate	2010	53.08076415959139	61.343086997952994	44.43674296075445
Deaths	Ibaraki	Female	50-74 years	Respiratory infections and tuberculosis	Rate	2010	14.735667524265391	17.82626324528921	12.030842029624171
Deaths	Ibaraki	Both	50-74 years	Respiratory infections and tuberculosis	Rate	2010	33.95888731530164	38.61673230646822	29.824925483041014
Deaths	Ibaraki	Male	75+ years	Respiratory infections and tuberculosis	Number	2010	1229.9009151084324	1424.9760387671658	1035.9707494699326
Deaths	Ibaraki	Female	75+ years	Respiratory infections and tuberculosis	Number	2010	964.6500018656319	1192.0029580735552	679.89998053647
Deaths	Ibaraki	Both	75+ years	Respiratory infections and tuberculosis	Number	2010	2194.550916974066	2541.058073546823	1764.9269313818706
Deaths	Ibaraki	Male	75+ years	Respiratory infections and tuberculosis	Rate	2010	1006.0309043282512	1165.5979073734006	847.4004508362899
Deaths	Ibaraki	Female	75+ years	Respiratory infections and tuberculosis	Rate	2010	495.70951882876534	612.5405189927247	349.38360187798617
Deaths	Ibaraki	Both	75+ years	Respiratory infections and tuberculosis	Rate	2010	692.6092965114676	801.968380456059	557.0181994337328
Deaths	Nagano	Male	All ages	Respiratory infections and tuberculosis	Number	2010	1079.9277752294897	1262.5415647539978	918.9612533103727
Deaths	Nagano	Female	All ages	Respiratory infections and tuberculosis	Number	2010	668.6110567650985	835.0880681468531	454.97038704914945
Deaths	Nagano	Both	All ages	Respiratory infections and tuberculosis	Number	2010	1748.5388319945885	2026.8075081909183	1376.9987720338827
Deaths	Nagano	Male	All ages	Respiratory infections and tuberculosis	Rate	2010	103.22338120851084	120.67826406492524	87.83762205407636
Deaths	Nagano	Female	All ages	Respiratory infections and tuberculosis	Rate	2010	60.48402987215094	75.5439072516212	41.15762400694608
Deaths	Nagano	Both	All ages	Respiratory infections and tuberculosis	Rate	2010	81.26544983154004	94.19832197103166	63.99767770622674
Deaths	Nagano	Male	15-49 years	Respiratory infections and tuberculosis	Number	2010	6.55699297167806	7.949416018693529	5.305017689582099
Deaths	Nagano	Female	15-49 years	Respiratory infections and tuberculosis	Number	2010	3.4159392301877642	4.220076484563502	2.8463011927449684
Deaths	Nagano	Both	15-49 years	Respiratory infections and tuberculosis	Number	2010	9.97293220186582	11.645801576184976	8.561731638824995
Deaths	Nagano	Male	15-49 years	Respiratory infections and tuberculosis	Rate	2010	1.5291643198848677	1.8538929951905094	1.2371896389559376
Deaths	Nagano	Female	15-49 years	Respiratory infections and tuberculosis	Rate	2010	0.8271707334836143	1.0218928165479892	0.6892327078045615
Deaths	Nagano	Both	15-49 years	Respiratory infections and tuberculosis	Rate	2010	1.1847679587547078	1.3835020916814875	1.0171196506518434
Deaths	Nagano	Male	0-14 years	Respiratory infections and tuberculosis	Number	2010	1.6321730597793778	1.902547112253694	1.3274923751316168
Deaths	Nagano	Female	0-14 years	Respiratory infections and tuberculosis	Number	2010	1.3372014157330994	1.6648778936303563	1.0171699587701886
Deaths	Nagano	Both	0-14 years	Respiratory infections and tuberculosis	Number	2010	2.969374475512478	3.4336049735915086	2.5127710093217304
Deaths	Nagano	Male	0-14 years	Respiratory infections and tuberculosis	Rate	2010	1.0687270577849557	1.245764697189033	0.8692258531078474
Deaths	Nagano	Female	0-14 years	Respiratory infections and tuberculosis	Rate	2010	0.9263633505813492	1.1533654135466989	0.7046574734595697
Deaths	Nagano	Both	0-14 years	Respiratory infections and tuberculosis	Rate	2010	0.9995511594453754	1.1558204802843088	0.8458492509116026
Deaths	Nagano	Male	50-74 years	Respiratory infections and tuberculosis	Number	2010	131.7082999165274	154.1309855013942	110.74119584146791
Deaths	Nagano	Female	50-74 years	Respiratory infections and tuberculosis	Number	2010	40.58872980962941	49.94510025087429	32.91106795487922
Deaths	Nagano	Both	50-74 years	Respiratory infections and tuberculosis	Number	2010	172.29702972615686	198.7988202121659	147.48258214001532
Deaths	Nagano	Male	50-74 years	Respiratory infections and tuberculosis	Rate	2010	37.96503005376262	44.42838834367336	31.921244378490115
Deaths	Nagano	Female	50-74 years	Respiratory infections and tuberculosis	Rate	2010	11.246811061190595	13.839386169225262	9.119392620724899
Deaths	Nagano	Both	50-74 years	Respiratory infections and tuberculosis	Rate	2010	24.34223492611387	28.08642489269892	20.83643384722333
Deaths	Nagano	Male	75+ years	Respiratory infections and tuberculosis	Number	2010	940.0303092815046	1101.2199166439498	782.9378294940882
Deaths	Nagano	Female	75+ years	Respiratory infections and tuberculosis	Number	2010	623.2691863095487	783.120730716741	416.51919376909206
Deaths	Nagano	Both	75+ years	Respiratory infections and tuberculosis	Number	2010	1563.2994955910535	1818.190443251989	1216.2849620791474
Deaths	Nagano	Male	75+ years	Respiratory infections and tuberculosis	Rate	2010	798.208586067127	935.0796287464141	664.8165401566774
Deaths	Nagano	Female	75+ years	Respiratory infections and tuberculosis	Rate	2010	332.8952299525513	418.2737755353809	222.4676846458902
Deaths	Nagano	Both	75+ years	Respiratory infections and tuberculosis	Rate	2010	512.5667376738812	596.1390933700459	398.7893662429689
Deaths	Shizuoka	Male	All ages	Respiratory infections and tuberculosis	Number	2010	1750.0660849568762	2003.9733892773156	1477.5021860139957
Deaths	Shizuoka	Female	All ages	Respiratory infections and tuberculosis	Number	2010	1106.9893355913357	1352.190185887161	788.4753230221812
Deaths	Shizuoka	Both	All ages	Respiratory infections and tuberculosis	Number	2010	2857.055420548212	3262.6036011203782	2306.025490580254
Deaths	Shizuoka	Male	All ages	Respiratory infections and tuberculosis	Rate	2010	94.4438581258003	108.14618950200922	79.73470718387408
Deaths	Shizuoka	Female	All ages	Respiratory infections and tuberculosis	Rate	2010	57.948542726684586	70.78428693229323	41.27501004395849
Deaths	Shizuoka	Both	All ages	Respiratory infections and tuberculosis	Rate	2010	75.91848693974708	86.69482821362354	61.27636336005984
Deaths	Shizuoka	Male	15-49 years	Respiratory infections and tuberculosis	Number	2010	13.923680669786885	16.363529126972303	11.7401025963735
Deaths	Shizuoka	Female	15-49 years	Respiratory infections and tuberculosis	Number	2010	7.015173131208424	8.496598496478509	5.860311161337561
Deaths	Shizuoka	Both	15-49 years	Respiratory infections and tuberculosis	Number	2010	20.93885380099531	23.829686852231788	18.064195727199984
Deaths	Shizuoka	Male	15-49 years	Respiratory infections and tuberculosis	Rate	2010	1.7430398474564794	2.0484729569544227	1.4696880174155496
Deaths	Shizuoka	Female	15-49 years	Respiratory infections and tuberculosis	Rate	2010	0.9316782289069347	1.128424871471248	0.7783021490017022
Deaths	Shizuoka	Both	15-49 years	Respiratory infections and tuberculosis	Rate	2010	1.3493469125459003	1.5356387071897026	1.1640974698893753
Deaths	Shizuoka	Male	0-14 years	Respiratory infections and tuberculosis	Number	2010	3.7174124085268394	4.416117343744366	2.9627711617084143
Deaths	Shizuoka	Female	0-14 years	Respiratory infections and tuberculosis	Number	2010	3.174212370328387	4.002355055410579	2.429299685323531
Deaths	Shizuoka	Both	0-14 years	Respiratory infections and tuberculosis	Number	2010	6.8916247788552285	8.00211376838461	5.793609810793107
Deaths	Shizuoka	Male	0-14 years	Respiratory infections and tuberculosis	Rate	2010	1.4024613437812505	1.666060469911053	1.1177592282295508
Deaths	Shizuoka	Female	0-14 years	Respiratory infections and tuberculosis	Rate	2010	1.2677896456315678	1.598552240808559	0.9702693543691829
Deaths	Shizuoka	Both	0-14 years	Respiratory infections and tuberculosis	Rate	2010	1.3370445334241385	1.5524905683611416	1.1240185841342523
Deaths	Shizuoka	Male	50-74 years	Respiratory infections and tuberculosis	Number	2010	282.0563247364242	326.104697523164	236.284532764006
Deaths	Shizuoka	Female	50-74 years	Respiratory infections and tuberculosis	Number	2010	89.73308747424218	107.2159676610243	72.24993364113197
Deaths	Shizuoka	Both	50-74 years	Respiratory infections and tuberculosis	Number	2010	371.7894122106666	422.13340898182753	324.3183227627156
Deaths	Shizuoka	Male	50-74 years	Respiratory infections and tuberculosis	Rate	2010	45.286140170135454	52.358418326460296	37.93715486006228
Deaths	Shizuoka	Female	50-74 years	Respiratory infections and tuberculosis	Rate	2010	13.997074076790055	16.72415252620012	11.26995294247932
Deaths	Shizuoka	Both	50-74 years	Respiratory infections and tuberculosis	Rate	2010	29.41567274506331	33.39884839520764	25.659799161279505
Deaths	Shizuoka	Male	75+ years	Respiratory infections and tuberculosis	Number	2010	1450.3686671421394	1668.0195228736536	1209.271410750922
Deaths	Shizuoka	Female	75+ years	Respiratory infections and tuberculosis	Number	2010	1007.0668626155567	1240.8287357397483	699.6719463800544
Deaths	Shizuoka	Both	75+ years	Respiratory infections and tuberculosis	Number	2010	2457.435529757697	2823.863594434018	1931.9805904542977
Deaths	Shizuoka	Male	75+ years	Respiratory infections and tuberculosis	Rate	2010	872.0781314356167	1002.9473068885783	727.111096769733
Deaths	Shizuoka	Female	75+ years	Respiratory infections and tuberculosis	Rate	2010	378.77054287270664	466.69133033286494	263.1554396248115
Deaths	Shizuoka	Both	75+ years	Respiratory infections and tuberculosis	Rate	2010	568.6012635819917	653.3853639434784	447.02153592469244
Deaths	Ehime	Male	All ages	Respiratory infections and tuberculosis	Number	2010	846.2320426280343	973.4940732494091	715.5054512712474
Deaths	Ehime	Female	All ages	Respiratory infections and tuberculosis	Number	2010	564.4053598415327	712.6430962780115	406.84614180047186
Deaths	Ehime	Both	All ages	Respiratory infections and tuberculosis	Number	2010	1410.6374024695667	1620.7064250361311	1163.89861918049
Deaths	Ehime	Male	All ages	Respiratory infections and tuberculosis	Rate	2010	125.64041916260655	144.53506515249165	106.2313884164322
Deaths	Ehime	Female	All ages	Respiratory infections and tuberculosis	Rate	2010	74.60357118438371	94.19775881852641	53.77726233752519
Deaths	Ehime	Both	All ages	Respiratory infections and tuberculosis	Rate	2010	98.64085322466755	113.33023235623001	81.38728823011827
Deaths	Ehime	Male	15-49 years	Respiratory infections and tuberculosis	Number	2010	6.682864726480678	8.071746440078103	5.519265083823919
Deaths	Ehime	Female	15-49 years	Respiratory infections and tuberculosis	Number	2010	3.100025058869242	3.732709361588835	2.6521652732467254
Deaths	Ehime	Both	15-49 years	Respiratory infections and tuberculosis	Number	2010	9.782889785349926	11.412189983762746	8.404084454751834
Deaths	Ehime	Male	15-49 years	Respiratory infections and tuberculosis	Rate	2010	2.4796097866786604	2.9949403867323907	2.04786783471685
Deaths	Ehime	Female	15-49 years	Respiratory infections and tuberculosis	Rate	2010	1.1171564192033794	1.3451569407121393	0.955761132097623
Deaths	Ehime	Both	15-49 years	Respiratory infections and tuberculosis	Rate	2010	1.7884453556480016	2.0863035996580126	1.5363809816280052
Deaths	Ehime	Male	0-14 years	Respiratory infections and tuberculosis	Number	2010	1.3765572580101446	1.6431270504361633	1.126248886776716
Deaths	Ehime	Female	0-14 years	Respiratory infections and tuberculosis	Number	2010	1.152569771744585	1.4111838466510116	0.8817872935510406
Deaths	Ehime	Both	0-14 years	Respiratory infections and tuberculosis	Number	2010	2.5291270297547297	2.89667029666439	2.1375964782643297
Deaths	Ehime	Male	0-14 years	Respiratory infections and tuberculosis	Rate	2010	1.4373018577582415	1.7156348189530302	1.1759479003454527
Deaths	Ehime	Female	0-14 years	Respiratory infections and tuberculosis	Rate	2010	1.2674252383435896	1.5518106296341772	0.9696588424366063
Deaths	Ehime	Both	0-14 years	Respiratory infections and tuberculosis	Rate	2010	1.3545634437271008	1.5514142414476666	1.1448654072458588
Deaths	Ehime	Male	50-74 years	Respiratory infections and tuberculosis	Number	2010	132.15624817588798	153.66034140350024	113.23982044408783
Deaths	Ehime	Female	50-74 years	Respiratory infections and tuberculosis	Number	2010	40.841249778659545	51.90107945741061	33.92276111755775
Deaths	Ehime	Both	50-74 years	Respiratory infections and tuberculosis	Number	2010	172.99749795454758	197.07319112987796	151.61008936094404
Deaths	Ehime	Male	50-74 years	Respiratory infections and tuberculosis	Rate	2010	56.284680554047405	65.44316556422825	48.22826924694773
Deaths	Ehime	Female	50-74 years	Respiratory infections and tuberculosis	Rate	2010	15.648991198342397	19.886745386471496	12.998059389199137
Deaths	Ehime	Both	50-74 years	Respiratory infections and tuberculosis	Rate	2010	34.893797202075646	39.74989260861207	30.579931932537423
Deaths	Ehime	Male	75+ years	Respiratory infections and tuberculosis	Number	2010	706.0163724676554	816.5774786347644	590.8567358344186
Deaths	Ehime	Female	75+ years	Respiratory infections and tuberculosis	Number	2010	519.3115152322589	658.5046717268604	366.0423759221759
Deaths	Ehime	Both	75+ years	Respiratory infections and tuberculosis	Number	2010	1225.3278876999145	1421.1871523624454	991.3200826310663
Deaths	Ehime	Male	75+ years	Respiratory infections and tuberculosis	Rate	2010	961.2369313847688	1111.7651947041102	804.4477972322335
Deaths	Ehime	Female	75+ years	Respiratory infections and tuberculosis	Rate	2010	408.50242581263774	517.9949758846924	287.9373827240366
Deaths	Ehime	Both	75+ years	Respiratory infections and tuberculosis	Rate	2010	610.9093431011697	708.558515960417	494.2405266070764
Deaths	Akita	Male	All ages	Respiratory infections and tuberculosis	Number	2010	829.5275941801034	941.4640679079708	711.020036634288
Deaths	Akita	Female	All ages	Respiratory infections and tuberculosis	Number	2010	503.1279699997984	619.7570975962469	352.30949888601907
Deaths	Akita	Both	All ages	Respiratory infections and tuberculosis	Number	2010	1332.6555641799027	1520.445465411685	1125.9916339287158
Deaths	Akita	Male	All ages	Respiratory infections and tuberculosis	Rate	2010	162.71373680006738	184.67033240010406	139.46820806465794
Deaths	Akita	Female	All ages	Respiratory infections and tuberculosis	Rate	2010	87.283093388758	107.51601948876049	61.118969181990146
Deaths	Akita	Both	All ages	Respiratory infections and tuberculosis	Rate	2010	122.6851522548543	139.97321470985437	103.6595342107379
Deaths	Akita	Male	15-49 years	Respiratory infections and tuberculosis	Number	2010	4.980136308949685	5.872523123980098	4.0108663251982035
Deaths	Akita	Female	15-49 years	Respiratory infections and tuberculosis	Number	2010	2.2317595760552904	2.709200188417541	1.8567899181203873
Deaths	Akita	Both	15-49 years	Respiratory infections and tuberculosis	Number	2010	7.211895885004969	8.372606093491738	6.117768558265126
Deaths	Akita	Male	15-49 years	Respiratory infections and tuberculosis	Rate	2010	2.590948822477383	3.0552189597108432	2.0866797086881657
Deaths	Akita	Female	15-49 years	Respiratory infections and tuberculosis	Rate	2010	1.1729677487863088	1.4239008897349243	0.9758912714408027
Deaths	Akita	Both	15-49 years	Respiratory infections and tuberculosis	Rate	2010	1.8855669685654806	2.189037354729809	1.5995048318400988
Deaths	Akita	Male	0-14 years	Respiratory infections and tuberculosis	Number	2010	1.0799006508786626	1.2856287941037488	0.8809946973950109
Deaths	Akita	Female	0-14 years	Respiratory infections and tuberculosis	Number	2010	0.845004467706682	0.9927939861599159	0.7068414435087352
Deaths	Akita	Both	0-14 years	Respiratory infections and tuberculosis	Number	2010	1.9249051185853436	2.2131978176806832	1.6868806747033689
Deaths	Akita	Male	0-14 years	Respiratory infections and tuberculosis	Rate	2010	1.6986890937863124	2.0223004860907965	1.3858090398693796
Deaths	Akita	Female	0-14 years	Respiratory infections and tuberculosis	Rate	2010	1.388451432125614	1.6312886908521267	1.1614317462592492
Deaths	Akita	Both	0-14 years	Respiratory infections and tuberculosis	Rate	2010	1.5469524518487028	1.7786392469066177	1.3556638041600553
Deaths	Akita	Male	50-74 years	Respiratory infections and tuberculosis	Number	2010	122.51896515532461	142.91450421513602	104.87104436029752
Deaths	Akita	Female	50-74 years	Respiratory infections and tuberculosis	Number	2010	35.70674356506468	44.90971326387697	28.245528184351084
Deaths	Akita	Both	50-74 years	Respiratory infections and tuberculosis	Number	2010	158.22570872038943	180.26681397152376	138.5010616404217
Deaths	Akita	Male	50-74 years	Respiratory infections and tuberculosis	Rate	2010	64.04218713405307	74.7031891063797	54.81739940711435
Deaths	Akita	Female	50-74 years	Respiratory infections and tuberculosis	Rate	2010	16.81559643743644	21.149607580154942	13.301840372107979
Deaths	Akita	Both	50-74 years	Respiratory infections and tuberculosis	Rate	2010	39.198468114213085	44.65888013180371	34.31193004223298
Deaths	Akita	Male	75+ years	Respiratory infections and tuberculosis	Number	2010	700.9485920649508	806.0476305221771	597.8958027033942
Deaths	Akita	Female	75+ years	Respiratory infections and tuberculosis	Number	2010	464.34446239097207	575.3547483066947	319.23137699595486
Deaths	Akita	Both	75+ years	Respiratory infections and tuberculosis	Number	2010	1165.2930544559222	1339.0679788850462	963.6162819868151
Deaths	Akita	Male	75+ years	Respiratory infections and tuberculosis	Rate	2010	1117.7128549163288	1285.3008173615165	953.3877835654146
Deaths	Akita	Female	75+ years	Respiratory infections and tuberculosis	Rate	2010	411.0561088510233	509.32681059686513	282.5962583368207
Deaths	Akita	Both	75+ years	Respiratory infections and tuberculosis	Rate	2010	663.3174457551798	762.2350000715446	548.5173780204444
Deaths	Fukui	Male	All ages	Respiratory infections and tuberculosis	Number	2011	537.5291963906524	627.1616106518111	454.70059050568494
Deaths	Fukui	Female	All ages	Respiratory infections and tuberculosis	Number	2011	324.376864135928	410.3112141964037	231.621243541926
Deaths	Fukui	Both	All ages	Respiratory infections and tuberculosis	Number	2011	861.9060605265805	1007.2629461055265	702.5658455173823
Deaths	Fukui	Male	All ages	Respiratory infections and tuberculosis	Rate	2011	138.42024044937054	161.50166638380566	117.09087709633155
Deaths	Fukui	Female	All ages	Respiratory infections and tuberculosis	Rate	2011	78.1590725017199	98.86507789040981	55.80947215565234
Deaths	Fukui	Both	All ages	Respiratory infections and tuberculosis	Rate	2011	107.28861908977169	125.38240012134634	87.45421669171944
Deaths	Fukui	Male	15-49 years	Respiratory infections and tuberculosis	Number	2011	2.7455880412852727	3.328977775805798	2.2574056112326915
Deaths	Fukui	Female	15-49 years	Respiratory infections and tuberculosis	Number	2011	1.3881807468201837	1.6804519054656282	1.1542682663267123
Deaths	Fukui	Both	15-49 years	Respiratory infections and tuberculosis	Number	2011	4.133768788105457	4.761238011742005	3.5326763457539068
Deaths	Fukui	Male	15-49 years	Respiratory infections and tuberculosis	Rate	2011	1.7215532670668685	2.0873534120030075	1.4154505143071214
Deaths	Fukui	Female	15-49 years	Respiratory infections and tuberculosis	Rate	2011	0.8935871266432419	1.0817252674818316	0.7430151050898919
Deaths	Fukui	Both	15-49 years	Respiratory infections and tuberculosis	Rate	2011	1.3130060652206075	1.5123086722615888	1.122081496619477
Deaths	Fukui	Male	0-14 years	Respiratory infections and tuberculosis	Number	2011	0.8940994357618933	1.015642656887899	0.7519068225995906
Deaths	Fukui	Female	0-14 years	Respiratory infections and tuberculosis	Number	2011	0.6875460631945973	0.8240778309508723	0.5563342539301408
Deaths	Fukui	Both	0-14 years	Respiratory infections and tuberculosis	Number	2011	1.58164549895649	1.7628208146671722	1.4081206913958515
Deaths	Fukui	Male	0-14 years	Respiratory infections and tuberculosis	Rate	2011	1.5587042757159528	1.7705933910378495	1.310816596508951
Deaths	Fukui	Female	0-14 years	Respiratory infections and tuberculosis	Rate	2011	1.2625953153911134	1.5133194189808827	1.0216406731209766
Deaths	Fukui	Both	0-14 years	Respiratory infections and tuberculosis	Rate	2011	1.4144985416042732	1.5765274033286818	1.2593116888053217
Deaths	Fukui	Male	50-74 years	Respiratory infections and tuberculosis	Number	2011	61.22495009351458	73.3977320787934	51.17896319940725
Deaths	Fukui	Female	50-74 years	Respiratory infections and tuberculosis	Number	2011	17.250740871865204	20.921378329978126	13.97281000315637
Deaths	Fukui	Both	50-74 years	Respiratory infections and tuberculosis	Number	2011	78.4756909653798	91.25758723336934	67.43375216954564
Deaths	Fukui	Male	50-74 years	Respiratory infections and tuberculosis	Rate	2011	47.390964255100066	56.813264723591296	39.61490228888091
Deaths	Fukui	Female	50-74 years	Respiratory infections and tuberculosis	Rate	2011	12.780944419908526	15.500492159118348	10.352350044950514
Deaths	Fukui	Both	50-74 years	Respiratory infections and tuberculosis	Rate	2011	29.70723806545888	34.54586810095203	25.527274812165796
Deaths	Fukui	Male	75+ years	Respiratory infections and tuberculosis	Number	2011	472.66455882009046	559.2959777215663	396.31995675521915
Deaths	Fukui	Female	75+ years	Respiratory infections and tuberculosis	Number	2011	305.0503964540481	388.36901747015787	213.62631404411127
Deaths	Fukui	Both	75+ years	Respiratory infections and tuberculosis	Number	2011	777.7149552741384	915.7805752531889	623.3985099089975
Deaths	Fukui	Male	75+ years	Respiratory infections and tuberculosis	Rate	2011	1117.5353223306142	1322.360644727738	937.0314366791354
Deaths	Fukui	Female	75+ years	Respiratory infections and tuberculosis	Rate	2011	434.26746690429627	552.8792337310786	304.11682575214303
Deaths	Fukui	Both	75+ years	Respiratory infections and tuberculosis	Rate	2011	691.0559391887176	813.7372198266386	553.9346258323582
Deaths	Nagasaki	Male	All ages	Respiratory infections and tuberculosis	Number	2010	916.2534190291585	1061.1813058363493	772.9091015157566
Deaths	Nagasaki	Female	All ages	Respiratory infections and tuberculosis	Number	2010	655.477989933768	796.5582818381043	456.86606895233496
Deaths	Nagasaki	Both	All ages	Respiratory infections and tuberculosis	Number	2010	1571.731408962924	1814.979930094685	1258.6807722320636
Deaths	Nagasaki	Male	All ages	Respiratory infections and tuberculosis	Rate	2010	137.49649396500683	159.24492720399056	115.98569719353831
Deaths	Nagasaki	Female	All ages	Respiratory infections and tuberculosis	Rate	2010	86.2175519656656	104.77438771818647	60.093358810152345
Deaths	Nagasaki	Both	All ages	Respiratory infections and tuberculosis	Rate	2010	110.16986968734284	127.22027519677229	88.22671346007404
Deaths	Nagasaki	Male	15-49 years	Respiratory infections and tuberculosis	Number	2010	6.551524697545699	8.00233032152431	5.441344434417837
Deaths	Nagasaki	Female	15-49 years	Respiratory infections and tuberculosis	Number	2010	3.4424733828048435	4.148233026081917	2.833644684323984
Deaths	Nagasaki	Both	15-49 years	Respiratory infections and tuberculosis	Number	2010	9.993998080350543	11.55991902501861	8.685517595070085
Deaths	Nagasaki	Male	15-49 years	Respiratory infections and tuberculosis	Rate	2010	2.5035501016124084	3.0579499909530052	2.0793142116671195
Deaths	Nagasaki	Female	15-49 years	Respiratory infections and tuberculosis	Rate	2010	1.2464930155176723	1.5020431296807448	1.0260408475811487
Deaths	Nagasaki	Both	15-49 years	Respiratory infections and tuberculosis	Rate	2010	1.8580968119043264	2.14923482209693	1.614822458778439
Deaths	Nagasaki	Male	0-14 years	Respiratory infections and tuberculosis	Number	2010	1.7173186663668276	2.111868237013687	1.3782288763954111
Deaths	Nagasaki	Female	0-14 years	Respiratory infections and tuberculosis	Number	2010	1.4376507419879108	1.7181455115138151	1.1636429422940513
Deaths	Nagasaki	Both	0-14 years	Respiratory infections and tuberculosis	Number	2010	3.1549694083547375	3.598857067077528	2.7626080588237705
Deaths	Nagasaki	Male	0-14 years	Respiratory infections and tuberculosis	Rate	2010	1.7222027788000038	2.117874461784684	1.3821486059847983
Deaths	Nagasaki	Female	0-14 years	Respiratory infections and tuberculosis	Rate	2010	1.5112476843883416	1.80610168372821	1.2232127391142884
Deaths	Nagasaki	Both	0-14 years	Respiratory infections and tuberculosis	Rate	2010	1.6192079907964658	1.8470220678891167	1.417838484405109
Deaths	Nagasaki	Male	50-74 years	Respiratory infections and tuberculosis	Number	2010	128.8890170127632	149.33595448358992	108.87781242038395
Deaths	Nagasaki	Female	50-74 years	Respiratory infections and tuberculosis	Number	2010	44.36147281566703	54.06476726539111	36.51530931270951
Deaths	Nagasaki	Both	50-74 years	Respiratory infections and tuberculosis	Number	2010	173.25048982843006	196.94670732519643	150.69479070925505
Deaths	Nagasaki	Male	50-74 years	Respiratory infections and tuberculosis	Rate	2010	55.13608898632664	63.882871218188335	46.57570438024531
Deaths	Nagasaki	Female	50-74 years	Respiratory infections and tuberculosis	Rate	2010	16.995991364257968	20.71356650784337	13.989929602220943
Deaths	Nagasaki	Both	50-74 years	Respiratory infections and tuberculosis	Rate	2010	35.01589936747034	39.805175103880394	30.457135399171484
Deaths	Nagasaki	Male	75+ years	Respiratory infections and tuberculosis	Number	2010	779.0955586524826	906.0288276957094	649.8854714244219
Deaths	Nagasaki	Female	75+ years	Respiratory infections and tuberculosis	Number	2010	606.2363929933073	741.1129378035524	415.5746355434887
Deaths	Nagasaki	Both	75+ years	Respiratory infections and tuberculosis	Number	2010	1385.3319516457889	1610.6577290838682	1084.235466613738
Deaths	Nagasaki	Male	75+ years	Respiratory infections and tuberculosis	Rate	2010	1094.0496883303567	1272.2965052878124	912.6056355552428
Deaths	Nagasaki	Female	75+ years	Respiratory infections and tuberculosis	Rate	2010	473.82074510274447	579.237222400206	324.80379887254816
Deaths	Nagasaki	Both	75+ years	Respiratory infections and tuberculosis	Rate	2010	695.5928878375065	808.7318420399132	544.4084924351266
Deaths	Shiga	Male	All ages	Respiratory infections and tuberculosis	Number	2010	577.4293361677578	658.8681291105556	488.65481199110843
Deaths	Shiga	Female	All ages	Respiratory infections and tuberculosis	Number	2010	368.3235438152255	456.74151510797145	255.52002048772914
Deaths	Shiga	Both	All ages	Respiratory infections and tuberculosis	Number	2010	945.7528799829842	1087.3263692628711	764.8122043487487
Deaths	Shiga	Male	All ages	Respiratory infections and tuberculosis	Rate	2010	82.8955763453844	94.58690419282226	70.15113319801958
Deaths	Shiga	Female	All ages	Respiratory infections and tuberculosis	Rate	2010	51.651807604245235	64.05109111098102	35.83281915827238
Deaths	Shiga	Both	All ages	Respiratory infections and tuberculosis	Rate	2010	67.09067293773603	77.13374112918775	54.254939685379554
Deaths	Shiga	Male	15-49 years	Respiratory infections and tuberculosis	Number	2010	4.600565887073721	5.62615569370383	3.7988240836861227
Deaths	Shiga	Female	15-49 years	Respiratory infections and tuberculosis	Number	2010	2.3458519497830856	2.8645428455333235	1.9286517415227518
Deaths	Shiga	Both	15-49 years	Respiratory infections and tuberculosis	Number	2010	6.946417836856809	8.065655759033904	5.976709953179405
Deaths	Shiga	Male	15-49 years	Respiratory infections and tuberculosis	Rate	2010	1.4409608677349228	1.7621897804332738	1.1898442457657088
Deaths	Shiga	Female	15-49 years	Respiratory infections and tuberculosis	Rate	2010	0.7687310594166232	0.938705043425591	0.6320153736230423
Deaths	Shiga	Both	15-49 years	Respiratory infections and tuberculosis	Rate	2010	1.1124419450150935	1.291683568586176	0.957146978666988
Deaths	Shiga	Male	0-14 years	Respiratory infections and tuberculosis	Number	2010	1.5638251301278758	1.857360000667498	1.2674974338228373
Deaths	Shiga	Female	0-14 years	Respiratory infections and tuberculosis	Number	2010	1.184256873194603	1.482790800877835	0.9201574267519432
Deaths	Shiga	Both	0-14 years	Respiratory infections and tuberculosis	Number	2010	2.748082003322478	3.1866533824142196	2.348112340442297
Deaths	Shiga	Male	0-14 years	Respiratory infections and tuberculosis	Rate	2010	1.4211613141873953	1.6879177400428906	1.151866845005566
Deaths	Shiga	Female	0-14 years	Respiratory infections and tuberculosis	Rate	2010	1.1488870084823293	1.4385047078765953	0.8926753454274615
Deaths	Shiga	Both	0-14 years	Respiratory infections and tuberculosis	Rate	2010	1.2894700886895119	1.495258953217709	1.101794132861529
Deaths	Shiga	Male	50-74 years	Respiratory infections and tuberculosis	Number	2010	84.80245817593557	97.14449757645892	70.01526215778583
Deaths	Shiga	Female	50-74 years	Respiratory infections and tuberculosis	Number	2010	25.14605960852202	30.542770841229018	20.255101620870505
Deaths	Shiga	Both	50-74 years	Respiratory infections and tuberculosis	Number	2010	109.94851778445768	124.27092327841669	93.76888682705561
Deaths	Shiga	Male	50-74 years	Respiratory infections and tuberculosis	Rate	2010	39.80616088460361	45.59949773578424	32.86507077481632
Deaths	Shiga	Female	50-74 years	Respiratory infections and tuberculosis	Rate	2010	11.52747076960182	14.001434164086433	9.285355061783479
Deaths	Shiga	Both	50-74 years	Respiratory infections and tuberculosis	Rate	2010	25.499516827322715	28.821202533144728	21.747099057881314
Deaths	Shiga	Male	75+ years	Respiratory infections and tuberculosis	Number	2010	486.46248697462056	559.0230309913325	406.77146421391257
Deaths	Shiga	Female	75+ years	Respiratory infections and tuberculosis	Number	2010	339.6473753837258	425.11980959470367	232.23638688845847
Deaths	Shiga	Both	75+ years	Respiratory infections and tuberculosis	Number	2010	826.109862358346	956.7290300443021	654.317833708732
Deaths	Shiga	Male	75+ years	Respiratory infections and tuberculosis	Rate	2010	897.0919754808489	1030.9018447242972	750.132695062125
Deaths	Shiga	Female	75+ years	Respiratory infections and tuberculosis	Rate	2010	391.6984379414382	490.26954843410164	267.82668311392274
Deaths	Shiga	Both	75+ years	Respiratory infections and tuberculosis	Rate	2010	586.1510681888396	678.8294977217988	464.25919195359455
Deaths	Nagano	Male	All ages	Respiratory infections and tuberculosis	Number	2011	1139.6731925985177	1322.092939194229	956.3181255409049
Deaths	Nagano	Female	All ages	Respiratory infections and tuberculosis	Number	2011	709.5141445049001	874.4678971055095	479.2862159101429
Deaths	Nagano	Both	All ages	Respiratory infections and tuberculosis	Number	2011	1849.1873371034173	2127.2228086655496	1474.9952368433953
Deaths	Nagano	Male	All ages	Respiratory infections and tuberculosis	Rate	2011	109.45174288799863	126.97093991022905	91.84271971615044
Deaths	Nagano	Female	All ages	Respiratory infections and tuberculosis	Rate	2011	64.49522366140087	79.48960996103897	43.56737907532676
Deaths	Nagano	Both	All ages	Respiratory infections and tuberculosis	Rate	2011	86.35575438577109	99.33981630908116	68.88124520285263
Deaths	Nagano	Male	15-49 years	Respiratory infections and tuberculosis	Number	2011	6.5313272261671385	7.83428284538963	5.318762591868969
Deaths	Nagano	Female	15-49 years	Respiratory infections and tuberculosis	Number	2011	3.448120012622933	4.151851713900322	2.8522956575582605
Deaths	Nagano	Both	15-49 years	Respiratory infections and tuberculosis	Number	2011	9.97944723879007	11.494881512301783	8.656175654071301
Deaths	Nagano	Male	15-49 years	Respiratory infections and tuberculosis	Rate	2011	1.540649423046669	1.8479985656478997	1.254622258957606
Deaths	Nagano	Female	15-49 years	Respiratory infections and tuberculosis	Rate	2011	0.8456754890636442	1.0182705984185065	0.6995454091880138
Deaths	Nagano	Both	15-49 years	Respiratory infections and tuberculosis	Rate	2011	1.1999301959324287	1.3821462346794906	1.0408198269982152
Deaths	Nagano	Male	0-14 years	Respiratory infections and tuberculosis	Number	2011	1.6174913845244125	1.903132612136549	1.3561362490791264
Deaths	Nagano	Female	0-14 years	Respiratory infections and tuberculosis	Number	2011	1.3232729109593715	1.6435601021186834	1.0272065085504045
Deaths	Nagano	Both	0-14 years	Respiratory infections and tuberculosis	Number	2011	2.9407642954837847	3.408346090601205	2.4988046597416775
Deaths	Nagano	Male	0-14 years	Respiratory infections and tuberculosis	Rate	2011	1.0756094203098285	1.2655568896985527	0.9018118666282934
Deaths	Nagano	Female	0-14 years	Respiratory infections and tuberculosis	Rate	2011	0.9302590118101646	1.155420460726473	0.7221247436224489
Deaths	Nagano	Both	0-14 years	Respiratory infections and tuberculosis	Rate	2011	1.0049536542149768	1.1647413782326028	0.8539218453628897
Deaths	Nagano	Male	50-74 years	Respiratory infections and tuberculosis	Number	2011	132.14437706954553	156.23624661553404	111.68511480938851
Deaths	Nagano	Female	50-74 years	Respiratory infections and tuberculosis	Number	2011	41.854847963967174	50.63831193380579	33.442506099949966
Deaths	Nagano	Both	50-74 years	Respiratory infections and tuberculosis	Number	2011	173.99922503351263	203.21450486898388	148.5129344874965
Deaths	Nagano	Male	50-74 years	Respiratory infections and tuberculosis	Rate	2011	38.142239686482824	45.09613271694419	32.23686480606072
Deaths	Nagano	Female	50-74 years	Respiratory infections and tuberculosis	Rate	2011	11.652757711056493	14.098151314981155	9.31068776474201
Deaths	Nagano	Both	50-74 years	Respiratory infections and tuberculosis	Rate	2011	24.65851006543464	28.79878868879465	21.046689657392665
Deaths	Nagano	Male	75+ years	Respiratory infections and tuberculosis	Number	2011	999.3799969182803	1161.646181065834	836.3653514131014
Deaths	Nagano	Female	75+ years	Respiratory infections and tuberculosis	Number	2011	662.8879036173504	821.7561768588424	440.44241307237246
Deaths	Nagano	Both	75+ years	Respiratory infections and tuberculosis	Number	2011	1662.267900535631	1921.7290722207167	1292.5138915609084
Deaths	Nagano	Male	75+ years	Respiratory infections and tuberculosis	Rate	2011	829.4137628084522	964.0830645609439	694.12329177815
Deaths	Nagano	Female	75+ years	Respiratory infections and tuberculosis	Rate	2011	347.1781601928511	430.3831704457385	230.6754819433755
Deaths	Nagano	Both	75+ years	Respiratory infections and tuberculosis	Rate	2011	533.7562486881003	617.0695471246675	415.0277857826089
Deaths	Aomori	Male	All ages	Respiratory infections and tuberculosis	Number	2011	984.6818102100185	1124.2019432104926	841.1054702698463
Deaths	Aomori	Female	All ages	Respiratory infections and tuberculosis	Number	2011	584.4005230856013	730.5350388039487	412.1936217111794
Deaths	Aomori	Both	All ages	Respiratory infections and tuberculosis	Number	2011	1569.082333295618	1802.4127420668933	1282.1744977874152
Deaths	Aomori	Male	All ages	Respiratory infections and tuberculosis	Rate	2011	153.67977456412018	175.45475036274476	131.27174455284072
Deaths	Aomori	Female	All ages	Respiratory infections and tuberculosis	Rate	2011	80.76056256228573	100.95545499131293	56.962626587356375
Deaths	Aomori	Both	All ages	Respiratory infections and tuberculosis	Rate	2011	115.00523816433613	132.10709360066696	93.9764474796993
Deaths	Aomori	Male	15-49 years	Respiratory infections and tuberculosis	Number	2011	7.933153342078421	9.836260842748606	6.483893378384991
Deaths	Aomori	Female	15-49 years	Respiratory infections and tuberculosis	Number	2011	4.051785500681727	5.073436953150042	3.3162613082051946
Deaths	Aomori	Both	15-49 years	Respiratory infections and tuberculosis	Number	2011	11.984938842760155	13.937353382495683	10.254522921350931
Deaths	Aomori	Male	15-49 years	Respiratory infections and tuberculosis	Rate	2011	3.061461332016001	3.795884300127306	2.502181415497464
Deaths	Aomori	Female	15-49 years	Respiratory infections and tuberculosis	Rate	2011	1.5604142180138938	1.9538702516607576	1.2771508499406183
Deaths	Aomori	Both	15-49 years	Respiratory infections and tuberculosis	Rate	2011	2.3101692032783454	2.686508874335952	1.9766211040390282
Deaths	Aomori	Male	0-14 years	Respiratory infections and tuberculosis	Number	2011	1.5529529870823675	1.7886314808905999	1.3306469996940065
Deaths	Aomori	Female	0-14 years	Respiratory infections and tuberculosis	Number	2011	1.4259423647723315	1.6909654871670872	1.1722145058142248
Deaths	Aomori	Both	0-14 years	Respiratory infections and tuberculosis	Number	2011	2.9788953518546983	3.3527999482178443	2.5878124506585234
Deaths	Aomori	Male	0-14 years	Respiratory infections and tuberculosis	Rate	2011	1.8087923515820985	2.0832974142457297	1.5498628327597443
Deaths	Aomori	Female	0-14 years	Respiratory infections and tuberculosis	Rate	2011	1.7271010231959145	2.0480969604557187	1.4197859060875015
Deaths	Aomori	Both	0-14 years	Respiratory infections and tuberculosis	Rate	2011	1.7687453276169443	1.9907544718388313	1.5365364137418958
Deaths	Aomori	Male	50-74 years	Respiratory infections and tuberculosis	Number	2011	165.52942752228222	191.67410626766846	138.77936717978488
Deaths	Aomori	Female	50-74 years	Respiratory infections and tuberculosis	Number	2011	49.2117882941916	58.81237900898814	39.2873721085934
Deaths	Aomori	Both	50-74 years	Respiratory infections and tuberculosis	Number	2011	214.74121581647373	244.4498455723387	182.90739381975604
Deaths	Aomori	Male	50-74 years	Respiratory infections and tuberculosis	Rate	2011	72.49706933800287	83.9476773428481	60.78132182123746
Deaths	Aomori	Female	50-74 years	Respiratory infections and tuberculosis	Rate	2011	19.01989001595227	22.730427385413286	15.184197169470321
Deaths	Aomori	Both	50-74 years	Respiratory infections and tuberculosis	Rate	2011	44.08889022783048	50.18842035829692	37.55303320471905
Deaths	Aomori	Male	75+ years	Respiratory infections and tuberculosis	Number	2011	809.6662763585756	927.3461322515806	680.3063517911471
Deaths	Aomori	Female	75+ years	Respiratory infections and tuberculosis	Number	2011	529.7110069259556	668.5458518531166	358.1347931706721
Deaths	Aomori	Both	75+ years	Respiratory infections and tuberculosis	Number	2011	1339.3772832845295	1552.0289391877714	1071.395994926956
Deaths	Aomori	Male	75+ years	Respiratory infections and tuberculosis	Rate	2011	1200.8396747630152	1375.374102098027	1008.9821968357477
Deaths	Aomori	Female	75+ years	Respiratory infections and tuberculosis	Rate	2011	431.85678523102115	545.044483852266	291.97607456867956
Deaths	Aomori	Both	75+ years	Respiratory infections and tuberculosis	Rate	2011	704.6240334494804	816.4965202926232	563.6435504682794
Deaths	Ehime	Male	All ages	Respiratory infections and tuberculosis	Number	2011	918.7565816987152	1063.4409519300057	781.8313825288085
Deaths	Ehime	Female	All ages	Respiratory infections and tuberculosis	Number	2011	596.536178974289	753.3180598529472	415.55694172709127
Deaths	Ehime	Both	All ages	Respiratory infections and tuberculosis	Number	2011	1515.2927606730052	1768.5298296973185	1230.1665066394605
Deaths	Ehime	Male	All ages	Respiratory infections and tuberculosis	Rate	2011	137.1298738135792	158.72487495733193	116.69297501133936
Deaths	Ehime	Female	All ages	Respiratory infections and tuberculosis	Rate	2011	79.32575411376955	100.17418103308763	55.25962873935609
Deaths	Ehime	Both	All ages	Respiratory infections and tuberculosis	Rate	2011	106.56079925472166	124.36933446092762	86.50970265684403
Deaths	Ehime	Male	15-49 years	Respiratory infections and tuberculosis	Number	2011	6.3788602492674045	7.601982656482767	5.153169733508693
Deaths	Ehime	Female	15-49 years	Respiratory infections and tuberculosis	Number	2011	3.1288448429714677	3.7256029402874775	2.5648927755965754
Deaths	Ehime	Both	15-49 years	Respiratory infections and tuberculosis	Number	2011	9.507705092238874	11.087355253796298	8.15265789884714
Deaths	Ehime	Male	15-49 years	Respiratory infections and tuberculosis	Rate	2011	2.3955701391934765	2.854911683106448	1.9352641464761358
Deaths	Ehime	Female	15-49 years	Respiratory infections and tuberculosis	Rate	2011	1.1436398687610239	1.3617639325443895	0.9375069025422162
Deaths	Ehime	Both	15-49 years	Respiratory infections and tuberculosis	Rate	2011	1.7611300626311166	2.0537316274640234	1.510132127228795
Deaths	Ehime	Male	0-14 years	Respiratory infections and tuberculosis	Number	2011	1.331530290181098	1.5744973908017703	1.0985143302404567
Deaths	Ehime	Female	0-14 years	Respiratory infections and tuberculosis	Number	2011	1.209235918104613	1.437014214104076	0.9431179615348
Deaths	Ehime	Both	0-14 years	Respiratory infections and tuberculosis	Number	2011	2.5407662082857083	2.9066866614563542	2.163359498324357
Deaths	Ehime	Male	0-14 years	Respiratory infections and tuberculosis	Rate	2011	1.4087347853147323	1.6657895506891305	1.1622081454609448
Deaths	Ehime	Female	0-14 years	Respiratory infections and tuberculosis	Rate	2011	1.3472512265657033	1.6010268414608726	1.05076008035347
Deaths	Ehime	Both	0-14 years	Respiratory infections and tuberculosis	Rate	2011	1.378787728081459	1.5773603589045466	1.1739818949066683
Deaths	Ehime	Male	50-74 years	Respiratory infections and tuberculosis	Number	2011	139.28857996426245	162.9069377719088	118.30712523428265
Deaths	Ehime	Female	50-74 years	Respiratory infections and tuberculosis	Number	2011	41.50774137557207	50.71643145970729	33.39936834508129
Deaths	Ehime	Both	50-74 years	Respiratory infections and tuberculosis	Number	2011	180.79632133983452	203.1532616736676	156.66348567114338
Deaths	Ehime	Male	50-74 years	Respiratory infections and tuberculosis	Rate	2011	59.6038521293392	69.7105321361708	50.62554589989092
Deaths	Ehime	Female	50-74 years	Respiratory infections and tuberculosis	Rate	2011	16.03910853275173	19.597461139016218	12.905932148054111
Deaths	Ehime	Both	50-74 years	Respiratory infections and tuberculosis	Rate	2011	36.711299982124224	41.250951769259174	31.811046685557706
Deaths	Ehime	Male	75+ years	Respiratory infections and tuberculosis	Number	2011	771.7576111950041	899.2409583850973	650.1075064988197
Deaths	Ehime	Female	75+ years	Respiratory infections and tuberculosis	Number	2011	550.690356837641	699.9944157098993	374.866839501374
Deaths	Ehime	Both	75+ years	Respiratory infections and tuberculosis	Number	2011	1322.4479680326444	1547.3040321468097	1053.4793438885492
Deaths	Ehime	Male	75+ years	Respiratory infections and tuberculosis	Rate	2011	1022.1600789792082	1191.0063415130974	861.0396976310516
Deaths	Ehime	Female	75+ years	Respiratory infections and tuberculosis	Rate	2011	424.01552720592474	538.9753016974356	288.6365424954345
Deaths	Ehime	Both	75+ years	Respiratory infections and tuberculosis	Rate	2011	643.9103230674107	753.3945102621718	512.9473832360064
Deaths	Shiga	Male	All ages	Respiratory infections and tuberculosis	Number	2011	605.5598564525986	700.2659491920447	507.37810065914846
Deaths	Shiga	Female	All ages	Respiratory infections and tuberculosis	Number	2011	383.18548227171317	477.88775809246505	270.1731787147859
Deaths	Shiga	Both	All ages	Respiratory infections and tuberculosis	Number	2011	988.745338724312	1162.364040727062	799.7734498031118
Deaths	Shiga	Male	All ages	Respiratory infections and tuberculosis	Rate	2011	86.77667026333178	100.34804441240858	72.70723392672731
Deaths	Shiga	Female	All ages	Respiratory infections and tuberculosis	Rate	2011	53.62274965040743	66.87533009148764	37.8078747623451
Deaths	Shiga	Both	All ages	Respiratory infections and tuberculosis	Rate	2011	70.00303234920074	82.29521228342497	56.6238489183003
Deaths	Shiga	Male	15-49 years	Respiratory infections and tuberculosis	Number	2011	4.545921848620424	5.4736380239423585	3.671820956546115
Deaths	Shiga	Female	15-49 years	Respiratory infections and tuberculosis	Number	2011	2.4539486831674453	2.9594537175323152	2.0148749534067614
Deaths	Shiga	Both	15-49 years	Respiratory infections and tuberculosis	Number	2011	6.999870531787869	8.058440654382064	6.06615674090805
Deaths	Shiga	Male	15-49 years	Respiratory infections and tuberculosis	Rate	2011	1.4282405755310592	1.71971102493471	1.15361500942123
Deaths	Shiga	Female	15-49 years	Respiratory infections and tuberculosis	Rate	2011	0.8076242238469192	0.9739920512713602	0.6631197431126946
Deaths	Shiga	Both	15-49 years	Respiratory infections and tuberculosis	Rate	2011	1.1251349692763417	1.295285868061274	0.9750530452402211
Deaths	Shiga	Male	0-14 years	Respiratory infections and tuberculosis	Number	2011	1.5466781370904703	1.8584797023645527	1.2247293081204886
Deaths	Shiga	Female	0-14 years	Respiratory infections and tuberculosis	Number	2011	1.2064370923359156	1.5074565651129053	0.9479689714832769
Deaths	Shiga	Both	0-14 years	Respiratory infections and tuberculosis	Number	2011	2.7531152294263856	3.17038561903536	2.3177897428641856
Deaths	Shiga	Male	0-14 years	Respiratory infections and tuberculosis	Rate	2011	1.411727434003832	1.6963237007428176	1.1178692722421866
Deaths	Shiga	Female	0-14 years	Respiratory infections and tuberculosis	Rate	2011	1.1741233109303515	1.467080135846192	0.9225781224134288
Deaths	Shiga	Both	0-14 years	Respiratory infections and tuberculosis	Rate	2011	1.296734386912374	1.493271334244948	1.091693376681146
Deaths	Shiga	Male	50-74 years	Respiratory infections and tuberculosis	Number	2011	83.79908570274497	98.29941421298172	68.9855192963192
Deaths	Shiga	Female	50-74 years	Respiratory infections and tuberculosis	Number	2011	24.784924595272756	29.893511143094273	19.502343500742136
Deaths	Shiga	Both	50-74 years	Respiratory infections and tuberculosis	Number	2011	108.5840102980178	122.48765972543681	91.86245552534001
Deaths	Shiga	Male	50-74 years	Respiratory infections and tuberculosis	Rate	2011	39.333822528219436	46.1400226608284	32.38059401559309
Deaths	Shiga	Female	50-74 years	Respiratory infections and tuberculosis	Rate	2011	11.344718314585851	13.683054069771957	8.926740633796909
Deaths	Shiga	Both	50-74 years	Respiratory infections and tuberculosis	Rate	2011	25.163326355664587	28.38536675661009	21.28826281026621
Deaths	Shiga	Male	75+ years	Respiratory infections and tuberculosis	Number	2011	515.668170764143	598.4879648101899	431.5958216916783
Deaths	Shiga	Female	75+ years	Respiratory infections and tuberculosis	Number	2011	354.74017190093747	447.34636273633674	244.08146445640764
Deaths	Shiga	Both	75+ years	Respiratory infections and tuberculosis	Number	2011	870.40834266508	1030.9600216077126	696.078319092995
Deaths	Shiga	Male	75+ years	Respiratory infections and tuberculosis	Rate	2011	905.5740548773394	1051.015369603526	757.9331059706109
Deaths	Shiga	Female	75+ years	Respiratory infections and tuberculosis	Rate	2011	396.2516888539865	499.6946096831194	272.6437549785443
Deaths	Shiga	Both	75+ years	Respiratory infections and tuberculosis	Rate	2011	594.2662472299362	703.8819747625662	475.2434348215852
Deaths	Shizuoka	Male	All ages	Respiratory infections and tuberculosis	Number	2011	1814.1931406930905	2078.360637141372	1542.1080746521905
Deaths	Shizuoka	Female	All ages	Respiratory infections and tuberculosis	Number	2011	1127.8806781682229	1389.0796721642216	780.4185721287884
Deaths	Shizuoka	Both	All ages	Respiratory infections and tuberculosis	Number	2011	2942.073818861317	3359.5189905115003	2372.3724045638123
Deaths	Shizuoka	Male	All ages	Respiratory infections and tuberculosis	Rate	2011	98.18687128280143	112.48401494908067	83.46121679866856
Deaths	Shizuoka	Female	All ages	Respiratory infections and tuberculosis	Rate	2011	59.212602098252354	72.92528678141186	40.97119072613099
Deaths	Shizuoka	Both	All ages	Respiratory infections and tuberculosis	Rate	2011	78.40318812171756	89.52766505141587	63.22124167563445
Deaths	Shizuoka	Male	15-49 years	Respiratory infections and tuberculosis	Number	2011	13.792113338038915	16.15888679193942	11.42371996130234
Deaths	Shizuoka	Female	15-49 years	Respiratory infections and tuberculosis	Number	2011	7.1451146464419795	8.663307795457984	5.735279919775852
Deaths	Shizuoka	Both	15-49 years	Respiratory infections and tuberculosis	Number	2011	20.937227984480884	23.510067966955546	17.935714160146677
Deaths	Shizuoka	Male	15-49 years	Respiratory infections and tuberculosis	Rate	2011	1.7440137477945543	2.0432924254235623	1.4445302308035708
Deaths	Shizuoka	Female	15-49 years	Respiratory infections and tuberculosis	Rate	2011	0.9594180085816559	1.163275038139128	0.7701109235566679
Deaths	Shizuoka	Both	15-49 years	Respiratory infections and tuberculosis	Rate	2011	1.3634911710496447	1.531041746666815	1.168024149231062
Deaths	Shizuoka	Male	0-14 years	Respiratory infections and tuberculosis	Number	2011	3.5603139219339424	4.25355946610879	2.8638856755725777
Deaths	Shizuoka	Female	0-14 years	Respiratory infections and tuberculosis	Number	2011	3.03297660730039	3.784013274842074	2.383932683190208
Deaths	Shizuoka	Both	0-14 years	Respiratory infections and tuberculosis	Number	2011	6.5932905292343325	7.701976126462231	5.560443190486873
Deaths	Shizuoka	Male	0-14 years	Respiratory infections and tuberculosis	Rate	2011	1.356250497051608	1.6203324388358968	1.0909561505420413
Deaths	Shizuoka	Female	0-14 years	Respiratory infections and tuberculosis	Rate	2011	1.2238984918255298	1.5269646752235275	0.9619894886584965
Deaths	Shizuoka	Both	0-14 years	Respiratory infections and tuberculosis	Rate	2011	1.291980548998636	1.509231740982698	1.089590154425551
Deaths	Shizuoka	Male	50-74 years	Respiratory infections and tuberculosis	Number	2011	286.1028037056833	333.50496798851395	242.80156984223314
Deaths	Shizuoka	Female	50-74 years	Respiratory infections and tuberculosis	Number	2011	85.81871185406317	102.57005430363313	69.46453457481954
Deaths	Shizuoka	Both	50-74 years	Respiratory infections and tuberculosis	Number	2011	371.92151555974635	422.10187549990593	325.07838764891585
Deaths	Shizuoka	Male	50-74 years	Respiratory infections and tuberculosis	Rate	2011	46.07750991934881	53.711736731007825	39.103747317163155
Deaths	Shizuoka	Female	50-74 years	Respiratory infections and tuberculosis	Rate	2011	13.433870296607349	16.056088189416716	10.873823756283056
Deaths	Shizuoka	Both	50-74 years	Respiratory infections and tuberculosis	Rate	2011	29.523677238639568	33.50706805796967	25.805200808992137
Deaths	Shizuoka	Male	75+ years	Respiratory infections and tuberculosis	Number	2011	1510.7379097274343	1727.6678033817839	1280.2332876980233
Deaths	Shizuoka	Female	75+ years	Respiratory infections and tuberculosis	Number	2011	1031.883875060418	1283.5412503292089	694.3226303268362
Deaths	Shizuoka	Both	75+ years	Respiratory infections and tuberculosis	Number	2011	2542.621784787851	2934.9669935526704	2008.9182678370375
Deaths	Shizuoka	Male	75+ years	Respiratory infections and tuberculosis	Rate	2011	871.0417326276507	996.1163661631977	738.1403577045816
Deaths	Shizuoka	Female	75+ years	Respiratory infections and tuberculosis	Rate	2011	377.38791119977446	469.4258366738462	253.93261149897904
Deaths	Shizuoka	Both	75+ years	Respiratory infections and tuberculosis	Rate	2011	568.9868726041788	656.7857244239558	449.55491586389076
Deaths	Ibaraki	Male	All ages	Respiratory infections and tuberculosis	Number	2011	1627.3874831307762	1886.376133546042	1392.2916492500751
Deaths	Ibaraki	Female	All ages	Respiratory infections and tuberculosis	Number	2011	1115.727568720643	1368.5458641519226	792.7989744752952
Deaths	Ibaraki	Both	All ages	Respiratory infections and tuberculosis	Number	2011	2743.1150518514182	3154.008473795618	2220.616110602316
Deaths	Ibaraki	Male	All ages	Respiratory infections and tuberculosis	Rate	2011	110.30544241225483	127.85987118839964	94.370485166793
Deaths	Ibaraki	Female	All ages	Respiratory infections and tuberculosis	Rate	2011	75.15008823087916	92.17872294484154	53.399158138115716
Deaths	Ibaraki	Both	All ages	Respiratory infections and tuberculosis	Rate	2011	92.67242448309374	106.55390188960038	75.02050585768907
Deaths	Ibaraki	Male	15-49 years	Respiratory infections and tuberculosis	Number	2011	13.917356110334362	16.531859963232197	11.435033751269335
Deaths	Ibaraki	Female	15-49 years	Respiratory infections and tuberculosis	Number	2011	7.214149512240315	8.91158302687434	5.964040750974132
Deaths	Ibaraki	Both	15-49 years	Respiratory infections and tuberculosis	Number	2011	21.13150562257467	24.371437993716775	18.53165320552337
Deaths	Ibaraki	Male	15-49 years	Respiratory infections and tuberculosis	Rate	2011	2.1639761678273937	2.5704990722864305	1.778005845354075
Deaths	Ibaraki	Female	15-49 years	Respiratory infections and tuberculosis	Rate	2011	1.218549913831584	1.5052652722369855	1.007392670592255
Deaths	Ibaraki	Both	15-49 years	Respiratory infections and tuberculosis	Rate	2011	1.7108237491121217	1.9731312886253278	1.500337599250359
Deaths	Ibaraki	Male	0-14 years	Respiratory infections and tuberculosis	Number	2011	3.2031209826242857	3.765689004821863	2.64652724836564
Deaths	Ibaraki	Female	0-14 years	Respiratory infections and tuberculosis	Number	2011	2.9667038360289264	3.6822738793633993	2.372224802775899
Deaths	Ibaraki	Both	0-14 years	Respiratory infections and tuberculosis	Number	2011	6.169824818653213	7.10552549529365	5.37110517178655
Deaths	Ibaraki	Male	0-14 years	Respiratory infections and tuberculosis	Rate	2011	1.5747088349280651	1.8512768570565126	1.301077874512511
Deaths	Ibaraki	Female	0-14 years	Respiratory infections and tuberculosis	Rate	2011	1.540541037954781	1.9121200961338403	1.2318417549970844
Deaths	Ibaraki	Both	0-14 years	Respiratory infections and tuberculosis	Rate	2011	1.5580923839476433	1.7943888981566753	1.3563882780336691
Deaths	Ibaraki	Male	50-74 years	Respiratory infections and tuberculosis	Number	2011	283.96917728042223	332.16074241175636	237.90847718379754
Deaths	Ibaraki	Female	50-74 years	Respiratory infections and tuberculosis	Number	2011	77.58628004641807	94.1632876709587	62.17991737548588
Deaths	Ibaraki	Both	50-74 years	Respiratory infections and tuberculosis	Number	2011	361.55545732684016	410.84320870152806	308.45452223730257
Deaths	Ibaraki	Male	50-74 years	Respiratory infections and tuberculosis	Rate	2011	56.64997131088147	66.26386958062433	47.461166511633294
Deaths	Ibaraki	Female	50-74 years	Respiratory infections and tuberculosis	Rate	2011	15.5326088242778	18.85129061640669	12.448287670726211
Deaths	Ibaraki	Both	50-74 years	Respiratory infections and tuberculosis	Rate	2011	36.12752698418037	41.05248256621975	30.82154853341601
Deaths	Ibaraki	Male	75+ years	Respiratory infections and tuberculosis	Number	2011	1326.2978287573949	1545.4391476076953	1132.226712494232
Deaths	Ibaraki	Female	75+ years	Respiratory infections and tuberculosis	Number	2011	1027.9604353259554	1274.8182343594153	711.9775759622836
Deaths	Ibaraki	Both	75+ years	Respiratory infections and tuberculosis	Number	2011	2354.2582640833516	2751.6961412866417	1855.684125007053
Deaths	Ibaraki	Male	75+ years	Respiratory infections and tuberculosis	Rate	2011	1040.0033267300303	1211.8408248294165	887.824380071422
Deaths	Ibaraki	Female	75+ years	Respiratory infections and tuberculosis	Rate	2011	512.5526782816598	635.638763797388	355.0000572932928
Deaths	Ibaraki	Both	75+ years	Respiratory infections and tuberculosis	Rate	2011	717.5751385018036	838.7137340972433	565.6103297299037
Deaths	Tokushima	Male	All ages	Respiratory infections and tuberculosis	Number	2011	538.4171973052833	628.0380347824448	454.0885065167737
Deaths	Tokushima	Female	All ages	Respiratory infections and tuberculosis	Number	2011	409.465873416171	510.09957704892923	283.7128700882589
Deaths	Tokushima	Both	All ages	Respiratory infections and tuberculosis	Number	2011	947.883070721454	1088.8409917688118	758.3651672892031
Deaths	Tokushima	Male	All ages	Respiratory infections and tuberculosis	Rate	2011	145.44580231165708	169.6556059285306	122.66559738690235
Deaths	Tokushima	Female	All ages	Respiratory infections and tuberculosis	Rate	2011	99.98171074343149	124.5540389907342	69.27585411378705
Deaths	Tokushima	Both	All ages	Respiratory infections and tuberculosis	Rate	2011	121.56635392201103	139.64425935934688	97.26061280811281
Deaths	Tokushima	Male	15-49 years	Respiratory infections and tuberculosis	Number	2011	3.5448680535701373	4.31565825281487	2.8284537408469212
Deaths	Tokushima	Female	15-49 years	Respiratory infections and tuberculosis	Number	2011	1.8764901394405133	2.349984902470842	1.534461459141214
Deaths	Tokushima	Both	15-49 years	Respiratory infections and tuberculosis	Number	2011	5.421358193010646	6.321811531352016	4.578695553749901
Deaths	Tokushima	Male	15-49 years	Respiratory infections and tuberculosis	Rate	2011	2.4311014898817356	2.9597161444900766	1.9397782934428969
Deaths	Tokushima	Female	15-49 years	Respiratory infections and tuberculosis	Rate	2011	1.264929777820448	1.5841095128003904	1.0343704727189518
Deaths	Tokushima	Both	15-49 years	Respiratory infections and tuberculosis	Rate	2011	1.8429924794209045	2.149101884398442	1.5565290413753015
Deaths	Tokushima	Male	0-14 years	Respiratory infections and tuberculosis	Number	2011	0.9247483051542496	1.0895337852133373	0.7599739448803403
Deaths	Tokushima	Female	0-14 years	Respiratory infections and tuberculosis	Number	2011	0.7798803381468197	0.9312828060726572	0.6473983788258938
Deaths	Tokushima	Both	0-14 years	Respiratory infections and tuberculosis	Number	2011	1.7046286433010687	1.9377283623582757	1.5001732176982592
Deaths	Tokushima	Male	0-14 years	Respiratory infections and tuberculosis	Rate	2011	1.8836844226614022	2.2193474783685536	1.5480440176214727
Deaths	Tokushima	Female	0-14 years	Respiratory infections and tuberculosis	Rate	2011	1.6664962665621403	1.9900223707671205	1.3834006686915912
Deaths	Tokushima	Both	0-14 years	Respiratory infections and tuberculosis	Rate	2011	1.777689309356889	2.0207797209902596	1.5644708903408395
Deaths	Tokushima	Male	50-74 years	Respiratory infections and tuberculosis	Number	2011	76.66871303902735	92.22958031010751	61.505014560666254
Deaths	Tokushima	Female	50-74 years	Respiratory infections and tuberculosis	Number	2011	24.859988421806918	29.80835899107894	19.9749828129733
Deaths	Tokushima	Both	50-74 years	Respiratory infections and tuberculosis	Number	2011	101.52870146083427	117.56786086041664	85.6540227001211
Deaths	Tokushima	Male	50-74 years	Respiratory infections and tuberculosis	Rate	2011	57.932359741164085	69.69045146984405	46.474376420017414
Deaths	Tokushima	Female	50-74 years	Respiratory infections and tuberculosis	Rate	2011	17.732728949186633	21.262421423542804	14.248234953979589
Deaths	Tokushima	Both	50-74 years	Respiratory infections and tuberculosis	Rate	2011	37.25352838889389	43.13871426667089	31.4286947470992
Deaths	Tokushima	Male	75+ years	Respiratory infections and tuberculosis	Number	2011	457.27886790753155	531.0621626808227	381.92629464641453
Deaths	Tokushima	Female	75+ years	Respiratory infections and tuberculosis	Number	2011	381.94951451677684	478.78980794456885	258.1801513733886
Deaths	Tokushima	Both	75+ years	Respiratory infections and tuberculosis	Number	2011	839.228382424308	973.5518154091288	656.1778394600768
Deaths	Tokushima	Male	75+ years	Respiratory infections and tuberculosis	Rate	2011	1065.0113994470137	1236.8541316115015	889.513787086357
Deaths	Tokushima	Female	75+ years	Respiratory infections and tuberculosis	Rate	2011	514.7351740085746	645.242226365115	347.93709663663975
Deaths	Tokushima	Both	75+ years	Respiratory infections and tuberculosis	Rate	2011	716.4341808893282	831.1036805155547	560.1672235789875
Deaths	Kumamoto	Male	All ages	Respiratory infections and tuberculosis	Number	2011	1098.5020843527268	1277.8642837067764	916.2212854805568
Deaths	Kumamoto	Female	All ages	Respiratory infections and tuberculosis	Number	2011	784.3868798563241	978.9760559838967	521.8168136876618
Deaths	Kumamoto	Both	All ages	Respiratory infections and tuberculosis	Number	2011	1882.8889642090503	2194.503634840848	1497.879437746623
Deaths	Kumamoto	Male	All ages	Respiratory infections and tuberculosis	Rate	2011	129.01727360096572	150.0830706325369	107.60869182831435
Deaths	Kumamoto	Female	All ages	Respiratory infections and tuberculosis	Rate	2011	81.64731497697633	101.90222255180531	54.31623455410508
Deaths	Kumamoto	Both	All ages	Respiratory infections and tuberculosis	Rate	2011	103.90420268600778	121.10015768533033	82.65807047427614
Deaths	Kumamoto	Male	15-49 years	Respiratory infections and tuberculosis	Number	2011	6.973251704321274	8.327778266530661	5.6258678312662616
Deaths	Kumamoto	Female	15-49 years	Respiratory infections and tuberculosis	Number	2011	3.9352577620337934	4.795125639949844	3.232736758290179
Deaths	Kumamoto	Both	15-49 years	Respiratory infections and tuberculosis	Number	2011	10.908509466355069	12.424439440325674	9.360194943986546
Deaths	Kumamoto	Male	15-49 years	Respiratory infections and tuberculosis	Rate	2011	2.046642878688257	2.444195162771448	1.651186967217491
Deaths	Kumamoto	Female	15-49 years	Respiratory infections and tuberculosis	Rate	2011	1.1054991306747772	1.347054639618131	0.9081457663254079
Deaths	Kumamoto	Both	15-49 years	Respiratory infections and tuberculosis	Rate	2011	1.5657674486942552	1.7833584784370387	1.343528059624423
Deaths	Kumamoto	Male	0-14 years	Respiratory infections and tuberculosis	Number	2011	1.9522954466675562	2.3908336140629625	1.5922046049457816
Deaths	Kumamoto	Female	0-14 years	Respiratory infections and tuberculosis	Number	2011	1.7489153960036115	2.203423946208924	1.3603197437974082
Deaths	Kumamoto	Both	0-14 years	Respiratory infections and tuberculosis	Number	2011	3.7012108426711676	4.2173078985695795	3.1175439297350613
Deaths	Kumamoto	Male	0-14 years	Respiratory infections and tuberculosis	Rate	2011	1.5211653286089328	1.8628600534787132	1.2405942170429272
Deaths	Kumamoto	Female	0-14 years	Respiratory infections and tuberculosis	Rate	2011	1.437628544223812	1.8112397931510227	1.1181984545525363
Deaths	Kumamoto	Both	0-14 years	Respiratory infections and tuberculosis	Rate	2011	1.4805145633595709	1.6869576004747306	1.2470430316136552
Deaths	Kumamoto	Male	50-74 years	Respiratory infections and tuberculosis	Number	2011	140.90885567246784	168.66159636579212	119.15291831667686
Deaths	Kumamoto	Female	50-74 years	Respiratory infections and tuberculosis	Number	2011	44.022836098604806	53.88145699759767	35.674787980582856
Deaths	Kumamoto	Both	50-74 years	Respiratory infections and tuberculosis	Number	2011	184.93169177107265	214.4342102616696	160.39632278601127
Deaths	Kumamoto	Male	50-74 years	Respiratory infections and tuberculosis	Rate	2011	49.131557494852615	58.80827631076034	41.545780987412634
Deaths	Kumamoto	Female	50-74 years	Respiratory infections and tuberculosis	Rate	2011	13.884295421850252	16.99359089538704	11.25141720367223
Deaths	Kumamoto	Both	50-74 years	Respiratory infections and tuberculosis	Rate	2011	30.624503992837703	35.51009167476131	26.561471322488785
Deaths	Kumamoto	Male	75+ years	Respiratory infections and tuberculosis	Number	2011	948.6676815292698	1106.3683430451895	789.5152438761634
Deaths	Kumamoto	Female	75+ years	Respiratory infections and tuberculosis	Number	2011	734.6798705996816	920.0832112782028	481.10026959637327
Deaths	Kumamoto	Both	75+ years	Respiratory infections and tuberculosis	Number	2011	1683.3475521289517	1973.637607292923	1309.7371094642103
Deaths	Kumamoto	Male	75+ years	Respiratory infections and tuberculosis	Rate	2011	992.5354440339822	1157.528411697682	826.0235680096241
Deaths	Kumamoto	Female	75+ years	Respiratory infections and tuberculosis	Rate	2011	442.5564779895525	554.2397467732868	289.80519188392117
Deaths	Kumamoto	Both	75+ years	Respiratory infections and tuberculosis	Rate	2011	643.5100318255268	754.4821019728629	500.68624742908867
Deaths	Aichi	Male	All ages	Respiratory infections and tuberculosis	Number	2010	3101.734472995674	3534.5435553557377	2645.67782946947
Deaths	Aichi	Female	All ages	Respiratory infections and tuberculosis	Number	2010	1881.413991904654	2271.0506710047935	1345.7834184710696
Deaths	Aichi	Both	All ages	Respiratory infections and tuberculosis	Number	2010	4983.148464900329	5668.5443679363325	4171.452538613972
Deaths	Aichi	Male	All ages	Respiratory infections and tuberculosis	Rate	2010	83.75245972958818	95.43909040560214	71.43810271293172
Deaths	Aichi	Female	All ages	Respiratory infections and tuberculosis	Rate	2010	50.86260102693018	61.3961332743786	36.38223451982336
Deaths	Aichi	Both	All ages	Respiratory infections and tuberculosis	Rate	2010	67.31739901513136	76.57641865161209	56.35219118846303
Deaths	Aichi	Male	15-49 years	Respiratory infections and tuberculosis	Number	2010	31.70827084547372	37.36427196436094	26.60474071063626
Deaths	Aichi	Female	15-49 years	Respiratory infections and tuberculosis	Number	2010	15.209469297168537	18.245412507430768	12.853303529880233
Deaths	Aichi	Both	15-49 years	Respiratory infections and tuberculosis	Number	2010	46.91774014264224	53.2486153417719	41.11297187669204
Deaths	Aichi	Male	15-49 years	Respiratory infections and tuberculosis	Rate	2010	1.7951479136344464	2.1153595914507983	1.5062141045859532
Deaths	Aichi	Female	15-49 years	Respiratory infections and tuberculosis	Rate	2010	0.930865428730805	1.1166743167864357	0.7866609720022606
Deaths	Aichi	Both	15-49 years	Respiratory infections and tuberculosis	Rate	2010	1.3798368324270296	1.5660259957307063	1.2091203181040826
Deaths	Aichi	Male	0-14 years	Respiratory infections and tuberculosis	Number	2010	9.18791304144425	11.335689407196805	7.4652943029083065
Deaths	Aichi	Female	0-14 years	Respiratory infections and tuberculosis	Number	2010	7.699827214306763	9.451783855781844	5.984017149429598
Deaths	Aichi	Both	0-14 years	Respiratory infections and tuberculosis	Number	2010	16.88774025575102	19.285666036339247	14.719833203513897
Deaths	Aichi	Male	0-14 years	Respiratory infections and tuberculosis	Rate	2010	1.6658523829864798	2.0552638152532055	1.3535259038803835
Deaths	Aichi	Female	0-14 years	Respiratory infections and tuberculosis	Rate	2010	1.4722188756165697	1.8071956958819624	1.1441533367183068
Deaths	Aichi	Both	0-14 years	Respiratory infections and tuberculosis	Rate	2010	1.5716067051105564	1.794762448748107	1.369856961938609
Deaths	Aichi	Male	50-74 years	Respiratory infections and tuberculosis	Number	2010	573.6443998788195	654.8084570429202	496.1555068974229
Deaths	Aichi	Female	50-74 years	Respiratory infections and tuberculosis	Number	2010	163.51301231686915	195.6814696603154	131.19505047817086
Deaths	Aichi	Both	50-74 years	Respiratory infections and tuberculosis	Number	2010	737.1574121956886	840.7803783099778	639.5292652917585
Deaths	Aichi	Male	50-74 years	Respiratory infections and tuberculosis	Rate	2010	50.98057713690425	58.19373999157983	44.094031244142286
Deaths	Aichi	Female	50-74 years	Respiratory infections and tuberculosis	Rate	2010	14.280532324921914	17.08998882276763	11.458018739160572
Deaths	Aichi	Both	50-74 years	Respiratory infections and tuberculosis	Rate	2010	32.470634966062114	37.035065101514014	28.170267272426226
Deaths	Aichi	Male	75+ years	Respiratory infections and tuberculosis	Number	2010	2487.1938892299363	2845.2567322483633	2116.880673372055
Deaths	Aichi	Female	75+ years	Respiratory infections and tuberculosis	Number	2010	1694.9916830763107	2044.2493107837392	1177.6677849128243
Deaths	Aichi	Both	75+ years	Respiratory infections and tuberculosis	Number	2010	4182.1855723062445	4765.28068410584	3392.7364666074886
Deaths	Aichi	Male	75+ years	Respiratory infections and tuberculosis	Rate	2010	955.3008726212594	1092.828448525144	813.068077749867
Deaths	Aichi	Female	75+ years	Respiratory infections and tuberculosis	Rate	2010	426.8517132603238	514.8056650375851	296.57343847798575
Deaths	Aichi	Both	75+ years	Respiratory infections and tuberculosis	Rate	2010	636.1235983812182	724.8142014889888	516.0459028381679
Deaths	Aichi	Male	All ages	Respiratory infections and tuberculosis	Number	2011	3273.0215442638005	3696.152007341358	2783.8568070663778
Deaths	Aichi	Female	All ages	Respiratory infections and tuberculosis	Number	2011	1985.19032482834	2402.6503601010345	1394.6992729850106
Deaths	Aichi	Both	All ages	Respiratory infections and tuberculosis	Number	2011	5258.21186909214	5978.520906870594	4361.702886863646
Deaths	Aichi	Male	All ages	Respiratory infections and tuberculosis	Rate	2011	88.15048365545344	99.54642299322286	74.9760796413043
Deaths	Aichi	Female	All ages	Respiratory infections and tuberculosis	Rate	2011	53.46197645019194	64.70434364063999	37.55981416737559
Deaths	Aichi	Both	All ages	Respiratory infections and tuberculosis	Rate	2011	70.80557159516283	80.50504632436787	58.73343899434277
Deaths	Aichi	Male	15-49 years	Respiratory infections and tuberculosis	Number	2011	33.11719298308051	39.20303366811536	27.78518716878593
Deaths	Aichi	Female	15-49 years	Respiratory infections and tuberculosis	Number	2011	16.41630704493773	19.46692498272029	13.702851428334428
Deaths	Aichi	Both	15-49 years	Respiratory infections and tuberculosis	Number	2011	49.533500028018246	56.167639946862586	43.58459834065684
Deaths	Aichi	Male	15-49 years	Respiratory infections and tuberculosis	Rate	2011	1.8762342973180222	2.221023876166369	1.5741527716467587
Deaths	Aichi	Female	15-49 years	Respiratory infections and tuberculosis	Rate	2011	1.0059532156233195	1.1928880064840246	0.8396789497058235
Deaths	Aichi	Both	15-49 years	Respiratory infections and tuberculosis	Rate	2011	1.4581525769286834	1.6534464328624778	1.283030562122244
Deaths	Aichi	Male	0-14 years	Respiratory infections and tuberculosis	Number	2011	8.821692228628946	10.616197841460474	7.22592915568616
Deaths	Aichi	Female	0-14 years	Respiratory infections and tuberculosis	Number	2011	8.065600351491694	9.914677809280422	6.263902738411798
Deaths	Aichi	Both	0-14 years	Respiratory infections and tuberculosis	Number	2011	16.887292580120636	19.226684395406174	14.521538201669015
Deaths	Aichi	Male	0-14 years	Respiratory infections and tuberculosis	Rate	2011	1.6048842160411312	1.9313492137979331	1.3145754065821107
Deaths	Aichi	Female	0-14 years	Respiratory infections and tuberculosis	Rate	2011	1.548966885741822	1.9040749528997365	1.2029579317692014
Deaths	Aichi	Both	0-14 years	Respiratory infections and tuberculosis	Rate	2011	1.5776822369719585	1.7962381064094513	1.356663465477737
Deaths	Aichi	Male	50-74 years	Respiratory infections and tuberculosis	Number	2011	609.6072959444775	698.379083053436	514.2842945995761
Deaths	Aichi	Female	50-74 years	Respiratory infections and tuberculosis	Number	2011	160.93224787043198	192.2425173936043	128.9466332170327
Deaths	Aichi	Both	50-74 years	Respiratory infections and tuberculosis	Number	2011	770.5395438149088	875.2085041306898	673.3282664492433
Deaths	Aichi	Male	50-74 years	Respiratory infections and tuberculosis	Rate	2011	54.247638416721614	62.14724828151496	45.76505012725035
Deaths	Aichi	Female	50-74 years	Respiratory infections and tuberculosis	Rate	2011	14.058459959134069	16.793612026080904	11.26431218065316
Deaths	Aichi	Both	50-74 years	Respiratory infections and tuberculosis	Rate	2011	33.96714341059497	38.58119030049473	29.6818482224224
Deaths	Aichi	Male	75+ years	Respiratory infections and tuberculosis	Number	2011	2621.4753631076123	2981.288447988582	2239.0145417694957
Deaths	Aichi	Female	75+ years	Respiratory infections and tuberculosis	Number	2011	1799.776169561479	2182.027042140805	1232.2006012407019
Deaths	Aichi	Both	75+ years	Respiratory infections and tuberculosis	Number	2011	4421.251532669091	5043.704904389647	3573.5068705336116
Deaths	Aichi	Male	75+ years	Respiratory infections and tuberculosis	Rate	2011	955.0761891739694	1086.1660764791357	815.7351032753261
Deaths	Aichi	Female	75+ years	Respiratory infections and tuberculosis	Rate	2011	432.7265919325596	524.6325300997491	296.2623773833258
Deaths	Aichi	Both	75+ years	Respiratory infections and tuberculosis	Rate	2011	640.3959214697277	730.5551439454232	517.6043951184656
Deaths	Hokkaidō	Male	All ages	Respiratory infections and tuberculosis	Number	2011	2976.6755972916067	3422.5163695805713	2550.5321133688713
Deaths	Hokkaidō	Female	All ages	Respiratory infections and tuberculosis	Number	2011	1747.7246616568939	2145.873807333508	1240.6136878749196
Deaths	Hokkaidō	Both	All ages	Respiratory infections and tuberculosis	Number	2011	4724.400258948498	5414.788761693905	3853.076692329892
Deaths	Hokkaidō	Male	All ages	Respiratory infections and tuberculosis	Rate	2011	114.9037355955359	132.1137971364752	98.454016235129
Deaths	Hokkaidō	Female	All ages	Respiratory infections and tuberculosis	Rate	2011	60.4202075617767	74.18453471816022	42.88898484405515
Deaths	Hokkaidō	Both	All ages	Respiratory infections and tuberculosis	Rate	2011	86.16139849810784	98.75238055787057	70.27060751315271
Deaths	Hokkaidō	Male	15-49 years	Respiratory infections and tuberculosis	Number	2011	23.814065092914564	28.120955902080162	19.60754015147235
Deaths	Hokkaidō	Female	15-49 years	Respiratory infections and tuberculosis	Number	2011	14.103771234533017	16.9896346511594	11.516436289948357
Deaths	Hokkaidō	Both	15-49 years	Respiratory infections and tuberculosis	Number	2011	37.91783632744757	42.90955948644477	32.833961366843624
Deaths	Hokkaidō	Male	15-49 years	Respiratory infections and tuberculosis	Rate	2011	2.175327631266939	2.568746333427751	1.7910769835497047
Deaths	Hokkaidō	Female	15-49 years	Respiratory infections and tuberculosis	Rate	2011	1.2559106243467066	1.5128905813443283	1.0255139884674274
Deaths	Hokkaidō	Both	15-49 years	Respiratory infections and tuberculosis	Rate	2011	1.7097617861058996	1.934844710942918	1.4805236234133408
Deaths	Hokkaidō	Male	0-14 years	Respiratory infections and tuberculosis	Number	2011	4.9764927018693825	5.907028468131401	4.038993474503933
Deaths	Hokkaidō	Female	0-14 years	Respiratory infections and tuberculosis	Number	2011	4.29971547247598	5.277704157995708	3.327230539777346
Deaths	Hokkaidō	Both	0-14 years	Respiratory infections and tuberculosis	Number	2011	9.27620817434537	10.768082361702914	7.870717965078306
Deaths	Hokkaidō	Male	0-14 years	Respiratory infections and tuberculosis	Rate	2011	1.4985872345237037	1.7788024592067766	1.2162750804281206
Deaths	Hokkaidō	Female	0-14 years	Respiratory infections and tuberculosis	Rate	2011	1.349762169182958	1.6567713510819966	1.0444807195941122
Deaths	Hokkaidō	Both	0-14 years	Respiratory infections and tuberculosis	Rate	2011	1.4257215936632075	1.655017573655003	1.209702536805887
Deaths	Hokkaidō	Male	50-74 years	Respiratory infections and tuberculosis	Number	2011	470.037218876123	549.937962456303	393.45227814321487
Deaths	Hokkaidō	Female	50-74 years	Respiratory infections and tuberculosis	Number	2011	146.05986424735394	176.0820899245219	119.63114865497927
Deaths	Hokkaidō	Both	50-74 years	Respiratory infections and tuberculosis	Number	2011	616.0970831234768	701.0459653555689	534.7075943715611
Deaths	Hokkaidō	Male	50-74 years	Respiratory infections and tuberculosis	Rate	2011	52.43664714657757	61.35025426024585	43.89294602530224
Deaths	Hokkaidō	Female	50-74 years	Respiratory infections and tuberculosis	Rate	2011	14.273753765106484	17.207686772675434	11.690997847609996
Deaths	Hokkaidō	Both	50-74 years	Respiratory infections and tuberculosis	Rate	2011	32.093965147902	36.5191548467203	27.854192737088585
Deaths	Hokkaidō	Male	75+ years	Respiratory infections and tuberculosis	Number	2011	2477.847820620698	2833.3659528092658	2111.892502298787
Deaths	Hokkaidō	Female	75+ years	Respiratory infections and tuberculosis	Number	2011	1583.2613107025302	1966.4892599229725	1080.3761576934387
Deaths	Hokkaidō	Both	75+ years	Respiratory infections and tuberculosis	Number	2011	4061.1091313232337	4688.202116482533	3286.2409352760947
Deaths	Hokkaidō	Male	75+ years	Respiratory infections and tuberculosis	Rate	2011	926.7215131185891	1059.6862168671646	789.853274679264
Deaths	Hokkaidō	Female	75+ years	Respiratory infections and tuberculosis	Rate	2011	370.098006043278	459.6801229735565	252.5452109744405
Deaths	Hokkaidō	Both	75+ years	Respiratory infections and tuberculosis	Rate	2011	584.1868564129774	674.3936122111103	472.722770877389
Deaths	Kumamoto	Male	All ages	Respiratory infections and tuberculosis	Number	2010	1071.7375407894856	1219.971889019661	899.1823655298679
Deaths	Kumamoto	Female	All ages	Respiratory infections and tuberculosis	Number	2010	720.9343390865332	908.8188378969525	491.34366369076065
Deaths	Kumamoto	Both	All ages	Respiratory infections and tuberculosis	Number	2010	1792.671879876019	2087.87191082386	1432.0037040205348
Deaths	Kumamoto	Male	All ages	Respiratory infections and tuberculosis	Rate	2010	125.49436945725999	142.85176840528058	105.28914001289333
Deaths	Kumamoto	Female	All ages	Respiratory infections and tuberculosis	Rate	2010	74.9104698268776	94.43307447477005	51.05428150387546
Deaths	Kumamoto	Both	All ages	Respiratory infections and tuberculosis	Rate	2010	98.69328842407697	114.94515365618335	78.8371570791971
Deaths	Kumamoto	Male	15-49 years	Respiratory infections and tuberculosis	Number	2010	6.9296430621327705	8.254439738611262	5.676351685369727
Deaths	Kumamoto	Female	15-49 years	Respiratory infections and tuberculosis	Number	2010	3.8512863788654843	4.786319982921259	3.116618339710512
Deaths	Kumamoto	Both	15-49 years	Respiratory infections and tuberculosis	Number	2010	10.780929440998264	12.541676170727673	9.310075920604383
Deaths	Kumamoto	Male	15-49 years	Respiratory infections and tuberculosis	Rate	2010	2.0125714082521693	2.397331184321717	1.6485788665777363
Deaths	Kumamoto	Female	15-49 years	Respiratory infections and tuberculosis	Rate	2010	1.0690510237269049	1.3286003101991681	0.865119780475806
Deaths	Kumamoto	Both	15-49 years	Respiratory infections and tuberculosis	Rate	2010	1.5301416404492219	1.7800451301426201	1.3213828102506626
Deaths	Kumamoto	Male	0-14 years	Respiratory infections and tuberculosis	Number	2010	1.9492920118688117	2.370652128375923	1.583584490174353
Deaths	Kumamoto	Female	0-14 years	Respiratory infections and tuberculosis	Number	2010	1.702192023598723	2.100414289466173	1.3189490237099486
Deaths	Kumamoto	Both	0-14 years	Respiratory infections and tuberculosis	Number	2010	3.651484035467534	4.208612386381411	3.094663806150235
Deaths	Kumamoto	Male	0-14 years	Respiratory infections and tuberculosis	Rate	2010	1.5087755369364078	1.8349133511559979	1.2257135025943844
Deaths	Kumamoto	Female	0-14 years	Respiratory infections and tuberculosis	Rate	2010	1.3899805039486097	1.7151619042372537	1.0770309126363686
Deaths	Kumamoto	Both	0-14 years	Respiratory infections and tuberculosis	Rate	2010	1.4509677327612622	1.6723503959005852	1.2297075060039837
Deaths	Kumamoto	Male	50-74 years	Respiratory infections and tuberculosis	Number	2010	129.652379765281	152.81527288743004	110.89119384183763
Deaths	Kumamoto	Female	50-74 years	Respiratory infections and tuberculosis	Number	2010	44.8257368610708	56.5232027540172	35.333742290781096
Deaths	Kumamoto	Both	50-74 years	Respiratory infections and tuberculosis	Number	2010	174.4781166263517	200.22590336981955	151.67338061773506
Deaths	Kumamoto	Male	50-74 years	Respiratory infections and tuberculosis	Rate	2010	45.14904484998518	53.215094253170676	38.61580862069323
Deaths	Kumamoto	Female	50-74 years	Respiratory infections and tuberculosis	Rate	2010	14.082001736907113	17.75675973435875	11.10009238336303
Deaths	Kumamoto	Both	50-74 years	Respiratory infections and tuberculosis	Rate	2010	28.81627507230694	33.068701219774916	25.049914233010767
Deaths	Kumamoto	Male	75+ years	Respiratory infections and tuberculosis	Number	2010	933.2062259502038	1069.856348328943	769.4837998668321
Deaths	Kumamoto	Female	75+ years	Respiratory infections and tuberculosis	Number	2010	670.5551238229975	853.8799285129923	449.146428852515
Deaths	Kumamoto	Both	75+ years	Respiratory infections and tuberculosis	Number	2010	1603.7613497732013	1886.4372642748588	1261.2752069214441
Deaths	Kumamoto	Male	75+ years	Respiratory infections and tuberculosis	Rate	2010	999.8743594862256	1146.2867491464365	824.4556242040442
Deaths	Kumamoto	Female	75+ years	Respiratory infections and tuberculosis	Rate	2010	415.56236313873495	529.1740355461927	278.349004784494
Deaths	Kumamoto	Both	75+ years	Respiratory infections and tuberculosis	Rate	2010	629.6835214004585	740.6703370408717	495.2134641863646
Deaths	Kyōto	Male	All ages	Respiratory infections and tuberculosis	Number	2010	1235.446118055845	1425.189695459318	1041.1644383744676
Deaths	Kyōto	Female	All ages	Respiratory infections and tuberculosis	Number	2010	842.8293863393382	1038.15687359041	598.9376435031871
Deaths	Kyōto	Both	All ages	Respiratory infections and tuberculosis	Number	2010	2078.2755043951843	2382.440205119648	1683.5994153746321
Deaths	Kyōto	Male	All ages	Respiratory infections and tuberculosis	Rate	2010	97.66877970497359	112.66904834559718	82.30974923315247
Deaths	Kyōto	Female	All ages	Respiratory infections and tuberculosis	Rate	2010	61.480242036157925	75.7284177490008	43.68954367748691
Deaths	Kyōto	Both	All ages	Respiratory infections and tuberculosis	Rate	2010	78.84712231372949	90.38674317286099	63.87361480738754
Deaths	Kyōto	Male	15-49 years	Respiratory infections and tuberculosis	Number	2010	9.924007611964257	11.957429801036934	8.116436138328359
Deaths	Kyōto	Female	15-49 years	Respiratory infections and tuberculosis	Number	2010	5.381025996558157	6.5576764816600965	4.418519876473592
Deaths	Kyōto	Both	15-49 years	Respiratory infections and tuberculosis	Number	2010	15.305033608522407	17.85525113986757	13.276989332368935
Deaths	Kyōto	Male	15-49 years	Respiratory infections and tuberculosis	Rate	2010	1.7326044962475444	2.087613940547993	1.4170256912963384
Deaths	Kyōto	Female	15-49 years	Respiratory infections and tuberculosis	Rate	2010	0.9341179073082105	1.1383782638795483	0.7670318900245497
Deaths	Kyōto	Both	15-49 years	Respiratory infections and tuberculosis	Rate	2010	1.3322232408974997	1.5542063577924823	1.1556925786742989
Deaths	Kyōto	Male	0-14 years	Respiratory infections and tuberculosis	Number	2010	2.289309873271678	2.7167616720262027	1.8371041810001358
Deaths	Kyōto	Female	0-14 years	Respiratory infections and tuberculosis	Number	2010	2.3345224149887405	2.8551318119613356	1.7990110401709938
Deaths	Kyōto	Both	0-14 years	Respiratory infections and tuberculosis	Number	2010	4.623832288260422	5.393254745746113	3.848016153182445
Deaths	Kyōto	Male	0-14 years	Respiratory infections and tuberculosis	Rate	2010	1.314599949259661	1.5600573770698132	1.0549279900130368
Deaths	Kyōto	Female	0-14 years	Respiratory infections and tuberculosis	Rate	2010	1.408012369058995	1.7220057004913212	1.0850312596577325
Deaths	Kyōto	Both	0-14 years	Respiratory infections and tuberculosis	Rate	2010	1.3601599920754266	1.5864955463154613	1.1319436549866413
Deaths	Kyōto	Male	50-74 years	Respiratory infections and tuberculosis	Number	2010	188.7163545334621	220.84481523512923	160.86831664887396
Deaths	Kyōto	Female	50-74 years	Respiratory infections and tuberculosis	Number	2010	58.773337134743436	71.25781080910173	48.18904603023468
Deaths	Kyōto	Both	50-74 years	Respiratory infections and tuberculosis	Number	2010	247.48969166820558	280.3653310602045	217.92996138709032
Deaths	Kyōto	Male	50-74 years	Respiratory infections and tuberculosis	Rate	2010	46.29857826642518	54.18078887850088	39.46650181627647
Deaths	Kyōto	Female	50-74 years	Respiratory infections and tuberculosis	Rate	2010	13.174236846315027	15.972672686541527	10.801733179533878
Deaths	Kyōto	Both	50-74 years	Respiratory infections and tuberculosis	Rate	2010	28.989205412265747	32.84002706455464	25.526786079668913
Deaths	Kyōto	Male	75+ years	Respiratory infections and tuberculosis	Number	2010	1034.516446037148	1203.403802432191	865.0991093784486
Deaths	Kyōto	Female	75+ years	Respiratory infections and tuberculosis	Number	2010	776.3405007930481	965.66605328996	544.1327654428692
Deaths	Kyōto	Both	75+ years	Respiratory infections and tuberculosis	Number	2010	1810.8569468301966	2089.2668626956706	1436.1741593018053
Deaths	Kyōto	Male	75+ years	Respiratory infections and tuberculosis	Rate	2010	937.040227740597	1090.0143515499685	783.5860604975436
Deaths	Kyōto	Female	75+ years	Respiratory infections and tuberculosis	Rate	2010	424.4281221711368	527.9330773334568	297.47932461695524
Deaths	Kyōto	Both	75+ years	Respiratory infections and tuberculosis	Rate	2010	617.3718732524299	712.2896145962671	489.63201239994504
Deaths	Akita	Male	All ages	Respiratory infections and tuberculosis	Number	2011	835.059715078954	967.9025615261297	704.8488810095287
Deaths	Akita	Female	All ages	Respiratory infections and tuberculosis	Number	2011	523.600561108722	651.5833936617933	366.2840827520053
Deaths	Akita	Both	All ages	Respiratory infections and tuberculosis	Number	2011	1358.6602761876768	1554.0448729039924	1132.1881968621133
Deaths	Akita	Male	All ages	Respiratory infections and tuberculosis	Rate	2011	165.8719332384218	192.25914766057187	140.00752811184853
Deaths	Akita	Female	All ages	Respiratory infections and tuberculosis	Rate	2011	91.73878054046219	114.1623412862174	64.17574307387613
Deaths	Akita	Both	All ages	Respiratory infections and tuberculosis	Rate	2011	126.48253861626742	144.67158869178587	105.39944373166726
Deaths	Akita	Male	15-49 years	Respiratory infections and tuberculosis	Number	2011	5.125529620567852	6.2045930576148995	4.140037311178129
Deaths	Akita	Female	15-49 years	Respiratory infections and tuberculosis	Number	2011	2.238739863441651	2.7863521994251577	1.8150762873973205
Deaths	Akita	Both	15-49 years	Respiratory infections and tuberculosis	Number	2011	7.364269484009497	8.506128341018314	6.22438061183846
Deaths	Akita	Male	15-49 years	Respiratory infections and tuberculosis	Rate	2011	2.729559476434223	3.3042060102180124	2.204743492296033
Deaths	Akita	Female	15-49 years	Respiratory infections and tuberculosis	Rate	2011	1.2074546843805318	1.502807034649291	0.9789535629015438
Deaths	Akita	Both	15-49 years	Respiratory infections and tuberculosis	Rate	2011	1.9733378179958112	2.279311583654662	1.667891931658823
Deaths	Akita	Male	0-14 years	Respiratory infections and tuberculosis	Number	2011	1.0351396075533152	1.2497510930288158	0.8578701975730422
Deaths	Akita	Female	0-14 years	Respiratory infections and tuberculosis	Number	2011	0.8255781634796762	0.9739869693229143	0.6705354870293011
Deaths	Akita	Both	0-14 years	Respiratory infections and tuberculosis	Number	2011	1.8607177710329912	2.1144284289061503	1.638935373393951
Deaths	Akita	Male	0-14 years	Respiratory infections and tuberculosis	Rate	2011	1.6755106050302218	2.0228877290931426	1.3885765777723578
Deaths	Akita	Female	0-14 years	Respiratory infections and tuberculosis	Rate	2011	1.3931630684002705	1.6436029134353387	1.131528567378355
Deaths	Akita	Both	0-14 years	Respiratory infections and tuberculosis	Rate	2011	1.537277514829942	1.746886782658128	1.3540465604191108
Deaths	Akita	Male	50-74 years	Respiratory infections and tuberculosis	Number	2011	116.6726224260767	134.39490137874444	98.06162338639147
Deaths	Akita	Female	50-74 years	Respiratory infections and tuberculosis	Number	2011	33.098167636159886	40.8149942054856	25.964913097152913
Deaths	Akita	Both	50-74 years	Respiratory infections and tuberculosis	Number	2011	149.77079006223659	169.92674621331773	128.06118634763297
Deaths	Akita	Male	50-74 years	Respiratory infections and tuberculosis	Rate	2011	61.59180164897886	70.94744196393093	51.767003530055035
Deaths	Akita	Female	50-74 years	Respiratory infections and tuberculosis	Rate	2011	15.80642612671912	19.491689022284714	12.399855039360295
Deaths	Akita	Both	50-74 years	Respiratory infections and tuberculosis	Rate	2011	37.552940996589065	42.6067664571936	32.10956003415265
Deaths	Akita	Male	75+ years	Respiratory infections and tuberculosis	Number	2011	712.2264234247563	832.8274073766978	601.0531075474685
Deaths	Akita	Female	75+ years	Respiratory infections and tuberculosis	Number	2011	487.43807544564083	608.7190520062733	337.03635219142825
Deaths	Akita	Both	75+ years	Respiratory infections and tuberculosis	Number	2011	1199.6644988703972	1382.8238877899212	971.7367207698841
Deaths	Akita	Male	75+ years	Respiratory infections and tuberculosis	Rate	2011	1105.110901275622	1292.238839367261	932.6112027721891
Deaths	Akita	Female	75+ years	Respiratory infections and tuberculosis	Rate	2011	417.7363181811055	521.6745847343046	288.841458946181
Deaths	Akita	Both	75+ years	Respiratory infections and tuberculosis	Rate	2011	662.3077427360914	763.4259149837782	536.4739514029764
Deaths	Gifu	Male	All ages	Respiratory infections and tuberculosis	Number	2010	1080.6152692527173	1241.1423113396143	915.5629176932533
Deaths	Gifu	Female	All ages	Respiratory infections and tuberculosis	Number	2010	667.2976453011353	825.6220202119716	481.5165455050972
Deaths	Gifu	Both	All ages	Respiratory infections and tuberculosis	Number	2010	1747.9129145538539	2002.3985947834567	1428.4312639018465
Deaths	Gifu	Male	All ages	Respiratory infections and tuberculosis	Rate	2010	107.38925625025117	123.34209362750371	90.98670320416734
Deaths	Gifu	Female	All ages	Respiratory infections and tuberculosis	Rate	2010	62.18897474950846	76.94405536891996	44.87505763095203
Deaths	Gifu	Both	All ages	Respiratory infections and tuberculosis	Rate	2010	84.06353033011544	96.30267824213935	68.69848828146434
Deaths	Gifu	Male	15-49 years	Respiratory infections and tuberculosis	Number	2010	7.753566041700039	9.232012378292618	6.528357032480877
Deaths	Gifu	Female	15-49 years	Respiratory infections and tuberculosis	Number	2010	4.238447616751501	5.253138907582001	3.5193927743055626
Deaths	Gifu	Both	15-49 years	Respiratory infections and tuberculosis	Number	2010	11.992013658451528	13.955890064753927	10.296764436297535
Deaths	Gifu	Male	15-49 years	Respiratory infections and tuberculosis	Rate	2010	1.8177067265595352	2.1643061927185165	1.5304749359845367
Deaths	Gifu	Female	15-49 years	Respiratory infections and tuberculosis	Rate	2010	0.9967709635075048	1.2353995622487999	0.8276682511637565
Deaths	Gifu	Both	15-49 years	Respiratory infections and tuberculosis	Rate	2010	1.4078844839155924	1.6384471900222881	1.2088591038403678
Deaths	Gifu	Male	0-14 years	Respiratory infections and tuberculosis	Number	2010	2.210648741227387	2.5955108237854443	1.8080087248744703
Deaths	Gifu	Female	0-14 years	Respiratory infections and tuberculosis	Number	2010	1.8040969498037294	2.202779273307077	1.416363723668228
Deaths	Gifu	Both	0-14 years	Respiratory infections and tuberculosis	Number	2010	4.014745691031115	4.666591721447126	3.4342877712139357
Deaths	Gifu	Male	0-14 years	Respiratory infections and tuberculosis	Rate	2010	1.4808378732790726	1.7386438002055742	1.2111231174277841
Deaths	Gifu	Female	0-14 years	Respiratory infections and tuberculosis	Rate	2010	1.2668475456005517	1.5468046305340903	0.9945789815796536
Deaths	Gifu	Both	0-14 years	Respiratory infections and tuberculosis	Rate	2010	1.3763646194155124	1.5998352655327321	1.1773677699561131
Deaths	Gifu	Male	50-74 years	Respiratory infections and tuberculosis	Number	2010	160.0270728837858	187.12022924775798	134.73139043173887
Deaths	Gifu	Female	50-74 years	Respiratory infections and tuberculosis	Number	2010	49.8715711965206	59.15533296363635	40.67586932473064
Deaths	Gifu	Both	50-74 years	Respiratory infections and tuberculosis	Number	2010	209.89864408030624	238.77506696120503	179.19679139455934
Deaths	Gifu	Male	50-74 years	Respiratory infections and tuberculosis	Rate	2010	47.74964169938633	55.83382699111269	40.20179525153023
Deaths	Gifu	Female	50-74 years	Respiratory infections and tuberculosis	Rate	2010	13.983345014929684	16.586392015683707	11.404988872489875
Deaths	Gifu	Both	50-74 years	Respiratory infections and tuberculosis	Rate	2010	30.341489539654365	34.515664587913406	25.903443042525968
Deaths	Gifu	Male	75+ years	Respiratory infections and tuberculosis	Number	2010	910.6239815860046	1047.8648470381609	757.9301073539742
Deaths	Gifu	Female	75+ years	Respiratory infections and tuberculosis	Number	2010	611.3835295380594	762.7369430432708	433.37326854147744
Deaths	Gifu	Both	75+ years	Respiratory infections and tuberculosis	Number	2010	1522.0075111240644	1744.017472895179	1222.6318109969964
Deaths	Gifu	Male	75+ years	Respiratory infections and tuberculosis	Rate	2010	955.7231454563523	1099.7609418107186	795.467021387683
Deaths	Gifu	Female	75+ years	Respiratory infections and tuberculosis	Rate	2010	411.04170625222486	512.798725093223	291.36291564802974
Deaths	Gifu	Both	75+ years	Respiratory infections and tuberculosis	Rate	2010	623.7194523804579	714.6992476619008	501.0351381609006
Deaths	Kōchi	Male	All ages	Respiratory infections and tuberculosis	Number	2010	543.3451325886227	627.692617509579	455.3372846986532
Deaths	Kōchi	Female	All ages	Respiratory infections and tuberculosis	Number	2010	379.2926827010659	478.4890290731126	261.6484670265646
Deaths	Kōchi	Both	All ages	Respiratory infections and tuberculosis	Number	2010	922.6378152896897	1069.8421245971676	749.9985178884994
Deaths	Kōchi	Male	All ages	Respiratory infections and tuberculosis	Rate	2010	151.30045560202805	174.78794473554743	126.79369795635341
Deaths	Kōchi	Female	All ages	Respiratory infections and tuberculosis	Rate	2010	93.67668378501054	118.17592986998247	64.6212326953793
Deaths	Kōchi	Both	All ages	Respiratory infections and tuberculosis	Rate	2010	120.76218999969431	140.029463110305	98.16578294951266
Deaths	Kōchi	Male	15-49 years	Respiratory infections and tuberculosis	Number	2010	3.376847125721769	4.209686864749923	2.770581585853814
Deaths	Kōchi	Female	15-49 years	Respiratory infections and tuberculosis	Number	2010	1.7977397449359518	2.2060772423808075	1.450958208736158
Deaths	Kōchi	Both	15-49 years	Respiratory infections and tuberculosis	Number	2010	5.174586870657723	5.957909418802131	4.392422077004425
Deaths	Kōchi	Male	15-49 years	Respiratory infections and tuberculosis	Rate	2010	2.419978751784222	3.0168237960083863	1.9855055080166795
Deaths	Kōchi	Female	15-49 years	Respiratory infections and tuberculosis	Rate	2010	1.2735794943933199	1.5628595556494516	1.0279077530957463
Deaths	Kōchi	Both	15-49 years	Respiratory infections and tuberculosis	Rate	2010	1.8434789535559073	2.1225425131104623	1.564827851283665
Deaths	Kōchi	Male	0-14 years	Respiratory infections and tuberculosis	Number	2010	0.9448995779843973	1.1388362243420707	0.7897016963792457
Deaths	Kōchi	Female	0-14 years	Respiratory infections and tuberculosis	Number	2010	0.7625858276692303	0.8984440683485875	0.6418350807879465
Deaths	Kōchi	Both	0-14 years	Respiratory infections and tuberculosis	Number	2010	1.7074854056536297	1.9163251466950182	1.514589321454652
Deaths	Kōchi	Male	0-14 years	Respiratory infections and tuberculosis	Rate	2010	1.9638033827846355	2.366865730399943	1.6412525720970685
Deaths	Kōchi	Female	0-14 years	Respiratory infections and tuberculosis	Rate	2010	1.6729510537529189	1.970995127821566	1.4080496067198423
Deaths	Kōchi	Both	0-14 years	Respiratory infections and tuberculosis	Rate	2010	1.822307832550512	2.045191316407796	1.6164401607448167
Deaths	Kōchi	Male	50-74 years	Respiratory infections and tuberculosis	Number	2010	80.16793157931109	94.47817929801758	66.72061889726307
Deaths	Kōchi	Female	50-74 years	Respiratory infections and tuberculosis	Number	2010	23.768644116482726	28.886833717524777	19.410605537340423
Deaths	Kōchi	Both	50-74 years	Respiratory infections and tuberculosis	Number	2010	103.93657569579378	120.29831440993449	88.27117889818061
Deaths	Kōchi	Male	50-74 years	Respiratory infections and tuberculosis	Rate	2010	62.51977899444986	73.67977161374615	52.032755063700606
Deaths	Kōchi	Female	50-74 years	Respiratory infections and tuberculosis	Rate	2010	16.915751140423183	20.558282079774944	13.814207118649868
Deaths	Kōchi	Both	50-74 years	Respiratory infections and tuberculosis	Rate	2010	38.67551151752557	44.76382652934195	32.84631010101963
Deaths	Kōchi	Male	75+ years	Respiratory infections and tuberculosis	Number	2010	458.8554543056054	534.9668161757248	379.49959196279497
Deaths	Kōchi	Female	75+ years	Respiratory infections and tuberculosis	Number	2010	352.9637130119778	446.00546790842964	238.69797158173824
Deaths	Kōchi	Both	75+ years	Respiratory infections and tuberculosis	Number	2010	811.8191673175834	954.1032728245967	641.2666772035697
Deaths	Kōchi	Male	75+ years	Respiratory infections and tuberculosis	Rate	2010	1061.3697117730937	1237.4214366741203	877.8131953320832
Deaths	Kōchi	Female	75+ years	Respiratory infections and tuberculosis	Rate	2010	454.593159331324	574.424586044226	307.42668729699875
Deaths	Kōchi	Both	75+ years	Respiratory infections and tuberculosis	Rate	2010	671.6117827148535	789.3223340280261	530.5150132083999
Deaths	Gifu	Male	All ages	Respiratory infections and tuberculosis	Number	2011	1115.1533169387453	1286.0502903411564	953.0320738507794
Deaths	Gifu	Female	All ages	Respiratory infections and tuberculosis	Number	2011	705.5123276153205	877.8967815950115	487.9192330933467
Deaths	Gifu	Both	All ages	Respiratory infections and tuberculosis	Number	2011	1820.6656445540666	2111.1211760197493	1492.9811072125751
Deaths	Gifu	Male	All ages	Respiratory infections and tuberculosis	Rate	2011	111.26328946360637	128.31436139362984	95.08780711162517
Deaths	Gifu	Female	All ages	Respiratory infections and tuberculosis	Rate	2011	65.97599088208014	82.0965244557723	45.627770931467346
Deaths	Gifu	Both	All ages	Respiratory infections and tuberculosis	Rate	2011	87.88640614974972	101.90715338754737	72.06855600031122
Deaths	Gifu	Male	15-49 years	Respiratory infections and tuberculosis	Number	2011	7.690951455107545	9.432005097657267	6.365952123705268
Deaths	Gifu	Female	15-49 years	Respiratory infections and tuberculosis	Number	2011	4.238398938727122	5.1125626201133025	3.440944584377733
Deaths	Gifu	Both	15-49 years	Respiratory infections and tuberculosis	Number	2011	11.929350393834667	13.64959589578637	10.364159987934343
Deaths	Gifu	Male	15-49 years	Respiratory infections and tuberculosis	Rate	2011	1.8202279301556452	2.232285461212305	1.5066385381885044
Deaths	Gifu	Female	15-49 years	Respiratory infections and tuberculosis	Rate	2011	1.008551955988622	1.2165643454455293	0.8187930020728164
Deaths	Gifu	Both	15-49 years	Respiratory infections and tuberculosis	Rate	2011	1.415488295971902	1.6196056446809648	1.2297691555848083
Deaths	Gifu	Male	0-14 years	Respiratory infections and tuberculosis	Number	2011	2.1180967425167148	2.507942099265172	1.7053878093096835
Deaths	Gifu	Female	0-14 years	Respiratory infections and tuberculosis	Number	2011	1.818338653422123	2.1870014038745875	1.4325208592591414
Deaths	Gifu	Both	0-14 years	Respiratory infections and tuberculosis	Number	2011	3.936435395938837	4.525849584698437	3.3538714285182536
Deaths	Gifu	Male	0-14 years	Respiratory infections and tuberculosis	Rate	2011	1.436536615443838	1.70093772521775	1.1566289595885082
Deaths	Gifu	Female	0-14 years	Respiratory infections and tuberculosis	Rate	2011	1.2949312251615868	1.5574746772387862	1.0201707959399198
Deaths	Gifu	Both	0-14 years	Respiratory infections and tuberculosis	Rate	2011	1.3674617705454215	1.5722158917428217	1.1650873189878548
Deaths	Gifu	Male	50-74 years	Respiratory infections and tuberculosis	Number	2011	161.36420110322936	191.39624837838528	132.76731633988942
Deaths	Gifu	Female	50-74 years	Respiratory infections and tuberculosis	Number	2011	49.729365096582924	61.38635958362402	39.988663402084335
Deaths	Gifu	Both	50-74 years	Respiratory infections and tuberculosis	Number	2011	211.09356619981233	241.73701174562612	178.1884544995023
Deaths	Gifu	Male	50-74 years	Respiratory infections and tuberculosis	Rate	2011	48.3834136482426	57.388217415640064	39.80892875570645
Deaths	Gifu	Female	50-74 years	Respiratory infections and tuberculosis	Rate	2011	14.014786318035716	17.29997378280845	11.269650670898594
Deaths	Gifu	Both	50-74 years	Respiratory infections and tuberculosis	Rate	2011	30.666764564757393	35.118512417256674	25.886451589537245
Deaths	Gifu	Male	75+ years	Respiratory infections and tuberculosis	Number	2011	943.9800676378918	1104.523839928246	800.3210164928372
Deaths	Gifu	Female	75+ years	Respiratory infections and tuberculosis	Number	2011	649.7262249265883	813.2314896640027	439.74013759171146
Deaths	Gifu	Both	75+ years	Respiratory infections and tuberculosis	Number	2011	1593.7062925644793	1852.579755819539	1266.569331857023
Deaths	Gifu	Male	75+ years	Respiratory infections and tuberculosis	Rate	2011	955.6159701411418	1118.1386737097268	810.1861160203256
Deaths	Gifu	Female	75+ years	Respiratory infections and tuberculosis	Rate	2011	422.32134390628113	528.5995892510173	285.83061411481106
Deaths	Gifu	Both	75+ years	Respiratory infections and tuberculosis	Rate	2011	630.8490735586503	733.3209563800368	501.35592318838417
Deaths	Kyōto	Male	All ages	Respiratory infections and tuberculosis	Number	2011	1310.9199389645482	1509.556342910763	1110.741526717467
Deaths	Kyōto	Female	All ages	Respiratory infections and tuberculosis	Number	2011	914.2468347664959	1139.1370928873869	645.1572120076843
Deaths	Kyōto	Both	All ages	Respiratory infections and tuberculosis	Number	2011	2225.166773731044	2559.212833569808	1823.4740605655559
Deaths	Kyōto	Male	All ages	Respiratory infections and tuberculosis	Rate	2011	103.76370553296758	119.48644245577526	87.9189134864986
Deaths	Kyōto	Female	All ages	Respiratory infections and tuberculosis	Rate	2011	66.67271598831591	83.07314937025133	47.04898275637803
Deaths	Kyōto	Both	All ages	Respiratory infections and tuberculosis	Rate	2011	84.45885796724845	97.13797445213774	69.21213210011878
Deaths	Kyōto	Male	15-49 years	Respiratory infections and tuberculosis	Number	2011	10.490369527069417	12.402234012234247	8.560205583149477
Deaths	Kyōto	Female	15-49 years	Respiratory infections and tuberculosis	Number	2011	5.335337534519317	6.4935246705887195	4.2396949050286254
Deaths	Kyōto	Both	15-49 years	Respiratory infections and tuberculosis	Number	2011	15.82570706158873	18.169241689317804	13.53910079056503
Deaths	Kyōto	Male	15-49 years	Respiratory infections and tuberculosis	Rate	2011	1.8420193365264714	2.1777264192373758	1.5030990250739196
Deaths	Kyōto	Female	15-49 years	Respiratory infections and tuberculosis	Rate	2011	0.9309753105780046	1.133070046240649	0.739794109637455
Deaths	Kyōto	Both	15-49 years	Respiratory infections and tuberculosis	Rate	2011	1.3850671123569458	1.5901734451675418	1.1849431537509447
Deaths	Kyōto	Male	0-14 years	Respiratory infections and tuberculosis	Number	2011	2.2234033221893488	2.6792455403595064	1.7996895199474956
Deaths	Kyōto	Female	0-14 years	Respiratory infections and tuberculosis	Number	2011	2.427678011797434	2.9880196881158776	1.8762458005741947
Deaths	Kyōto	Both	0-14 years	Respiratory infections and tuberculosis	Number	2011	4.651081333986781	5.368158807423721	3.8922492172614804
Deaths	Kyōto	Male	0-14 years	Respiratory infections and tuberculosis	Rate	2011	1.287712087830201	1.5517188600711642	1.0423128930543002
Deaths	Kyōto	Female	0-14 years	Respiratory infections and tuberculosis	Rate	2011	1.478116914030266	1.8192867501359764	1.1423716980711287
Deaths	Kyōto	Both	0-14 years	Respiratory infections and tuberculosis	Rate	2011	1.3805346673534675	1.5933777118352055	1.1552980033146294
Deaths	Kyōto	Male	50-74 years	Respiratory infections and tuberculosis	Number	2011	195.90940975121055	229.33127941684143	164.87525724736284
Deaths	Kyōto	Female	50-74 years	Respiratory infections and tuberculosis	Number	2011	58.29324026859063	68.79231455992483	47.940055743261844
Deaths	Kyōto	Both	50-74 years	Respiratory infections and tuberculosis	Number	2011	254.2026500198012	289.4401727474217	220.19662600893656
Deaths	Kyōto	Male	50-74 years	Respiratory infections and tuberculosis	Rate	2011	48.380650980584235	56.6343219679293	40.71663676772122
Deaths	Kyōto	Female	50-74 years	Respiratory infections and tuberculosis	Rate	2011	13.143232656700107	15.510432960803575	10.808925757183617
Deaths	Kyōto	Both	50-74 years	Respiratory infections and tuberculosis	Rate	2011	29.96060819531507	34.11374197316319	25.95262023141841
Deaths	Kyōto	Male	75+ years	Respiratory infections and tuberculosis	Number	2011	1102.2967563640789	1254.0771003480886	939.8906473327897
Deaths	Kyōto	Female	75+ years	Respiratory infections and tuberculosis	Number	2011	848.1905789515879	1054.3470891922693	588.5520140709125
Deaths	Kyōto	Both	75+ years	Respiratory infections and tuberculosis	Number	2011	1950.4873353156665	2272.996265298973	1570.4886936950493
Deaths	Kyōto	Male	75+ years	Respiratory infections and tuberculosis	Rate	2011	948.047832363532	1078.58892783411	808.3678789020211
Deaths	Kyōto	Female	75+ years	Respiratory infections and tuberculosis	Rate	2011	445.5004561759956	553.7813327089536	309.128864736964
Deaths	Kyōto	Both	75+ years	Respiratory infections and tuberculosis	Rate	2011	636.0409162544726	741.208928172701	512.1258926520677
Deaths	Kagawa	Male	All ages	Respiratory infections and tuberculosis	Number	2010	575.7022066988077	664.9721177641482	485.48293582271026
Deaths	Kagawa	Female	All ages	Respiratory infections and tuberculosis	Number	2010	429.23297070164597	527.5783742030708	308.3382445737911
Deaths	Kagawa	Both	All ages	Respiratory infections and tuberculosis	Number	2010	1004.9351774004543	1157.8434947652074	836.245524494703
Deaths	Kagawa	Male	All ages	Respiratory infections and tuberculosis	Rate	2010	119.942569661752	138.54118262877634	101.14616579882545
Deaths	Kagawa	Female	All ages	Respiratory infections and tuberculosis	Rate	2010	83.33071845054224	102.42336437819759	59.86037699786253
Deaths	Kagawa	Both	All ages	Respiratory infections and tuberculosis	Rate	2010	100.99066658892139	116.35714319849005	84.03824928209157
Deaths	Kagawa	Male	15-49 years	Respiratory infections and tuberculosis	Number	2010	4.125473235284268	4.884199772912144	3.4141546211585436
Deaths	Kagawa	Female	15-49 years	Respiratory infections and tuberculosis	Number	2010	2.2241988385520117	2.786276778724657	1.8535951377968791
Deaths	Kagawa	Both	15-49 years	Respiratory infections and tuberculosis	Number	2010	6.349672073836281	7.287053720113454	5.4977262522895
Deaths	Kagawa	Male	15-49 years	Respiratory infections and tuberculosis	Rate	2010	2.1257235613986687	2.5166709232430535	1.7592039764996255
Deaths	Kagawa	Female	15-49 years	Respiratory infections and tuberculosis	Rate	2010	1.1623067731039072	1.4560336582866513	0.9686391998371701
Deaths	Kagawa	Both	15-49 years	Respiratory infections and tuberculosis	Rate	2010	1.6474059391922014	1.8906071743756419	1.4263708069891943
Deaths	Kagawa	Male	0-14 years	Respiratory infections and tuberculosis	Number	2010	1.1419334821802005	1.3271359104205642	0.9337652916059139
Deaths	Kagawa	Female	0-14 years	Respiratory infections and tuberculosis	Number	2010	0.8400138366750358	0.9953437243256583	0.6960571932198171
Deaths	Kagawa	Both	0-14 years	Respiratory infections and tuberculosis	Number	2010	1.9819473188552368	2.2756605490745923	1.725717094928112
Deaths	Kagawa	Male	0-14 years	Respiratory infections and tuberculosis	Rate	2010	1.6550782270835152	1.923504112975223	1.3533665729746598
Deaths	Kagawa	Female	0-14 years	Respiratory infections and tuberculosis	Rate	2010	1.291855714923476	1.5307372598443918	1.0704650610683666
Deaths	Kagawa	Both	0-14 years	Respiratory infections and tuberculosis	Rate	2010	1.4788493713449762	1.6980063699863333	1.2876606843555185
Deaths	Kagawa	Male	50-74 years	Respiratory infections and tuberculosis	Number	2010	83.4344761170072	97.51942511193612	70.34029458064117
Deaths	Kagawa	Female	50-74 years	Respiratory infections and tuberculosis	Number	2010	28.30021667906502	34.29729873152143	22.722397849927535
Deaths	Kagawa	Both	50-74 years	Respiratory infections and tuberculosis	Number	2010	111.73469279607212	128.48571048956785	97.91715514807537
Deaths	Kagawa	Male	50-74 years	Respiratory infections and tuberculosis	Rate	2010	50.47130559900102	58.99159359208997	42.550354109308486
Deaths	Kagawa	Female	50-74 years	Respiratory infections and tuberculosis	Rate	2010	16.222894799677366	19.660678769508362	13.025450444288545
Deaths	Kagawa	Both	50-74 years	Respiratory infections and tuberculosis	Rate	2010	32.88666153114354	37.81695699625586	28.81977171874792
Deaths	Kagawa	Male	75+ years	Respiratory infections and tuberculosis	Number	2010	487.00032386433656	568.6614741097127	407.9056294472844
Deaths	Kagawa	Female	75+ years	Respiratory infections and tuberculosis	Number	2010	397.8685413473539	491.6223290695084	280.52359956947464
Deaths	Kagawa	Both	75+ years	Respiratory infections and tuberculosis	Number	2010	884.8688652116903	1030.7377021479695	720.1237600381561
Deaths	Kagawa	Male	75+ years	Respiratory infections and tuberculosis	Rate	2010	943.7760153401208	1102.030191384859	790.495469366059
Deaths	Kagawa	Female	75+ years	Respiratory infections and tuberculosis	Rate	2010	472.16336231472144	583.4239899851717	332.9063552820964
Deaths	Kagawa	Both	75+ years	Respiratory infections and tuberculosis	Rate	2010	651.279238452147	758.6412993955304	530.0239080247735
Deaths	Saitama	Male	All ages	Respiratory infections and tuberculosis	Number	2010	2919.7158277222757	3340.885069092323	2518.835007036877
Deaths	Saitama	Female	All ages	Respiratory infections and tuberculosis	Number	2010	1848.650486145496	2259.3292696615404	1344.6106864437954
Deaths	Saitama	Both	All ages	Respiratory infections and tuberculosis	Number	2010	4768.366313867773	5462.200458127146	4020.7225433275466
Deaths	Saitama	Male	All ages	Respiratory infections and tuberculosis	Rate	2010	80.92040847244387	92.59318385835567	69.80993003114381
Deaths	Saitama	Female	All ages	Respiratory infections and tuberculosis	Rate	2010	51.61034762645731	63.07561644764298	37.53863992663455
Deaths	Saitama	Both	All ages	Respiratory infections and tuberculosis	Rate	2010	66.31876985508221	75.96866332004377	55.920488370741964
Deaths	Saitama	Male	15-49 years	Respiratory infections and tuberculosis	Number	2010	34.01119580863184	40.66868649448297	28.279034587214255
Deaths	Saitama	Female	15-49 years	Respiratory infections and tuberculosis	Number	2010	18.8836691253984	22.53586079133935	15.716207469933066
Deaths	Saitama	Both	15-49 years	Respiratory infections and tuberculosis	Number	2010	52.89486493403027	60.324704653322975	46.012147186560625
Deaths	Saitama	Male	15-49 years	Respiratory infections and tuberculosis	Rate	2010	2.0013754756783815	2.3931329035321274	1.66406869717728
Deaths	Saitama	Female	15-49 years	Respiratory infections and tuberculosis	Rate	2010	1.1988972220730234	1.4307696624180868	0.9977995988016725
Deaths	Saitama	Both	15-49 years	Respiratory infections and tuberculosis	Rate	2010	1.6153680373938026	1.8422695640443205	1.4051751902519891
Deaths	Saitama	Male	0-14 years	Respiratory infections and tuberculosis	Number	2010	8.598858931636766	10.180765366281644	6.9212597427415234
Deaths	Saitama	Female	0-14 years	Respiratory infections and tuberculosis	Number	2010	7.521635691814509	9.231375119460068	5.907643131696928
Deaths	Saitama	Both	0-14 years	Respiratory infections and tuberculosis	Number	2010	16.120494623451272	18.582263548718615	13.701834559583622
Deaths	Saitama	Male	0-14 years	Respiratory infections and tuberculosis	Rate	2010	1.7497291357126334	2.0716215868709837	1.408364752113058
Deaths	Saitama	Female	0-14 years	Respiratory infections and tuberculosis	Rate	2010	1.6098903709686105	1.9758337846369143	1.2644401008663293
Deaths	Saitama	Both	0-14 years	Respiratory infections and tuberculosis	Rate	2010	1.6815766235178782	1.9383710441561968	1.4292790161157207
Deaths	Saitama	Male	50-74 years	Respiratory infections and tuberculosis	Number	2010	623.1044019728698	721.8709811052747	532.965867929538
Deaths	Saitama	Female	50-74 years	Respiratory infections and tuberculosis	Number	2010	184.6923413240909	218.5478329151031	150.07960889668692
Deaths	Saitama	Both	50-74 years	Respiratory infections and tuberculosis	Number	2010	807.7967432969613	912.1198431960833	715.577792987575
Deaths	Saitama	Male	50-74 years	Respiratory infections and tuberculosis	Rate	2010	52.84849491184568	61.22536568697231	45.203410327837766
Deaths	Saitama	Female	50-74 years	Respiratory infections and tuberculosis	Rate	2010	15.532982253427413	18.380294417506093	12.621984673976794
Deaths	Saitama	Both	50-74 years	Respiratory infections and tuberculosis	Rate	2010	34.111994739422606	38.51739630174467	30.217732508320225
Deaths	Saitama	Male	75+ years	Respiratory infections and tuberculosis	Number	2010	2254.0013710091357	2584.8245177766285	1903.3948113623826
Deaths	Saitama	Female	75+ years	Respiratory infections and tuberculosis	Number	2010	1637.5528400041917	2021.3833206593767	1158.7432307489298
Deaths	Saitama	Both	75+ years	Respiratory infections and tuberculosis	Number	2010	3891.5542110133265	4481.908278791834	3167.4700970848203
Deaths	Saitama	Male	75+ years	Respiratory infections and tuberculosis	Rate	2010	946.0129072111656	1084.860634134306	798.8620070188399
Deaths	Saitama	Female	75+ years	Respiratory infections and tuberculosis	Rate	2010	467.0667661134945	576.5438205057952	330.4995358442419
Deaths	Saitama	Both	75+ years	Respiratory infections and tuberculosis	Rate	2010	660.8546737156727	761.1072267276214	537.8923956883741
Deaths	Yamanashi	Male	All ages	Respiratory infections and tuberculosis	Number	2011	489.54547983395213	559.2680722996221	409.423177056446
Deaths	Yamanashi	Female	All ages	Respiratory infections and tuberculosis	Number	2011	304.3834669520959	385.55397314247887	204.59621183884113
Deaths	Yamanashi	Both	All ages	Respiratory infections and tuberculosis	Number	2011	793.9289467860481	916.5709220314698	642.6449424965529
Deaths	Yamanashi	Male	All ages	Respiratory infections and tuberculosis	Rate	2011	116.63233356285745	133.24347388853562	97.5435021297902
Deaths	Yamanashi	Female	All ages	Respiratory infections and tuberculosis	Rate	2011	69.53953870283077	88.08377703901762	46.74211229041163
Deaths	Yamanashi	Both	All ages	Respiratory infections and tuberculosis	Rate	2011	92.59221714483635	106.89537670208064	74.9486717968316
Deaths	Yamanashi	Male	15-49 years	Respiratory infections and tuberculosis	Number	2011	3.615800145165532	4.337934026942007	2.939406063950069
Deaths	Yamanashi	Female	15-49 years	Respiratory infections and tuberculosis	Number	2011	1.585781883049767	1.9896290253628464	1.2849998203485797
Deaths	Yamanashi	Both	15-49 years	Respiratory infections and tuberculosis	Number	2011	5.201582028215307	6.041667632267017	4.407625243796271
Deaths	Yamanashi	Male	15-49 years	Respiratory infections and tuberculosis	Rate	2011	2.02923044244343	2.4345006447746984	1.6496299652084978
Deaths	Yamanashi	Female	15-49 years	Respiratory infections and tuberculosis	Rate	2011	0.9335802397574531	1.1713328058423391	0.7565040647722299
Deaths	Yamanashi	Both	15-49 years	Respiratory infections and tuberculosis	Rate	2011	1.4945097183484433	1.7358816880087355	1.2663914028385659
Deaths	Yamanashi	Male	0-14 years	Respiratory infections and tuberculosis	Number	2011	0.8435765986791446	0.9864373555772457	0.7119424912279052
Deaths	Yamanashi	Female	0-14 years	Respiratory infections and tuberculosis	Number	2011	0.5794875287266213	0.6994446694260056	0.4683877814718937
Deaths	Yamanashi	Both	0-14 years	Respiratory infections and tuberculosis	Number	2011	1.4230641274057676	1.6087312712887596	1.2392300256040079
Deaths	Yamanashi	Male	0-14 years	Respiratory infections and tuberculosis	Rate	2011	1.4371288368233723	1.680508411019886	1.2128751389091699
Deaths	Yamanashi	Female	0-14 years	Respiratory infections and tuberculosis	Rate	2011	1.0583130003233179	1.2773896761626382	0.8554125045858464
Deaths	Yamanashi	Both	0-14 years	Respiratory infections and tuberculosis	Rate	2011	1.254303547708388	1.4179525026503315	1.0922702551539034
Deaths	Yamanashi	Male	50-74 years	Respiratory infections and tuberculosis	Number	2011	72.59809252585815	84.39063471254202	59.794327955077904
Deaths	Yamanashi	Female	50-74 years	Respiratory infections and tuberculosis	Number	2011	19.29708143718383	23.46246458745408	15.225587812813295
Deaths	Yamanashi	Both	50-74 years	Respiratory infections and tuberculosis	Number	2011	91.89517396304203	105.4381316399566	78.6482347049818
Deaths	Yamanashi	Male	50-74 years	Respiratory infections and tuberculosis	Rate	2011	52.04960938882163	60.504338613277106	42.86987860762824
Deaths	Yamanashi	Female	50-74 years	Respiratory infections and tuberculosis	Rate	2011	13.465158243477042	16.371688095966846	10.624142822677845
Deaths	Yamanashi	Both	50-74 years	Respiratory infections and tuberculosis	Rate	2011	32.495922376902655	37.28497584340666	27.811546785703566
Deaths	Yamanashi	Male	75+ years	Respiratory infections and tuberculosis	Number	2011	412.48801056424924	476.1110547921431	335.8975869052131
Deaths	Yamanashi	Female	75+ years	Respiratory infections and tuberculosis	Number	2011	282.92111610313566	357.86307052512575	186.64791672239937
Deaths	Yamanashi	Both	75+ years	Respiratory infections and tuberculosis	Number	2011	695.4091266673844	808.4245623195867	548.8503587307522
Deaths	Yamanashi	Male	75+ years	Respiratory infections and tuberculosis	Rate	2011	951.0741057685516	1097.7698359366702	774.4794731335112
Deaths	Yamanashi	Female	75+ years	Respiratory infections and tuberculosis	Rate	2011	405.4150416459472	512.803970374562	267.45926204941253
Deaths	Yamanashi	Both	75+ years	Respiratory infections and tuberculosis	Rate	2011	614.5562403194493	714.4317503883614	485.037368686826
Deaths	Fukuoka	Male	All ages	Respiratory infections and tuberculosis	Number	2011	2619.836240292744	3028.244175157543	2257.4717583803804
Deaths	Fukuoka	Female	All ages	Respiratory infections and tuberculosis	Number	2011	1733.7946477585626	2188.2583824609483	1136.6426388029681
Deaths	Fukuoka	Both	All ages	Respiratory infections and tuberculosis	Number	2011	4353.630888051306	5055.0312144440895	3425.2751426777786
Deaths	Fukuoka	Male	All ages	Respiratory infections and tuberculosis	Rate	2011	109.31819073244789	126.35987289316436	94.19776872319517
Deaths	Fukuoka	Female	All ages	Respiratory infections and tuberculosis	Rate	2011	64.70056758560555	81.65993565167486	42.4164557017328
Deaths	Fukuoka	Both	All ages	Respiratory infections and tuberculosis	Rate	2011	85.76479850296778	99.58210621917586	67.47655921755809
Deaths	Fukuoka	Male	15-49 years	Respiratory infections and tuberculosis	Number	2011	20.980067148555886	24.655628575655456	17.378178897680595
Deaths	Fukuoka	Female	15-49 years	Respiratory infections and tuberculosis	Number	2011	10.817977434906219	12.883981602109715	8.916537965858074
Deaths	Fukuoka	Both	15-49 years	Respiratory infections and tuberculosis	Number	2011	31.798044583462108	36.26578954480433	27.648210491126004
Deaths	Fukuoka	Male	15-49 years	Respiratory infections and tuberculosis	Rate	2011	1.9834573753882825	2.3309452728126296	1.6429345464604086
Deaths	Fukuoka	Female	15-49 years	Respiratory infections and tuberculosis	Rate	2011	0.9800261760887442	1.1671903827023262	0.8077702749160663
Deaths	Fukuoka	Both	15-49 years	Respiratory infections and tuberculosis	Rate	2011	1.4710433110028003	1.6777304336464076	1.2790634027012264
Deaths	Fukuoka	Male	0-14 years	Respiratory infections and tuberculosis	Number	2011	5.877571831838112	6.877983226325228	4.849006346601143
Deaths	Fukuoka	Female	0-14 years	Respiratory infections and tuberculosis	Number	2011	5.065274890848142	6.331740483066078	4.0280018383557445
Deaths	Fukuoka	Both	0-14 years	Respiratory infections and tuberculosis	Number	2011	10.942846722686255	12.531316677339802	9.442358676929588
Deaths	Fukuoka	Male	0-14 years	Respiratory infections and tuberculosis	Rate	2011	1.6604898396582797	1.9431189599058365	1.369906825698746
Deaths	Fukuoka	Female	0-14 years	Respiratory infections and tuberculosis	Rate	2011	1.5057594473401008	1.882242969223355	1.1974082261489818
Deaths	Fukuoka	Both	0-14 years	Respiratory infections and tuberculosis	Rate	2011	1.5850939381527238	1.8151870903156901	1.367745147122992
Deaths	Fukuoka	Male	50-74 years	Respiratory infections and tuberculosis	Number	2011	443.15433856494997	524.0842889380468	373.14560673685185
Deaths	Fukuoka	Female	50-74 years	Respiratory infections and tuberculosis	Number	2011	134.86984584279395	165.5530576075597	106.68564943175322
Deaths	Fukuoka	Both	50-74 years	Respiratory infections and tuberculosis	Number	2011	578.0241844077437	660.3977835408314	505.5977105376053
Deaths	Fukuoka	Male	50-74 years	Respiratory infections and tuberculosis	Rate	2011	56.91094530616675	67.30416405300087	47.92025569467592
Deaths	Fukuoka	Female	50-74 years	Respiratory infections and tuberculosis	Rate	2011	15.497916621921474	19.023729635583383	12.259265881982882
Deaths	Fukuoka	Both	50-74 years	Respiratory infections and tuberculosis	Rate	2011	35.05460009194575	40.0501931028218	30.662256058471026
Deaths	Fukuoka	Male	75+ years	Respiratory infections and tuberculosis	Number	2011	2149.8242627473983	2484.5082022027023	1824.3017472924905
Deaths	Fukuoka	Female	75+ years	Respiratory infections and tuberculosis	Number	2011	1583.0415495900145	2023.7589282028005	1003.2345477803118
Deaths	Fukuoka	Both	75+ years	Respiratory infections and tuberculosis	Number	2011	3732.865812337414	4380.751572184551	2834.310862445361
Deaths	Fukuoka	Male	75+ years	Respiratory infections and tuberculosis	Rate	2011	1042.9723190809702	1205.3419092570346	885.0473301689966
Deaths	Fukuoka	Female	75+ years	Respiratory infections and tuberculosis	Rate	2011	428.7334342596196	548.0924462321688	271.7049297595157
Deaths	Fukuoka	Both	75+ years	Respiratory infections and tuberculosis	Rate	2011	648.7861064375403	761.3910862785777	492.6138793422393
Deaths	Japan	Male	All ages	Respiratory infections and tuberculosis	Number	2011	66090.8009646652	75220.95962259592	56665.6881669859
Deaths	Japan	Female	All ages	Respiratory infections and tuberculosis	Number	2011	43228.25498314925	52950.55885797818	30004.536923355197
Deaths	Japan	Both	All ages	Respiratory infections and tuberculosis	Number	2011	109319.05594781438	124644.00571089995	89135.19082040025
Deaths	Japan	Male	All ages	Respiratory infections and tuberculosis	Rate	2011	106.1525873070295	120.81710869149855	91.01432154945209
Deaths	Japan	Female	All ages	Respiratory infections and tuberculosis	Rate	2011	65.84594023348546	80.6551024382359	45.70337030164159
Deaths	Japan	Both	All ages	Respiratory infections and tuberculosis	Rate	2011	85.46507846194892	97.44604575600202	69.68543600324239
Deaths	Japan	Male	15-49 years	Respiratory infections and tuberculosis	Number	2011	555.2695924068636	631.1689590746158	475.58321876317575
Deaths	Japan	Female	15-49 years	Respiratory infections and tuberculosis	Number	2011	288.92553543240143	343.2227222620048	244.29706096186172
Deaths	Japan	Both	15-49 years	Respiratory infections and tuberculosis	Number	2011	844.1951278392652	939.3805816226447	748.4328443301766
Deaths	Japan	Male	15-49 years	Respiratory infections and tuberculosis	Rate	2011	2.002432970581778	2.2761439685188276	1.7150651332785232
Deaths	Japan	Female	15-49 years	Respiratory infections and tuberculosis	Rate	2011	1.071395196881009	1.2727403119340144	0.9059036520775909
Deaths	Japan	Both	15-49 years	Respiratory infections and tuberculosis	Rate	2011	1.543403823009836	1.7174270889817818	1.368325965303672
Deaths	Japan	Male	0-14 years	Respiratory infections and tuberculosis	Number	2011	136.8674382251997	159.32754790899256	116.46983761941922
Deaths	Japan	Female	0-14 years	Respiratory infections and tuberculosis	Number	2011	118.28854724365539	141.46455592652248	93.62142235151899
Deaths	Japan	Both	0-14 years	Respiratory infections and tuberculosis	Number	2011	255.15598546885482	288.14215766163096	222.55604214779066
Deaths	Japan	Male	0-14 years	Respiratory infections and tuberculosis	Rate	2011	1.587477819286255	1.8479848208353853	1.350893143279844
Deaths	Japan	Female	0-14 years	Respiratory infections and tuberculosis	Rate	2011	1.4440842738638169	1.7270204536523879	1.1429443244078952
Deaths	Japan	Both	0-14 years	Respiratory infections and tuberculosis	Rate	2011	1.5176166139794893	1.7138117487295432	1.3237186910758698
Deaths	Japan	Male	50-74 years	Respiratory infections and tuberculosis	Number	2011	10934.891588272916	12430.098301952585	9326.460290754841
Deaths	Japan	Female	50-74 years	Respiratory infections and tuberculosis	Number	2011	3180.7832187117447	3777.548057475786	2605.9672554608055
Deaths	Japan	Both	50-74 years	Respiratory infections and tuberculosis	Number	2011	14115.67480698466	15740.796449235819	12367.583082002086
Deaths	Japan	Male	50-74 years	Respiratory infections and tuberculosis	Rate	2011	53.89164730322339	61.26064151853438	45.964635727702046
Deaths	Japan	Female	50-74 years	Respiratory infections and tuberculosis	Rate	2011	14.873153108595606	17.663589993621287	12.18534785974917
Deaths	Japan	Both	50-74 years	Respiratory infections and tuberculosis	Rate	2011	33.86955747402121	37.7689212392778	29.67513574365792
Deaths	Japan	Male	75+ years	Respiratory infections and tuberculosis	Number	2011	54463.7723457602	62066.17804736122	46732.052671103935
Deaths	Japan	Female	75+ years	Respiratory infections and tuberculosis	Number	2011	39640.257681761395	48857.119919674755	26780.368618043525
Deaths	Japan	Both	75+ years	Respiratory infections and tuberculosis	Number	2011	94104.03002752169	107830.57800200518	74958.91775914033
Deaths	Japan	Male	75+ years	Respiratory infections and tuberculosis	Rate	2011	969.4102789989798	1104.7268374162966	831.7920383936926
Deaths	Japan	Female	75+ years	Respiratory infections and tuberculosis	Rate	2011	435.3175549505967	536.5344028817078	294.0940667206169
Deaths	Japan	Both	75+ years	Respiratory infections and tuberculosis	Rate	2011	639.1072928126621	732.3311102524638	509.08330904851084
Deaths	Yamagata	Male	All ages	Respiratory infections and tuberculosis	Number	2010	792.8362153275086	896.5685060449935	662.8167071844381
Deaths	Yamagata	Female	All ages	Respiratory infections and tuberculosis	Number	2010	491.27681541821505	613.749774431918	336.8829491705944
Deaths	Yamagata	Both	All ages	Respiratory infections and tuberculosis	Number	2010	1284.1130307457229	1484.810004114766	1037.5418038262108
Deaths	Yamagata	Male	All ages	Respiratory infections and tuberculosis	Rate	2010	141.11147688219853	159.57407541204884	117.97019692693458
Deaths	Yamagata	Female	All ages	Respiratory infections and tuberculosis	Rate	2010	80.62843997339651	100.7287242007204	55.289290666279996
Deaths	Yamagata	Both	All ages	Respiratory infections and tuberculosis	Rate	2010	109.64448993218741	126.78107896220713	88.59090994332662
Deaths	Yamagata	Male	15-49 years	Respiratory infections and tuberculosis	Number	2010	3.9990953171237034	4.927384663479819	3.268936126433326
Deaths	Yamagata	Female	15-49 years	Respiratory infections and tuberculosis	Number	2010	2.1678787279186427	2.659167167900219	1.7627444270780037
Deaths	Yamagata	Both	15-49 years	Respiratory infections and tuberculosis	Number	2010	6.16697404504235	7.185913784437028	5.313887381029595
Deaths	Yamagata	Male	15-49 years	Respiratory infections and tuberculosis	Rate	2010	1.8209657254716816	2.2436570966417944	1.4884918145118369
Deaths	Yamagata	Female	15-49 years	Respiratory infections and tuberculosis	Rate	2010	1.0080607784795967	1.2365092617309348	0.8196738574610478
Deaths	Yamagata	Both	15-49 years	Respiratory infections and tuberculosis	Rate	2010	1.4187768847172664	1.653194629727101	1.2225153744981894
Deaths	Yamagata	Male	0-14 years	Respiratory infections and tuberculosis	Number	2010	1.1635621050899116	1.3825438546035027	0.9631907619426364
Deaths	Yamagata	Female	0-14 years	Respiratory infections and tuberculosis	Number	2010	1.0446960294968795	1.250835632169565	0.8474534272886016
Deaths	Yamagata	Both	0-14 years	Respiratory infections and tuberculosis	Number	2010	2.208258134586791	2.477105448820935	1.922236639968298
Deaths	Yamagata	Male	0-14 years	Respiratory infections and tuberculosis	Rate	2010	1.5091918267493771	1.7932209001675552	1.249301278518353
Deaths	Yamagata	Female	0-14 years	Respiratory infections and tuberculosis	Rate	2010	1.4239398775042815	1.7049119423831811	1.1550945876812295
Deaths	Yamagata	Both	0-14 years	Respiratory infections and tuberculosis	Rate	2010	1.4676230453786792	1.6463007587665777	1.2775312574662574
Deaths	Yamagata	Male	50-74 years	Respiratory infections and tuberculosis	Number	2010	92.48124017169918	109.96090446169471	77.16724441247612
Deaths	Yamagata	Female	50-74 years	Respiratory infections and tuberculosis	Number	2010	26.8981067319658	32.84081034928307	20.68844441732065
Deaths	Yamagata	Both	50-74 years	Respiratory infections and tuberculosis	Number	2010	119.37934690366495	137.6559124722805	102.74886262882711
Deaths	Yamagata	Male	50-74 years	Respiratory infections and tuberculosis	Rate	2010	46.762898808680255	55.601445641369686	39.01941664175043
Deaths	Yamagata	Female	50-74 years	Respiratory infections and tuberculosis	Rate	2010	13.09473160998754	15.987801731312938	10.07169871740486
Deaths	Yamagata	Both	50-74 years	Respiratory infections and tuberculosis	Rate	2010	29.609593121318817	34.14271953034925	25.484743341517213
Deaths	Yamagata	Male	75+ years	Respiratory infections and tuberculosis	Number	2010	695.1923177335958	789.5130684351589	576.1344176825484
Deaths	Yamagata	Female	75+ years	Respiratory infections and tuberculosis	Number	2010	461.1661339288334	580.6264618558968	310.20378535199757
Deaths	Yamagata	Both	75+ years	Respiratory infections and tuberculosis	Number	2010	1156.3584516624298	1343.9596739352985	911.0058024388799
Deaths	Yamagata	Male	75+ years	Respiratory infections and tuberculosis	Rate	2010	1031.8655660277668	1171.8647178137464	855.149362047318
Deaths	Yamagata	Female	75+ years	Respiratory infections and tuberculosis	Rate	2010	399.3576704404454	502.807153741762	268.62827073745837
Deaths	Yamagata	Both	75+ years	Respiratory infections and tuberculosis	Rate	2010	632.4105070181396	735.0093023348032	498.22755270095615
Deaths	Kōchi	Male	All ages	Respiratory infections and tuberculosis	Number	2011	550.3354234664731	646.6015561268222	453.6631346998355
Deaths	Kōchi	Female	All ages	Respiratory infections and tuberculosis	Number	2011	383.60483516890514	479.97689979955675	255.84435443210438
Deaths	Kōchi	Both	All ages	Respiratory infections and tuberculosis	Number	2011	933.9402586353783	1100.8347374417754	745.3492338776094
Deaths	Kōchi	Male	All ages	Respiratory infections and tuberculosis	Rate	2011	154.73146997569165	181.79750930419254	127.55123641457209
Deaths	Kōchi	Female	All ages	Respiratory infections and tuberculosis	Rate	2011	95.66346535833577	119.69675383929648	63.8025261766183
Deaths	Kōchi	Both	All ages	Respiratory infections and tuberculosis	Rate	2011	123.42843826406434	145.48501488500102	98.50447183126204
Deaths	Kōchi	Male	15-49 years	Respiratory infections and tuberculosis	Number	2011	3.424004632531902	4.178040452419103	2.7650078739982464
Deaths	Kōchi	Female	15-49 years	Respiratory infections and tuberculosis	Number	2011	1.7945797058235313	2.2135796401416235	1.470950540885138
Deaths	Kōchi	Both	15-49 years	Respiratory infections and tuberculosis	Number	2011	5.218584338355435	6.014783238620228	4.4121674062183125
Deaths	Kōchi	Male	15-49 years	Respiratory infections and tuberculosis	Rate	2011	2.4918663340393032	3.040626244111985	2.0122724043965294
Deaths	Kōchi	Female	15-49 years	Respiratory infections and tuberculosis	Rate	2011	1.2937955738484905	1.5958720203303056	1.0604763293441446
Deaths	Kōchi	Both	15-49 years	Respiratory infections and tuberculosis	Rate	2011	1.890011975955334	2.178370917609836	1.5979523750114066
Deaths	Kōchi	Male	0-14 years	Respiratory infections and tuberculosis	Number	2011	0.9320521879406007	1.0914080607134615	0.785315421839457
Deaths	Kōchi	Female	0-14 years	Respiratory infections and tuberculosis	Number	2011	0.7682862004001862	0.9094787256754643	0.6433496838799827
Deaths	Kōchi	Both	0-14 years	Respiratory infections and tuberculosis	Number	2011	1.7003383883407872	1.9534715201298847	1.5233634627327748
Deaths	Kōchi	Male	0-14 years	Respiratory infections and tuberculosis	Rate	2011	1.978463603570181	2.3167277033443425	1.666986033115504
Deaths	Kōchi	Female	0-14 years	Respiratory infections and tuberculosis	Rate	2011	1.715811702416431	2.031136625647985	1.43679128399313
Deaths	Kōchi	Both	0-14 years	Respiratory infections and tuberculosis	Rate	2011	1.8504721009728302	2.125955970195291	1.6578709313145155
Deaths	Kōchi	Male	50-74 years	Respiratory infections and tuberculosis	Number	2011	78.89794340436453	92.34118351570575	65.49043277544935
Deaths	Kōchi	Female	50-74 years	Respiratory infections and tuberculosis	Number	2011	23.847531906542493	28.964632161778432	19.237624682526707
Deaths	Kōchi	Both	50-74 years	Respiratory infections and tuberculosis	Number	2011	102.74547531090694	118.71208714671258	88.80751536458989
Deaths	Kōchi	Male	50-74 years	Respiratory infections and tuberculosis	Rate	2011	61.989529815994224	72.5517840110695	51.455348010649246
Deaths	Kōchi	Female	50-74 years	Respiratory infections and tuberculosis	Rate	2011	17.162029668715824	20.84458376875078	13.844480294691031
Deaths	Kōchi	Both	50-74 years	Respiratory infections and tuberculosis	Rate	2011	38.59254059993384	44.58980825237419	33.35726105617963
Deaths	Kōchi	Male	75+ years	Respiratory infections and tuberculosis	Number	2011	467.08142324163606	553.8824287056063	384.4646256069074
Deaths	Kōchi	Female	75+ years	Respiratory infections and tuberculosis	Number	2011	357.19443735613874	450.3986676856882	232.90562218807935
Deaths	Kōchi	Both	75+ years	Respiratory infections and tuberculosis	Number	2011	824.2758605977751	981.4436137293569	639.8915180272782
Deaths	Kōchi	Male	75+ years	Respiratory infections and tuberculosis	Rate	2011	1064.5021753143676	1262.3260547026714	876.2143170876054
Deaths	Kōchi	Female	75+ years	Respiratory infections and tuberculosis	Rate	2011	454.7035053027845	573.3511823315259	296.48558806657906
Deaths	Kōchi	Both	75+ years	Respiratory infections and tuberculosis	Rate	2011	673.2443746062509	801.6143909119634	522.6446453954088
Deaths	Kagawa	Male	All ages	Respiratory infections and tuberculosis	Number	2011	605.5960750024446	700.2007176323672	503.8140115554124
Deaths	Kagawa	Female	All ages	Respiratory infections and tuberculosis	Number	2011	438.0614442812488	536.377999938406	315.82485510365643
Deaths	Kagawa	Both	All ages	Respiratory infections and tuberculosis	Number	2011	1043.6575192836938	1198.4744718010622	849.8143533462036
Deaths	Kagawa	Male	All ages	Respiratory infections and tuberculosis	Rate	2011	126.45922273377171	146.214353369217	105.20531907909695
Deaths	Kagawa	Female	All ages	Respiratory infections and tuberculosis	Rate	2011	85.3778792726157	104.53970948839459	61.55405069846622
Deaths	Kagawa	Both	All ages	Respiratory infections and tuberculosis	Rate	2011	105.21039604510409	120.81738644941589	85.66919993230492
Deaths	Kagawa	Male	15-49 years	Respiratory infections and tuberculosis	Number	2011	4.118617174211973	4.8808290869950754	3.445547583986056
Deaths	Kagawa	Female	15-49 years	Respiratory infections and tuberculosis	Number	2011	2.283682620380892	2.8417059730129357	1.856574637815248
Deaths	Kagawa	Both	15-49 years	Respiratory infections and tuberculosis	Number	2011	6.402299794592876	7.437831618075103	5.506506092609785
Deaths	Kagawa	Male	15-49 years	Respiratory infections and tuberculosis	Rate	2011	2.135358849894777	2.5305390486390382	1.7863958253429837
Deaths	Kagawa	Female	15-49 years	Respiratory infections and tuberculosis	Rate	2011	1.2053516439346343	1.4998822233794975	0.9799195701742093
Deaths	Kagawa	Both	15-49 years	Respiratory infections and tuberculosis	Rate	2011	1.6745087295854952	1.9453500106590669	1.4402156752138104
Deaths	Kagawa	Male	0-14 years	Respiratory infections and tuberculosis	Number	2011	1.1107281852158817	1.3098789562160793	0.923021607809768
Deaths	Kagawa	Female	0-14 years	Respiratory infections and tuberculosis	Number	2011	0.8490117257187976	1.017706930087614	0.6949383849032476
Deaths	Kagawa	Both	0-14 years	Respiratory infections and tuberculosis	Number	2011	1.9597399109346774	2.2220257442957094	1.702671801724609
Deaths	Kagawa	Male	0-14 years	Respiratory infections and tuberculosis	Rate	2011	1.62373209446137	1.9148631765873705	1.3493308519858624
Deaths	Kagawa	Female	0-14 years	Respiratory infections and tuberculosis	Rate	2011	1.3185487440285693	1.5805390594813145	1.0792667602036312
Deaths	Kagawa	Both	0-14 years	Respiratory infections and tuberculosis	Rate	2011	1.4757551034728853	1.6732658318054883	1.2821735103287475
Deaths	Kagawa	Male	50-74 years	Respiratory infections and tuberculosis	Number	2011	86.5388404882687	102.62458130588584	71.73854492572413
Deaths	Kagawa	Female	50-74 years	Respiratory infections and tuberculosis	Number	2011	27.816691928353283	33.94951578373058	22.3363369467486
Deaths	Kagawa	Both	50-74 years	Respiratory infections and tuberculosis	Number	2011	114.35553241662201	131.10391272796252	98.10789341227563
Deaths	Kagawa	Male	50-74 years	Respiratory infections and tuberculosis	Rate	2011	52.65715015006378	62.44500107028845	43.65146690650472
Deaths	Kagawa	Female	50-74 years	Respiratory infections and tuberculosis	Rate	2011	16.08955722838235	19.636866902977527	12.919644525049657
Deaths	Kagawa	Both	50-74 years	Respiratory infections and tuberculosis	Rate	2011	33.91019143917629	38.8766392414965	29.09222996911166
Deaths	Kagawa	Male	75+ years	Respiratory infections and tuberculosis	Number	2011	513.8278891547483	595.840394799537	428.7315601767392
Deaths	Kagawa	Female	75+ years	Respiratory infections and tuberculosis	Number	2011	407.1120580067959	501.5910178689946	284.86051268616865
Deaths	Kagawa	Both	75+ years	Respiratory infections and tuberculosis	Number	2011	920.9399471615437	1067.2801368072226	739.5185727693304
Deaths	Kagawa	Male	75+ years	Respiratory infections and tuberculosis	Rate	2011	964.761690688652	1118.7481232539144	804.9850807594532
Deaths	Kagawa	Female	75+ years	Respiratory infections and tuberculosis	Rate	2011	471.4838004124863	580.9015839901576	329.9020858440945
Deaths	Kagawa	Both	75+ years	Respiratory infections and tuberculosis	Rate	2011	659.6681348526593	764.4914300686885	529.7162307827136
Deaths	Iwate	Male	All ages	Respiratory infections and tuberculosis	Number	2011	900.509918134658	1048.259993137061	757.428499661069
Deaths	Iwate	Female	All ages	Respiratory infections and tuberculosis	Number	2011	606.1298475513901	753.5864637159281	420.7881304115501
Deaths	Iwate	Both	All ages	Respiratory infections and tuberculosis	Number	2011	1506.6397656860472	1751.4490088803366	1226.391592361359
Deaths	Iwate	Male	All ages	Respiratory infections and tuberculosis	Rate	2011	142.77453487442662	166.20009389528275	120.08918454085584
Deaths	Iwate	Female	All ages	Respiratory infections and tuberculosis	Rate	2011	87.97779489064843	109.38064773579384	61.07604167542351
Deaths	Iwate	Both	All ages	Respiratory infections and tuberculosis	Rate	2011	114.1671028688722	132.71776287902173	92.93102324223084
Deaths	Iwate	Male	15-49 years	Respiratory infections and tuberculosis	Number	2011	6.9039420195849015	8.466924212591362	5.673626811671358
Deaths	Iwate	Female	15-49 years	Respiratory infections and tuberculosis	Number	2011	2.924924393105406	3.655057134504237	2.3137280423583033
Deaths	Iwate	Both	15-49 years	Respiratory infections and tuberculosis	Number	2011	9.828866412690303	11.499045606650839	8.392528316996009
Deaths	Iwate	Male	15-49 years	Respiratory infections and tuberculosis	Rate	2011	2.755049683822301	3.378764886592973	2.2640867651088326
Deaths	Iwate	Female	15-49 years	Respiratory infections and tuberculosis	Rate	2011	1.1980234673305505	1.4970794567858892	0.9476827839720962
Deaths	Iwate	Both	15-49 years	Respiratory infections and tuberculosis	Rate	2011	1.9866806249606732	2.324269163204487	1.6963577183511713
Deaths	Iwate	Male	0-14 years	Respiratory infections and tuberculosis	Number	2011	1.794124861069963	2.1414033889985484	1.4675791776996094
Deaths	Iwate	Female	0-14 years	Respiratory infections and tuberculosis	Number	2011	1.285826502557053	1.5486377103862032	1.0720792800256715
Deaths	Iwate	Both	0-14 years	Respiratory infections and tuberculosis	Number	2011	3.079951363627015	3.525386591914527	2.6829022929924835
Deaths	Iwate	Male	0-14 years	Respiratory infections and tuberculosis	Rate	2011	2.1014985039872456	2.5082735968163914	1.719008254854283
Deaths	Iwate	Female	0-14 years	Respiratory infections and tuberculosis	Rate	2011	1.5881953094533963	1.9128079432076297	1.3241843129791908
Deaths	Iwate	Both	0-14 years	Respiratory infections and tuberculosis	Rate	2011	1.8516547047155643	2.1194486205043286	1.612950357521722
Deaths	Iwate	Male	50-74 years	Respiratory infections and tuberculosis	Number	2011	135.69570242341098	157.51513223355715	111.25021215108639
Deaths	Iwate	Female	50-74 years	Respiratory infections and tuberculosis	Number	2011	39.16628758478066	47.47491929748762	30.37221319886456
Deaths	Iwate	Both	50-74 years	Respiratory infections and tuberculosis	Number	2011	174.86199000819147	196.8614793500854	148.66090097788017
Deaths	Iwate	Male	50-74 years	Respiratory infections and tuberculosis	Rate	2011	61.08649234639714	70.90900262709329	50.081801499484556
Deaths	Iwate	Female	50-74 years	Respiratory infections and tuberculosis	Rate	2011	16.433397679035973	19.91953480163171	12.743578436148647
Deaths	Iwate	Both	50-74 years	Respiratory infections and tuberculosis	Rate	2011	37.97463666174336	42.75224793371376	32.28456739041998
Deaths	Iwate	Male	75+ years	Respiratory infections and tuberculosis	Number	2011	756.1161488305919	890.8010920990899	631.4758299071366
Deaths	Iwate	Female	75+ years	Respiratory infections and tuberculosis	Number	2011	562.7528090709465	700.6845231590096	386.4654091578013
Deaths	Iwate	Both	75+ years	Respiratory infections and tuberculosis	Number	2011	1318.8689579015395	1546.6618657971935	1034.2601047367527
Deaths	Iwate	Male	75+ years	Respiratory infections and tuberculosis	Rate	2011	1041.213024606708	1226.681510323439	869.5765324421797
Deaths	Iwate	Female	75+ years	Respiratory infections and tuberculosis	Rate	2011	448.3479889628274	558.2388782285301	307.8989321895183
Deaths	Iwate	Both	75+ years	Respiratory infections and tuberculosis	Rate	2011	665.6390835152296	780.6071867028185	521.9957177009645
Deaths	Chiba	Male	All ages	Respiratory infections and tuberculosis	Number	2010	2666.0367473664774	3050.7330200589095	2272.4964951512775
Deaths	Chiba	Female	All ages	Respiratory infections and tuberculosis	Number	2010	1675.8698853882863	2055.3269161861604	1184.8447856234654
Deaths	Chiba	Both	All ages	Respiratory infections and tuberculosis	Number	2010	4341.906632754765	5042.787155874797	3563.3879614179586
Deaths	Chiba	Male	All ages	Respiratory infections and tuberculosis	Rate	2010	86.16456822827091	98.5977007679148	73.44560404067549
Deaths	Chiba	Female	All ages	Respiratory infections and tuberculosis	Rate	2010	53.88513235054281	66.08601530939501	38.096942158118985
Deaths	Chiba	Both	All ages	Respiratory infections and tuberculosis	Rate	2010	69.98334056627601	81.28021184760489	57.43508885990501
Deaths	Chiba	Male	15-49 years	Respiratory infections and tuberculosis	Number	2010	29.87182432204279	34.77680048756964	25.317435018461484
Deaths	Chiba	Female	15-49 years	Respiratory infections and tuberculosis	Number	2010	14.789808434886405	17.54903200848857	12.050652262586851
Deaths	Chiba	Both	15-49 years	Respiratory infections and tuberculosis	Number	2010	44.6616327569292	50.30911559992661	39.17839168826126
Deaths	Chiba	Male	15-49 years	Respiratory infections and tuberculosis	Rate	2010	2.0960431662394132	2.4402150407617618	1.7764712354042003
Deaths	Chiba	Female	15-49 years	Respiratory infections and tuberculosis	Rate	2010	1.1075548810120575	1.3141830838181254	0.9024294527929473
Deaths	Chiba	Both	15-49 years	Respiratory infections and tuberculosis	Rate	2010	1.6178762506063518	1.8224574045717703	1.4192447865569116
Deaths	Chiba	Male	0-14 years	Respiratory infections and tuberculosis	Number	2010	6.884151186923225	8.182604040461408	5.646336787236183
Deaths	Chiba	Female	0-14 years	Respiratory infections and tuberculosis	Number	2010	5.867758639889994	7.154885347314105	4.608218398487884
Deaths	Chiba	Both	0-14 years	Respiratory infections and tuberculosis	Number	2010	12.75190982681321	14.749168371041439	10.787434730559529
Deaths	Chiba	Male	0-14 years	Respiratory infections and tuberculosis	Rate	2010	1.652421962311792	1.964093213269873	1.3553059281384043
Deaths	Chiba	Female	0-14 years	Respiratory infections and tuberculosis	Rate	2010	1.4865913258939758	1.8126837090358716	1.1674879488815446
Deaths	Chiba	Both	0-14 years	Respiratory infections and tuberculosis	Rate	2010	1.5717445173554723	1.8179178521159955	1.3296119267120117
Deaths	Chiba	Male	50-74 years	Respiratory infections and tuberculosis	Number	2010	517.8320073729227	607.696653936261	434.67376956654545
Deaths	Chiba	Female	50-74 years	Respiratory infections and tuberculosis	Number	2010	157.29385833378632	187.22492084895018	126.59707452678144
Deaths	Chiba	Both	50-74 years	Respiratory infections and tuberculosis	Number	2010	675.1258657067086	767.7789618913238	584.1655749062272
Deaths	Chiba	Male	50-74 years	Respiratory infections and tuberculosis	Rate	2010	50.44370683796856	59.197715516065074	42.34299133691607
Deaths	Chiba	Female	50-74 years	Respiratory infections and tuberculosis	Rate	2010	15.0503757755996	17.91427486859692	12.113210038223011
Deaths	Chiba	Both	50-74 years	Respiratory infections and tuberculosis	Rate	2010	32.58848409443456	37.06087080732072	28.197809495004567
Deaths	Chiba	Male	75+ years	Respiratory infections and tuberculosis	Number	2010	2111.4487644845904	2421.7206245829416	1767.3153261722216
Deaths	Chiba	Female	75+ years	Respiratory infections and tuberculosis	Number	2010	1497.9184599797231	1857.3198360970046	1032.920679478092
Deaths	Chiba	Both	75+ years	Respiratory infections and tuberculosis	Number	2010	3609.367224464313	4246.64880152087	2850.8875349540576
Deaths	Chiba	Male	75+ years	Respiratory infections and tuberculosis	Rate	2010	935.0771451946559	1072.484280075251	782.6740566254183
Deaths	Chiba	Female	75+ years	Respiratory infections and tuberculosis	Rate	2010	447.2818703540945	554.599941405672	308.4324719855829
Deaths	Chiba	Both	75+ years	Respiratory infections and tuberculosis	Rate	2010	643.7270541338812	757.3855894782022	508.45295599295775
Deaths	Tokushima	Male	All ages	Respiratory infections and tuberculosis	Number	2012	570.7805221329909	663.6560179493991	479.11035590069355
Deaths	Tokushima	Female	All ages	Respiratory infections and tuberculosis	Number	2012	425.73629320991546	531.78564957363	294.97375974248445
Deaths	Tokushima	Both	All ages	Respiratory infections and tuberculosis	Number	2012	996.5168153429065	1162.7807566436923	794.1580402178789
Deaths	Tokushima	Male	All ages	Respiratory infections and tuberculosis	Rate	2012	155.10770048974553	180.34630627484532	130.1966389933417
Deaths	Tokushima	Female	All ages	Respiratory infections and tuberculosis	Rate	2012	104.6061529895125	130.663163803839	72.47695517539535
Deaths	Tokushima	Both	All ages	Respiratory infections and tuberculosis	Rate	2012	128.58621166543855	150.04019018267618	102.47471220054298
Deaths	Tokushima	Male	15-49 years	Respiratory infections and tuberculosis	Number	2012	3.2846210851937023	3.9786006538356307	2.679481908302473
Deaths	Tokushima	Female	15-49 years	Respiratory infections and tuberculosis	Number	2012	1.7610097052218787	2.1389678964797554	1.428192027279245
Deaths	Tokushima	Both	15-49 years	Respiratory infections and tuberculosis	Number	2012	5.04563079041558	5.868277843095941	4.335524012160145
Deaths	Tokushima	Male	15-49 years	Respiratory infections and tuberculosis	Rate	2012	2.2777131420084493	2.7589517210659973	1.858080733825195
Deaths	Tokushima	Female	15-49 years	Respiratory infections and tuberculosis	Rate	2012	1.202959016838692	1.461145109063789	0.9756087498542394
Deaths	Tokushima	Both	15-49 years	Respiratory infections and tuberculosis	Rate	2012	1.7362994849406967	2.019388302412267	1.4919379601775542
Deaths	Tokushima	Male	0-14 years	Respiratory infections and tuberculosis	Number	2012	0.8763245740875533	1.026113745458133	0.7318735905956695
Deaths	Tokushima	Female	0-14 years	Respiratory infections and tuberculosis	Number	2012	0.7206851956486376	0.8653717939449008	0.592015156500053
Deaths	Tokushima	Both	0-14 years	Respiratory infections and tuberculosis	Number	2012	1.5970097697361911	1.8414645326445074	1.4298074381682664
Deaths	Tokushima	Male	0-14 years	Respiratory infections and tuberculosis	Rate	2012	1.8163238284120913	2.1267860124513405	1.5169258985673708
Deaths	Tokushima	Female	0-14 years	Respiratory infections and tuberculosis	Rate	2012	1.569125095487746	1.884146652386922	1.2889758865342866
Deaths	Tokushima	Both	0-14 years	Respiratory infections and tuberculosis	Rate	2012	1.6957667238791758	1.9553382432833268	1.5182248231337996
Deaths	Tokushima	Male	50-74 years	Respiratory infections and tuberculosis	Number	2012	82.03652444897176	96.74434570228802	67.27434467612267
Deaths	Tokushima	Female	50-74 years	Respiratory infections and tuberculosis	Number	2012	25.870691678720238	31.1268429593925	20.606935754828555
Deaths	Tokushima	Both	50-74 years	Respiratory infections and tuberculosis	Number	2012	107.90721612769202	124.6175944709066	90.3266722077114
Deaths	Tokushima	Male	50-74 years	Respiratory infections and tuberculosis	Rate	2012	62.4415627867463	73.63632451530341	51.205426427398784
Deaths	Tokushima	Female	50-74 years	Respiratory infections and tuberculosis	Rate	2012	18.645401747121063	22.43359007578453	14.851732636199019
Deaths	Tokushima	Both	50-74 years	Respiratory infections and tuberculosis	Rate	2012	39.94605681879707	46.132053888462416	33.437934085820004
Deaths	Tokushima	Male	75+ years	Respiratory infections and tuberculosis	Number	2012	484.5830520247382	563.5699326632624	398.3724971061077
Deaths	Tokushima	Female	75+ years	Respiratory infections and tuberculosis	Number	2012	397.3839066303248	500.4465936591329	269.9328169449906
Deaths	Tokushima	Both	75+ years	Respiratory infections and tuberculosis	Number	2012	881.966958655063	1039.8155787555536	681.1839806613632
Deaths	Tokushima	Male	75+ years	Respiratory infections and tuberculosis	Rate	2012	1097.4739992138586	1276.3619058742092	902.2260595971733
Deaths	Tokushima	Female	75+ years	Respiratory infections and tuberculosis	Rate	2012	523.4264335398383	659.1786212918848	355.5503112014966
Deaths	Tokushima	Both	75+ years	Respiratory infections and tuberculosis	Rate	2012	734.5187540431339	865.9780685059397	567.3028947847586
Deaths	Iwate	Male	All ages	Respiratory infections and tuberculosis	Number	2012	845.4124261917909	975.3805234924534	708.6191828247119
Deaths	Iwate	Female	All ages	Respiratory infections and tuberculosis	Number	2012	562.9894180571837	693.9952153397145	389.608629824207
Deaths	Iwate	Both	All ages	Respiratory infections and tuberculosis	Number	2012	1408.4018442489746	1632.0808889218777	1152.3012080307371
Deaths	Iwate	Male	All ages	Respiratory infections and tuberculosis	Rate	2012	135.10688294473238	155.87731872794924	113.24570827229684
Deaths	Iwate	Female	All ages	Respiratory infections and tuberculosis	Rate	2012	82.6775899077373	101.9163948228256	57.215822336911856
Deaths	Iwate	Both	All ages	Respiratory infections and tuberculosis	Rate	2012	107.78462157522888	124.90271985294999	88.18530745002079
Deaths	Iwate	Male	15-49 years	Respiratory infections and tuberculosis	Number	2012	6.408423902477423	7.738975038105228	5.158760390208556
Deaths	Iwate	Female	15-49 years	Respiratory infections and tuberculosis	Number	2012	2.6657286660240533	3.2737418701747294	2.106385950662354
Deaths	Iwate	Both	15-49 years	Respiratory infections and tuberculosis	Number	2012	9.074152568501475	10.571493673380022	7.565520358180353
Deaths	Iwate	Male	15-49 years	Respiratory infections and tuberculosis	Rate	2012	2.587198103446053	3.1243659667179338	2.0826860552281037
Deaths	Iwate	Female	15-49 years	Respiratory infections and tuberculosis	Rate	2012	1.1111239048734678	1.3645548013563251	0.8779797480894285
Deaths	Iwate	Both	15-49 years	Respiratory infections and tuberculosis	Rate	2012	1.8609436774457762	2.168021108761609	1.5515506457335295
Deaths	Iwate	Male	0-14 years	Respiratory infections and tuberculosis	Number	2012	1.803816876877787	2.1709563919465187	1.448009094325614
Deaths	Iwate	Female	0-14 years	Respiratory infections and tuberculosis	Number	2012	1.2084573550561586	1.446936604389917	0.946237554878031
Deaths	Iwate	Both	0-14 years	Respiratory infections and tuberculosis	Number	2012	3.012274231933946	3.426791628181195	2.606876795958853
Deaths	Iwate	Male	0-14 years	Respiratory infections and tuberculosis	Rate	2012	2.16008442967682	2.5997367913909177	1.7340019038391061
Deaths	Iwate	Female	0-14 years	Respiratory infections and tuberculosis	Rate	2012	1.5253131986245758	1.8263213766003388	1.1943397302775614
Deaths	Iwate	Both	0-14 years	Respiratory infections and tuberculosis	Rate	2012	1.8510461506186342	2.105767590836019	1.601928936994103
Deaths	Iwate	Male	50-74 years	Respiratory infections and tuberculosis	Number	2012	129.42709184998913	151.7491885378119	107.60382361189424
Deaths	Iwate	Female	50-74 years	Respiratory infections and tuberculosis	Number	2012	34.64951646147245	42.276820932044316	27.460731681981038
Deaths	Iwate	Both	50-74 years	Respiratory infections and tuberculosis	Number	2012	164.07660831146148	187.99348699557714	140.39967915857645
Deaths	Iwate	Male	50-74 years	Respiratory infections and tuberculosis	Rate	2012	58.42510338055295	68.50159345705354	48.57379107269368
Deaths	Iwate	Female	50-74 years	Respiratory infections and tuberculosis	Rate	2012	14.715162325482536	17.95437126264454	11.66218653371938
Deaths	Iwate	Both	50-74 years	Respiratory infections and tuberculosis	Rate	2012	35.90339951617004	41.13691366186435	30.722391355162717
Deaths	Iwate	Male	75+ years	Respiratory infections and tuberculosis	Number	2012	707.7730935624467	818.9091094234648	593.2064865938536
Deaths	Iwate	Female	75+ years	Respiratory infections and tuberculosis	Number	2012	524.4657155746303	650.6531848960334	354.15653100607886
Deaths	Iwate	Both	75+ years	Respiratory infections and tuberculosis	Number	2012	1232.2388091370772	1440.8136265596893	989.2044685398747
Deaths	Iwate	Male	75+ years	Respiratory infections and tuberculosis	Rate	2012	969.4821477661266	1121.7122683105495	812.5529268103863
Deaths	Iwate	Female	75+ years	Respiratory infections and tuberculosis	Rate	2012	415.1295737094307	515.0105550419682	280.32499623332075
Deaths	Iwate	Both	75+ years	Respiratory infections and tuberculosis	Rate	2012	618.1496911605121	722.7807561924084	496.2320876346462
Deaths	Yamanashi	Male	All ages	Respiratory infections and tuberculosis	Number	2012	474.209118040159	550.9023593290386	405.32350719495327
Deaths	Yamanashi	Female	All ages	Respiratory infections and tuberculosis	Number	2012	306.8138351563048	384.56155118646427	207.21513267402173
Deaths	Yamanashi	Both	All ages	Respiratory infections and tuberculosis	Number	2012	781.022953196464	913.3085529653097	623.9548917053506
Deaths	Yamanashi	Male	All ages	Respiratory infections and tuberculosis	Rate	2012	113.77064111591118	132.1706231043516	97.24383930764967
Deaths	Yamanashi	Female	All ages	Respiratory infections and tuberculosis	Rate	2012	70.4658701169669	88.32217199097144	47.59105670003105
Deaths	Yamanashi	Both	All ages	Respiratory infections and tuberculosis	Rate	2012	91.64578049263645	107.16826544539666	73.21530411943114
Deaths	Yamanashi	Male	15-49 years	Respiratory infections and tuberculosis	Number	2012	3.1909215700280686	3.8910879159262883	2.5752378028163116
Deaths	Yamanashi	Female	15-49 years	Respiratory infections and tuberculosis	Number	2012	1.4398528795511596	1.7676191156269914	1.1739304375226984
Deaths	Yamanashi	Both	15-49 years	Respiratory infections and tuberculosis	Number	2012	4.630774449579231	5.325871960179447	3.8872929891106702
Deaths	Yamanashi	Male	15-49 years	Respiratory infections and tuberculosis	Rate	2012	1.8171935366844563	2.2159303061247098	1.4665686347979134
Deaths	Yamanashi	Female	15-49 years	Respiratory infections and tuberculosis	Rate	2012	0.8597693914728459	1.0554861770822945	0.7009809628709913
Deaths	Yamanashi	Both	15-49 years	Respiratory infections and tuberculosis	Rate	2012	1.349821097478421	1.5524345684709808	1.1331042239075835
Deaths	Yamanashi	Male	0-14 years	Respiratory infections and tuberculosis	Number	2012	0.8315778223273598	0.9744481488361845	0.7135283005563638
Deaths	Yamanashi	Female	0-14 years	Respiratory infections and tuberculosis	Number	2012	0.5743718413870773	0.7064929524240078	0.4623032983187137
Deaths	Yamanashi	Both	0-14 years	Respiratory infections and tuberculosis	Number	2012	1.405949663714437	1.588750712969751	1.2211596600125965
Deaths	Yamanashi	Male	0-14 years	Respiratory infections and tuberculosis	Rate	2012	1.450526940721199	1.6997366383183334	1.2446123443111532
Deaths	Yamanashi	Female	0-14 years	Respiratory infections and tuberculosis	Rate	2012	1.0718796000632813	1.3184409971474103	0.8627398469136506
Deaths	Yamanashi	Both	0-14 years	Respiratory infections and tuberculosis	Rate	2012	1.2675938039312529	1.4324058760619034	1.1009885052023913
Deaths	Yamanashi	Male	50-74 years	Respiratory infections and tuberculosis	Number	2012	67.34281396884438	79.45239086753347	54.25040154811769
Deaths	Yamanashi	Female	50-74 years	Respiratory infections and tuberculosis	Number	2012	18.28551968580872	22.514905304521054	14.719121329190157
Deaths	Yamanashi	Both	50-74 years	Respiratory infections and tuberculosis	Number	2012	85.62833365465309	98.28967092703577	72.26881967581934
Deaths	Yamanashi	Male	50-74 years	Respiratory infections and tuberculosis	Rate	2012	48.26882703605306	56.9485218446636	38.88467224096088
Deaths	Yamanashi	Female	50-74 years	Respiratory infections and tuberculosis	Rate	2012	12.780978503828887	15.737180329425227	10.288183028761893
Deaths	Yamanashi	Both	50-74 years	Respiratory infections and tuberculosis	Rate	2012	30.30186265198353	34.78241350055573	25.57424341187846
Deaths	Yamanashi	Male	75+ years	Respiratory infections and tuberculosis	Number	2012	402.843804678959	470.450682634969	339.61049650200187
Deaths	Yamanashi	Female	75+ years	Respiratory infections and tuberculosis	Number	2012	286.5140907495577	362.2472608620479	191.55093904812992
Deaths	Yamanashi	Both	75+ years	Respiratory infections and tuberculosis	Number	2012	689.3578954285174	810.2077388429875	536.7564573581432
Deaths	Yamanashi	Male	75+ years	Respiratory infections and tuberculosis	Rate	2012	907.9224204676127	1060.2936362121275	765.4082808745999
Deaths	Yamanashi	Female	75+ years	Respiratory infections and tuberculosis	Rate	2012	401.9312998045782	508.1722578740424	268.7138971384822
Deaths	Yamanashi	Both	75+ years	Respiratory infections and tuberculosis	Rate	2012	596.0509329978263	700.5433344013954	464.1046244956002
Deaths	Japan	Male	All ages	Respiratory infections and tuberculosis	Number	2012	66782.64681893401	76060.67112573866	56628.630547092864
Deaths	Japan	Female	All ages	Respiratory infections and tuberculosis	Number	2012	43941.58168062763	54047.686857558976	30326.67932065931
Deaths	Japan	Both	All ages	Respiratory infections and tuberculosis	Number	2012	110724.22849956159	126489.79416792185	90216.33629918151
Deaths	Japan	Male	All ages	Respiratory infections and tuberculosis	Rate	2012	107.39341037343324	122.31343405169311	91.06470092025853
Deaths	Japan	Female	All ages	Respiratory infections and tuberculosis	Rate	2012	66.97347932306819	82.37668057839224	46.222351420612036
Deaths	Japan	Both	All ages	Respiratory infections and tuberculosis	Rate	2012	86.64174637930476	98.9783068654295	70.59431377238899
Deaths	Japan	Male	15-49 years	Respiratory infections and tuberculosis	Number	2012	517.5678935833705	592.0589361646181	439.1646160605069
Deaths	Japan	Female	15-49 years	Respiratory infections and tuberculosis	Number	2012	265.2887041135177	314.8171009501024	226.05494745100776
Deaths	Japan	Both	15-49 years	Respiratory infections and tuberculosis	Number	2012	782.8565976968879	868.0058911175792	693.1550471456401
Deaths	Japan	Male	15-49 years	Respiratory infections and tuberculosis	Rate	2012	1.8776686188286993	2.147912377710762	1.5932317833079417
Deaths	Japan	Female	15-49 years	Respiratory infections and tuberculosis	Rate	2012	0.9902074166711632	1.1750753930416642	0.8437648571927722
Deaths	Japan	Both	15-49 years	Respiratory infections and tuberculosis	Rate	2012	1.440249720277234	1.5969019684562002	1.2752225192931133
Deaths	Japan	Male	0-14 years	Respiratory infections and tuberculosis	Number	2012	132.9515240333606	155.26415259459043	114.59464269493809
Deaths	Japan	Female	0-14 years	Respiratory infections and tuberculosis	Number	2012	110.24723505113542	132.3028553984114	86.97155487524654
Deaths	Japan	Both	0-14 years	Respiratory infections and tuberculosis	Number	2012	243.19875908449606	274.12177490010754	213.09938517959066
Deaths	Japan	Male	0-14 years	Respiratory infections and tuberculosis	Rate	2012	1.5562844625806478	1.8174683595058316	1.3414051716801916
Deaths	Japan	Female	0-14 years	Respiratory infections and tuberculosis	Rate	2012	1.358641989771746	1.6304464654157336	1.0718019940766819
Deaths	Japan	Both	0-14 years	Respiratory infections and tuberculosis	Rate	2012	1.4600045250412155	1.6456458629685515	1.2793077884809716
Deaths	Japan	Male	50-74 years	Respiratory infections and tuberculosis	Number	2012	10756.80128073877	12303.514471213244	9097.83639806628
Deaths	Japan	Female	50-74 years	Respiratory infections and tuberculosis	Number	2012	3081.9088410878353	3631.124502586733	2491.4935433380047
Deaths	Japan	Both	50-74 years	Respiratory infections and tuberculosis	Number	2012	13838.710121826603	15470.460765513686	11995.811343361502
Deaths	Japan	Male	50-74 years	Respiratory infections and tuberculosis	Rate	2012	53.11933026050723	60.757322879206484	44.927015352630576
Deaths	Japan	Female	50-74 years	Respiratory infections and tuberculosis	Rate	2012	14.45655970057989	17.032810137679036	11.687050789004383
Deaths	Japan	Both	50-74 years	Respiratory infections and tuberculosis	Rate	2012	33.29120340355032	37.21663735690569	28.857819255321772
Deaths	Japan	Male	75+ years	Respiratory infections and tuberculosis	Number	2012	55375.32612057847	63151.259453941006	46374.33661636021
Deaths	Japan	Female	75+ years	Respiratory infections and tuberculosis	Number	2012	40484.136900375146	50089.299966964536	27418.422508786272
Deaths	Japan	Both	75+ years	Respiratory infections and tuberculosis	Number	2012	95859.46302095366	110889.15475593279	76115.84544381972
Deaths	Japan	Male	75+ years	Respiratory infections and tuberculosis	Rate	2012	950.2378204980943	1083.6724467239253	795.7812917872665
Deaths	Japan	Female	75+ years	Respiratory infections and tuberculosis	Rate	2012	431.31243619384946	533.644524747069	292.11210894673417
Deaths	Japan	Both	75+ years	Respiratory infections and tuberculosis	Rate	2012	630.0827335844061	728.872659532944	500.30824766717933
Deaths	Yamagata	Male	All ages	Respiratory infections and tuberculosis	Number	2011	823.5761274321796	943.0856663042038	684.749754156864
Deaths	Yamagata	Female	All ages	Respiratory infections and tuberculosis	Number	2011	508.67532852311143	645.3743652457815	343.3393273669309
Deaths	Yamagata	Both	All ages	Respiratory infections and tuberculosis	Number	2011	1332.2514559552906	1514.0194075281079	1050.4819342547273
Deaths	Yamagata	Male	All ages	Respiratory infections and tuberculosis	Rate	2011	147.78574349796565	169.23100577428818	122.87419238782479
Deaths	Yamagata	Female	All ages	Respiratory infections and tuberculosis	Rate	2011	84.071629822426	106.66464774173015	56.74561987836197
Deaths	Yamagata	Both	All ages	Respiratory infections and tuberculosis	Rate	2011	114.6193297333615	130.2576093412778	90.37748441786854
Deaths	Yamagata	Male	15-49 years	Respiratory infections and tuberculosis	Number	2011	4.156222103988187	5.168751461764024	3.419138978743231
Deaths	Yamagata	Female	15-49 years	Respiratory infections and tuberculosis	Number	2011	2.2549744983464284	2.7948581556926597	1.8594177901563582
Deaths	Yamagata	Both	15-49 years	Respiratory infections and tuberculosis	Number	2011	6.411196602334618	7.442256801750422	5.549399671087567
Deaths	Yamagata	Male	15-49 years	Respiratory infections and tuberculosis	Rate	2011	1.921503618695395	2.389615951560063	1.580735522813696
Deaths	Yamagata	Female	15-49 years	Respiratory infections and tuberculosis	Rate	2011	1.0670117765731044	1.322474630272875	0.8798417370667618
Deaths	Yamagata	Both	15-49 years	Respiratory infections and tuberculosis	Rate	2011	1.4992181939325875	1.7403251675420157	1.2976923760641488
Deaths	Yamagata	Male	0-14 years	Respiratory infections and tuberculosis	Number	2011	1.1156102315084544	1.3237994650397884	0.9239818466685514
Deaths	Yamagata	Female	0-14 years	Respiratory infections and tuberculosis	Number	2011	1.0128761184172042	1.1876181987899466	0.8238505149687316
Deaths	Yamagata	Both	0-14 years	Respiratory infections and tuberculosis	Number	2011	2.128486349925658	2.3864878413245725	1.8600488491017622
Deaths	Yamagata	Male	0-14 years	Respiratory infections and tuberculosis	Rate	2011	1.4749959617856896	1.750251844237363	1.2216358851035412
Deaths	Yamagata	Female	0-14 years	Respiratory infections and tuberculosis	Rate	2011	1.4068359182015107	1.6495442125522415	1.1442885014388506
Deaths	Yamagata	Both	0-14 years	Respiratory infections and tuberculosis	Rate	2011	1.4417557661840283	1.6165161718222667	1.2599264043530725
Deaths	Yamagata	Male	50-74 years	Respiratory infections and tuberculosis	Number	2011	96.74046269953651	114.77617959429871	80.64464154723889
Deaths	Yamagata	Female	50-74 years	Respiratory infections and tuberculosis	Number	2011	27.78022741651995	33.62306459636655	21.925617922564744
Deaths	Yamagata	Both	50-74 years	Respiratory infections and tuberculosis	Number	2011	124.52069011605639	144.89124153105507	106.35921807052232
Deaths	Yamagata	Male	50-74 years	Respiratory infections and tuberculosis	Rate	2011	49.19021763144782	58.36094944764766	41.00587652593257
Deaths	Yamagata	Female	50-74 years	Respiratory infections and tuberculosis	Rate	2011	13.644942427434195	16.51479571324528	10.769306879806425
Deaths	Yamagata	Both	50-74 years	Respiratory infections and tuberculosis	Rate	2011	31.109978712330395	36.19931302527383	26.572555990094024
Deaths	Yamagata	Male	75+ years	Respiratory infections and tuberculosis	Number	2011	721.5638323971456	823.6352719570516	596.7538356954813
Deaths	Yamagata	Female	75+ years	Respiratory infections and tuberculosis	Number	2011	477.6272504898279	609.6346735286514	313.1787285388891
Deaths	Yamagata	Both	75+ years	Respiratory infections and tuberculosis	Number	2011	1199.191082886973	1368.1834328844027	933.5158115378621
Deaths	Yamagata	Male	75+ years	Respiratory infections and tuberculosis	Rate	2011	1050.6821691631517	1199.3102415682265	868.9440717420284
Deaths	Yamagata	Female	75+ years	Respiratory infections and tuberculosis	Rate	2011	404.3436013285183	516.0967661215142	265.12686373533836
Deaths	Yamagata	Both	75+ years	Respiratory infections and tuberculosis	Rate	2011	641.9657633195675	732.432832754483	499.74119977781163
Deaths	Tochigi	Male	All ages	Respiratory infections and tuberculosis	Number	2010	1015.5010106579202	1168.5148731857155	865.8681796737901
Deaths	Tochigi	Female	All ages	Respiratory infections and tuberculosis	Number	2010	713.2130288404712	875.8692667398022	497.93572694583764
Deaths	Tochigi	Both	All ages	Respiratory infections and tuberculosis	Number	2010	1728.714039498391	1992.9108618350667	1434.6868858035891
Deaths	Tochigi	Male	All ages	Respiratory infections and tuberculosis	Rate	2010	101.89754234279623	117.25128042116538	86.88306419747218
Deaths	Tochigi	Female	All ages	Respiratory infections and tuberculosis	Rate	2010	70.63894604070121	86.74895069223473	49.31717947532317
Deaths	Tochigi	Both	All ages	Respiratory infections and tuberculosis	Rate	2010	86.16642885608957	99.33511735848849	71.51087030694222
Deaths	Tochigi	Male	15-49 years	Respiratory infections and tuberculosis	Number	2010	9.363476149583555	11.340281624011306	7.693963171005809
Deaths	Tochigi	Female	15-49 years	Respiratory infections and tuberculosis	Number	2010	5.140911217168883	6.2099825168149305	4.116937336942226
Deaths	Tochigi	Both	15-49 years	Respiratory infections and tuberculosis	Number	2010	14.504387366752445	16.824557191656094	12.21554274091053
Deaths	Tochigi	Male	15-49 years	Respiratory infections and tuberculosis	Rate	2010	2.1308521241030234	2.580714982386718	1.7509200113076941
Deaths	Tochigi	Female	15-49 years	Respiratory infections and tuberculosis	Rate	2010	1.2637543203186679	1.5265566556603793	1.012037968807243
Deaths	Tochigi	Both	15-49 years	Respiratory infections and tuberculosis	Rate	2010	1.7140193433951614	1.9881995524098794	1.4435409106616393
Deaths	Tochigi	Male	0-14 years	Respiratory infections and tuberculosis	Number	2010	2.5388807019518462	3.095120201855152	2.037078140693438
Deaths	Tochigi	Female	0-14 years	Respiratory infections and tuberculosis	Number	2010	2.2548040964900347	2.7330225131468375	1.7128793017532098
Deaths	Tochigi	Both	0-14 years	Respiratory infections and tuberculosis	Number	2010	4.793684798441884	5.4725600934440735	4.063107322680392
Deaths	Tochigi	Male	0-14 years	Respiratory infections and tuberculosis	Rate	2010	1.813524250443119	2.2108465119237315	1.4550863320813074
Deaths	Tochigi	Female	0-14 years	Respiratory infections and tuberculosis	Rate	2010	1.6998925115528791	2.0604204645697353	1.2913364415013935
Deaths	Tochigi	Both	0-14 years	Respiratory infections and tuberculosis	Rate	2010	1.7582407080085862	2.007240429417504	1.490277520555059
Deaths	Tochigi	Male	50-74 years	Respiratory infections and tuberculosis	Number	2010	172.77451450383788	199.37019498393144	145.95357713372138
Deaths	Tochigi	Female	50-74 years	Respiratory infections and tuberculosis	Number	2010	58.12964607558954	71.05004531020143	47.312970624887576
Deaths	Tochigi	Both	50-74 years	Respiratory infections and tuberculosis	Number	2010	230.9041605794274	266.087266263267	200.06678261835935
Deaths	Tochigi	Male	50-74 years	Respiratory infections and tuberculosis	Rate	2010	51.47833152517196	59.40253991217563	43.48700763275806
Deaths	Tochigi	Female	50-74 years	Respiratory infections and tuberculosis	Rate	2010	17.36498116833867	21.224672471201572	14.13373208656682
Deaths	Tochigi	Both	50-74 years	Respiratory infections and tuberculosis	Rate	2010	34.443882857530966	39.692132900740745	29.843883310276933
Deaths	Tochigi	Male	75+ years	Respiratory infections and tuberculosis	Number	2010	830.8241393025467	961.7386132525843	700.3364369646598
Deaths	Tochigi	Female	75+ years	Respiratory infections and tuberculosis	Number	2010	647.6876674512229	798.0742445732064	437.3649565222229
Deaths	Tochigi	Both	75+ years	Respiratory infections and tuberculosis	Number	2010	1478.511806753768	1707.712425631684	1188.8004035524123
Deaths	Tochigi	Male	75+ years	Respiratory infections and tuberculosis	Rate	2010	1018.8724012614666	1179.4179825987278	858.8501867797088
Deaths	Tochigi	Female	75+ years	Respiratory infections and tuberculosis	Rate	2010	478.1147445881475	589.128190610845	322.85721187547085
Deaths	Tochigi	Both	75+ years	Respiratory infections and tuberculosis	Rate	2010	681.3089257292587	786.9262273367799	547.8078173951915
Deaths	Fukuoka	Male	All ages	Respiratory infections and tuberculosis	Number	2010	2526.96818101648	2901.7387721621685	2160.469075687222
Deaths	Fukuoka	Female	All ages	Respiratory infections and tuberculosis	Number	2010	1649.041554465112	2087.5336552011086	1084.7523297946864
Deaths	Fukuoka	Both	All ages	Respiratory infections and tuberculosis	Number	2010	4176.009735481592	4838.954438079435	3325.0353036414167
Deaths	Fukuoka	Male	All ages	Respiratory infections and tuberculosis	Rate	2010	105.57617329377616	121.23400593822696	90.2639215025047
Deaths	Fukuoka	Female	All ages	Respiratory infections and tuberculosis	Rate	2010	61.65328609018063	78.04734169281816	40.556009971207054
Deaths	Fukuoka	Both	All ages	Respiratory infections and tuberculosis	Rate	2010	82.39624166223214	95.47670731819868	65.60578872374123
Deaths	Fukuoka	Male	15-49 years	Respiratory infections and tuberculosis	Number	2010	22.336151163964093	26.307995342304547	18.941193564418274
Deaths	Fukuoka	Female	15-49 years	Respiratory infections and tuberculosis	Number	2010	10.923532278744506	13.073954495582075	9.042642036562643
Deaths	Fukuoka	Both	15-49 years	Respiratory infections and tuberculosis	Number	2010	33.259683442708585	37.7680632619443	29.431042014083598
Deaths	Fukuoka	Male	15-49 years	Respiratory infections and tuberculosis	Rate	2010	2.101111177389256	2.474733568135939	1.7817552012049345
Deaths	Fukuoka	Female	15-49 years	Respiratory infections and tuberculosis	Rate	2010	0.98478493467566	1.1786511080245687	0.815217772057083
Deaths	Fukuoka	Both	15-49 years	Respiratory infections and tuberculosis	Rate	2010	1.5310857416324508	1.7386257824444897	1.3548369715174675
Deaths	Fukuoka	Male	0-14 years	Respiratory infections and tuberculosis	Number	2010	6.006843280897816	7.0482353631657855	4.960226759603476
Deaths	Fukuoka	Female	0-14 years	Respiratory infections and tuberculosis	Number	2010	4.967903334946464	6.1624004241437484	3.9730478320188216
Deaths	Fukuoka	Both	0-14 years	Respiratory infections and tuberculosis	Number	2010	10.974746615844287	12.521548544563666	9.491744580200292
Deaths	Fukuoka	Male	0-14 years	Respiratory infections and tuberculosis	Rate	2010	1.6963677650284967	1.990462995502238	1.4007971223390119
Deaths	Fukuoka	Female	0-14 years	Respiratory infections and tuberculosis	Rate	2010	1.4738759583015502	1.8282589692680942	1.1787225487264323
Deaths	Fukuoka	Both	0-14 years	Respiratory infections and tuberculosis	Rate	2010	1.5878639492726523	1.8116605529895016	1.3732981327190934
Deaths	Fukuoka	Male	50-74 years	Respiratory infections and tuberculosis	Number	2010	435.38332083139426	498.26890251901483	374.58208622308973
Deaths	Fukuoka	Female	50-74 years	Respiratory infections and tuberculosis	Number	2010	134.7340739493859	163.65512531977737	108.87368998072101
Deaths	Fukuoka	Both	50-74 years	Respiratory infections and tuberculosis	Number	2010	570.1173947807802	646.342036642026	497.9036553301775
Deaths	Fukuoka	Male	50-74 years	Respiratory infections and tuberculosis	Rate	2010	56.023691472372484	64.1156009644503	48.19998889614513
Deaths	Fukuoka	Female	50-74 years	Respiratory infections and tuberculosis	Rate	2010	15.465074302954001	18.784696394472384	12.4967623692663
Deaths	Fukuoka	Both	50-74 years	Respiratory infections and tuberculosis	Rate	2010	34.58701783152615	39.211298850473725	30.206064159660777
Deaths	Fukuoka	Male	75+ years	Respiratory infections and tuberculosis	Number	2010	2063.2418657402227	2404.4042557833045	1757.930498905943
Deaths	Fukuoka	Female	75+ years	Respiratory infections and tuberculosis	Number	2010	1498.416044902034	1923.5484799134974	949.6634619950903
Deaths	Fukuoka	Both	75+ years	Respiratory infections and tuberculosis	Number	2010	3561.6579106422587	4164.4518942199065	2710.700392524357
Deaths	Fukuoka	Male	75+ years	Respiratory infections and tuberculosis	Rate	2010	1035.780290568259	1207.0492461654787	882.5091198420164
Deaths	Fukuoka	Female	75+ years	Respiratory infections and tuberculosis	Rate	2010	419.4981574297355	538.5186883147915	265.86879781531593
Deaths	Fukuoka	Both	75+ years	Respiratory infections and tuberculosis	Rate	2010	640.1376445767925	748.4779542004295	487.19484239041486
Deaths	Saga	Male	All ages	Respiratory infections and tuberculosis	Number	2011	557.5715911445435	649.4494482938666	464.5975505723767
Deaths	Saga	Female	All ages	Respiratory infections and tuberculosis	Number	2011	400.4624050988706	503.4078605995686	269.6428496566673
Deaths	Saga	Both	All ages	Respiratory infections and tuberculosis	Number	2011	958.0339962434147	1118.0930223828395	763.2226051514399
Deaths	Saga	Male	All ages	Respiratory infections and tuberculosis	Rate	2011	139.70214412444125	162.72256669470107	116.40706772145903
Deaths	Saga	Female	All ages	Respiratory infections and tuberculosis	Rate	2011	89.24234571094884	112.18356019747768	60.08943686387896
Deaths	Saga	Both	All ages	Respiratory infections and tuberculosis	Rate	2011	112.99563957357718	131.87385485514955	90.01854500389453
Deaths	Saga	Male	15-49 years	Respiratory infections and tuberculosis	Number	2011	3.5613871767325684	4.383814189915492	2.863717548096515
Deaths	Saga	Female	15-49 years	Respiratory infections and tuberculosis	Number	2011	1.8588785305466684	2.284760187810155	1.5448416828421512
Deaths	Saga	Both	15-49 years	Respiratory infections and tuberculosis	Number	2011	5.420265707279239	6.311699854707015	4.613322198886682
Deaths	Saga	Male	15-49 years	Respiratory infections and tuberculosis	Rate	2011	2.215979056973921	2.727712532348263	1.781872567276645
Deaths	Saga	Female	15-49 years	Respiratory infections and tuberculosis	Rate	2011	1.1144878406861212	1.3698245508539577	0.9262075186840386
Deaths	Saga	Both	15-49 years	Respiratory infections and tuberculosis	Rate	2011	1.6550120697446669	1.9272006215704933	1.4086217047486764
Deaths	Saga	Male	0-14 years	Respiratory infections and tuberculosis	Number	2011	1.0676528622444583	1.2489584009566352	0.9182674623017193
Deaths	Saga	Female	0-14 years	Respiratory infections and tuberculosis	Number	2011	0.8960987526342209	1.0989067547146183	0.6967239049427275
Deaths	Saga	Both	0-14 years	Respiratory infections and tuberculosis	Number	2011	1.9637516148786789	2.2312554069338666	1.7220029621633617
Deaths	Saga	Male	0-14 years	Respiratory infections and tuberculosis	Rate	2011	1.6926208404975671	1.9800565269216468	1.455790265550587
Deaths	Saga	Female	0-14 years	Respiratory infections and tuberculosis	Rate	2011	1.4959257941322899	1.8344886151122906	1.1630941988576067
Deaths	Saga	Both	0-14 years	Respiratory infections and tuberculosis	Rate	2011	1.5968118141691015	1.814330777490309	1.4002354743761838
Deaths	Saga	Male	50-74 years	Respiratory infections and tuberculosis	Number	2011	74.80057224609756	89.26664597128146	62.181398277504144
Deaths	Saga	Female	50-74 years	Respiratory infections and tuberculosis	Number	2011	24.532309622519875	30.140011645911983	19.793303042043334
Deaths	Saga	Both	50-74 years	Respiratory infections and tuberculosis	Number	2011	99.33288186861746	114.76194491384936	84.78856558718442
Deaths	Saga	Male	50-74 years	Respiratory infections and tuberculosis	Rate	2011	55.96462159229985	66.78791234591391	46.52315243299705
Deaths	Saga	Female	50-74 years	Respiratory infections and tuberculosis	Rate	2011	16.700744688603717	20.518273540288654	13.47459353545263
Deaths	Saga	Both	50-74 years	Respiratory infections and tuberculosis	Rate	2011	35.4064307574753	40.90599990403715	30.222222692169233
Deaths	Saga	Male	75+ years	Respiratory infections and tuberculosis	Number	2011	478.14197885946913	558.965690427728	393.765544513577
Deaths	Saga	Female	75+ years	Respiratory infections and tuberculosis	Number	2011	373.17511819316996	473.36226569326817	247.6308920101797
Deaths	Saga	Both	75+ years	Respiratory infections and tuberculosis	Number	2011	851.3170970526392	998.2276796684639	659.6424536061838
Deaths	Saga	Male	75+ years	Respiratory infections and tuberculosis	Rate	2011	1147.536440430452	1341.51261984196	945.0337583684021
Deaths	Saga	Female	75+ years	Respiratory infections and tuberculosis	Rate	2011	496.5898498647427	629.9104227269912	329.5262237220032
Deaths	Saga	Both	75+ years	Respiratory infections and tuberculosis	Rate	2011	728.777680366161	854.5418098435013	564.6928728137976
Deaths	Miyagi	Male	All ages	Respiratory infections and tuberculosis	Number	2012	1087.7614207049714	1280.7642522006763	916.8762758952196
Deaths	Miyagi	Female	All ages	Respiratory infections and tuberculosis	Number	2012	693.4009012517029	856.4534212751051	490.6154858577863
Deaths	Miyagi	Both	All ages	Respiratory infections and tuberculosis	Number	2012	1781.1623219566734	2056.864474648371	1454.9233099696519
Deaths	Miyagi	Male	All ages	Respiratory infections and tuberculosis	Rate	2012	95.64586008518708	112.61642133686237	80.62008665729903
Deaths	Miyagi	Female	All ages	Respiratory infections and tuberculosis	Rate	2012	57.835830483151796	71.4358674760387	40.921715015452534
Deaths	Miyagi	Both	All ages	Respiratory infections and tuberculosis	Rate	2012	76.24210366480513	88.04344925078117	62.27754340839116
Deaths	Miyagi	Male	15-49 years	Respiratory infections and tuberculosis	Number	2012	8.251419724603934	10.014186197978075	6.609915373913698
Deaths	Miyagi	Female	15-49 years	Respiratory infections and tuberculosis	Number	2012	4.030698131783378	4.982508259976408	3.271453093010793
Deaths	Miyagi	Both	15-49 years	Respiratory infections and tuberculosis	Number	2012	12.282117856387307	14.142912920196034	10.454712876835442
Deaths	Miyagi	Male	15-49 years	Respiratory infections and tuberculosis	Rate	2012	1.6401068070427545	1.9904859404162467	1.313830535902446
Deaths	Miyagi	Female	15-49 years	Respiratory infections and tuberculosis	Rate	2012	0.821305875672259	1.015249263455414	0.6666000676381961
Deaths	Miyagi	Both	15-49 years	Respiratory infections and tuberculosis	Rate	2012	1.2357876897106976	1.4230149789956128	1.0519200046541002
Deaths	Miyagi	Male	0-14 years	Respiratory infections and tuberculosis	Number	2012	2.1314863517996843	2.616330834358282	1.7748419809433682
Deaths	Miyagi	Female	0-14 years	Respiratory infections and tuberculosis	Number	2012	1.9527314155315803	2.3582904883989504	1.5211976774424851
Deaths	Miyagi	Both	0-14 years	Respiratory infections and tuberculosis	Number	2012	4.084217767331261	4.686722065972145	3.4716759251995284
Deaths	Miyagi	Male	0-14 years	Respiratory infections and tuberculosis	Rate	2012	1.3654581435383493	1.6760558851097636	1.1369870768004875
Deaths	Miyagi	Female	0-14 years	Respiratory infections and tuberculosis	Rate	2012	1.324479348484889	1.5995579447173816	1.031782913262179
Deaths	Miyagi	Both	0-14 years	Respiratory infections and tuberculosis	Rate	2012	1.3455537627681706	1.54405001647062	1.1437506201625156
Deaths	Miyagi	Male	50-74 years	Respiratory infections and tuberculosis	Number	2012	159.37260674173024	194.20948074718035	132.08767113969577
Deaths	Miyagi	Female	50-74 years	Respiratory infections and tuberculosis	Number	2012	45.30190914836003	54.4120718357124	35.20707318783381
Deaths	Miyagi	Both	50-74 years	Respiratory infections and tuberculosis	Number	2012	204.67451589009036	241.9268098945933	173.74970784173698
Deaths	Miyagi	Male	50-74 years	Respiratory infections and tuberculosis	Rate	2012	42.78987742455875	52.14321360336452	35.46415769255961
Deaths	Miyagi	Female	50-74 years	Respiratory infections and tuberculosis	Rate	2012	11.702297990413568	14.055616879456544	9.094620283331833
Deaths	Miyagi	Both	50-74 years	Respiratory infections and tuberculosis	Rate	2012	26.94596968376406	31.850337873084897	22.874632631746152
Deaths	Miyagi	Male	75+ years	Respiratory infections and tuberculosis	Number	2012	918.0059078868389	1086.8268764852767	778.7537574631576
Deaths	Miyagi	Female	75+ years	Respiratory infections and tuberculosis	Number	2012	642.115562556027	798.9854224068742	442.51682076411123
Deaths	Miyagi	Both	75+ years	Respiratory infections and tuberculosis	Number	2012	1560.121470442867	1809.9075638803458	1245.4857816501476
Deaths	Miyagi	Male	75+ years	Respiratory infections and tuberculosis	Rate	2012	869.1331429244495	1028.966426968628	737.2944933940583
Deaths	Miyagi	Female	75+ years	Respiratory infections and tuberculosis	Rate	2012	369.8999719049818	460.26712718865946	254.91822518138108
Deaths	Miyagi	Both	75+ years	Respiratory infections and tuberculosis	Rate	2012	558.7530658027802	648.2132444794275	446.0671890588396
Deaths	Nagano	Male	All ages	Respiratory infections and tuberculosis	Number	2012	1149.7432379477254	1343.3327168246071	964.8196804216444
Deaths	Nagano	Female	All ages	Respiratory infections and tuberculosis	Number	2012	719.3096088679806	898.8175787958406	480.18596006526593
Deaths	Nagano	Both	All ages	Respiratory infections and tuberculosis	Number	2012	1869.0528468157063	2177.1953640597953	1496.1596058918806
Deaths	Nagano	Male	All ages	Respiratory infections and tuberculosis	Rate	2012	110.8980958106245	129.57070363107894	93.06135650805226
Deaths	Nagano	Female	All ages	Respiratory infections and tuberculosis	Rate	2012	65.72787266421749	82.13065227979752	43.877631063465344
Deaths	Nagano	Both	All ages	Respiratory infections and tuberculosis	Rate	2012	87.70235717226075	102.16145882545504	70.20492992811393
Deaths	Nagano	Male	15-49 years	Respiratory infections and tuberculosis	Number	2012	5.936541990434769	7.167977209024496	4.724306306667793
Deaths	Nagano	Female	15-49 years	Respiratory infections and tuberculosis	Number	2012	3.1708826520795053	3.8498024660303916	2.611487410580206
Deaths	Nagano	Both	15-49 years	Respiratory infections and tuberculosis	Number	2012	9.107424642514282	10.541205917366218	7.805807863005297
Deaths	Nagano	Male	15-49 years	Respiratory infections and tuberculosis	Rate	2012	1.4151073425563439	1.708647424057759	1.126143898893103
Deaths	Nagano	Female	15-49 years	Respiratory infections and tuberculosis	Rate	2012	0.7870139899098432	0.9555220837858245	0.6481719294317545
Deaths	Nagano	Both	15-49 years	Respiratory infections and tuberculosis	Rate	2012	1.1074038879353747	1.281742410683958	0.94913571237436
Deaths	Nagano	Male	0-14 years	Respiratory infections and tuberculosis	Number	2012	1.5744717190267519	1.8321014054357412	1.3297312280780027
Deaths	Nagano	Female	0-14 years	Respiratory infections and tuberculosis	Number	2012	1.216712230238468	1.5034315488546761	0.9536877067973973
Deaths	Nagano	Both	0-14 years	Respiratory infections and tuberculosis	Number	2012	2.791183949265218	3.2083831395524025	2.3875400029661367
Deaths	Nagano	Male	0-14 years	Respiratory infections and tuberculosis	Rate	2012	1.0638333675155016	1.2379076640254791	0.8984679960661197
Deaths	Nagano	Female	0-14 years	Respiratory infections and tuberculosis	Rate	2012	0.8684308880528908	1.0730773987886235	0.680696586716207
Deaths	Nagano	Both	0-14 years	Respiratory infections and tuberculosis	Rate	2012	0.9688095181013747	1.113617797971575	0.8287062127633307
Deaths	Nagano	Male	50-74 years	Respiratory infections and tuberculosis	Number	2012	123.7565425996681	145.57430115224818	102.85960452601425
Deaths	Nagano	Female	50-74 years	Respiratory infections and tuberculosis	Number	2012	38.45169061836216	46.1315586401272	31.340955860549407
Deaths	Nagano	Both	50-74 years	Respiratory infections and tuberculosis	Number	2012	162.20823321803024	188.95811011006532	137.84990636795774
Deaths	Nagano	Male	50-74 years	Respiratory infections and tuberculosis	Rate	2012	35.78325797143909	42.091696024455906	29.741068118724595
Deaths	Nagano	Female	50-74 years	Respiratory infections and tuberculosis	Rate	2012	10.751785898523066	12.899215448980872	8.763496268920166
Deaths	Nagano	Both	50-74 years	Respiratory infections and tuberculosis	Rate	2012	23.057936408477538	26.860437354789475	19.59539483223742
Deaths	Nagano	Male	75+ years	Respiratory infections and tuberculosis	Number	2012	1018.4756816385948	1189.8316690112663	856.1268313682351
Deaths	Nagano	Female	75+ years	Respiratory infections and tuberculosis	Number	2012	676.4703233673009	853.9367003194376	447.4780880504741
Deaths	Nagano	Both	75+ years	Respiratory infections and tuberculosis	Number	2012	1694.946005005897	1987.617098606865	1332.891825477852
Deaths	Nagano	Male	75+ years	Respiratory infections and tuberculosis	Rate	2012	825.3818053012502	964.2502306909296	693.812844411438
Deaths	Nagano	Female	75+ years	Respiratory infections and tuberculosis	Rate	2012	349.16491707705575	440.7654362011053	230.9689636201649
Deaths	Nagano	Both	75+ years	Respiratory infections and tuberculosis	Rate	2012	534.4573944743146	626.7436559020807	420.2929710191727
Deaths	Fukuoka	Male	All ages	Respiratory infections and tuberculosis	Number	2012	2619.80960218345	3042.4428285977774	2185.6669489829715
Deaths	Fukuoka	Female	All ages	Respiratory infections and tuberculosis	Number	2012	1736.6563090473885	2245.2122997989136	1121.7201496043099
Deaths	Fukuoka	Both	All ages	Respiratory infections and tuberculosis	Number	2012	4356.465911230839	5095.528625907355	3378.208863525932
Deaths	Fukuoka	Male	All ages	Respiratory infections and tuberculosis	Rate	2012	109.15079246420186	126.7592291789842	91.06283118646274
Deaths	Fukuoka	Female	All ages	Respiratory infections and tuberculosis	Rate	2012	64.67219932250305	83.61056624587917	41.772288921732915
Deaths	Fukuoka	Both	All ages	Respiratory infections and tuberculosis	Rate	2012	85.66452590120574	100.19728212014155	66.42830830907099
Deaths	Fukuoka	Male	15-49 years	Respiratory infections and tuberculosis	Number	2012	19.932317520680705	23.554214665009788	16.44649134828899
Deaths	Fukuoka	Female	15-49 years	Respiratory infections and tuberculosis	Number	2012	10.089263071973551	12.276629109895376	8.165860328322868
Deaths	Fukuoka	Both	15-49 years	Respiratory infections and tuberculosis	Number	2012	30.021580592654246	34.17754342518779	26.036643170353415
Deaths	Fukuoka	Male	15-49 years	Respiratory infections and tuberculosis	Rate	2012	1.8908163293525846	2.2343961592758967	1.5601444422925705
Deaths	Fukuoka	Female	15-49 years	Respiratory infections and tuberculosis	Rate	2012	0.9180938983537222	1.11713791163361	0.7430697850537326
Deaths	Fukuoka	Both	15-49 years	Respiratory infections and tuberculosis	Rate	2012	1.3943418028413623	1.587364041979379	1.2092627790213948
Deaths	Fukuoka	Male	0-14 years	Respiratory infections and tuberculosis	Number	2012	5.669890007931696	6.734457103445532	4.6837445766357
Deaths	Fukuoka	Female	0-14 years	Respiratory infections and tuberculosis	Number	2012	4.79434866967197	5.898236421873984	3.7681313319243444
Deaths	Fukuoka	Both	0-14 years	Respiratory infections and tuberculosis	Number	2012	10.464238677603662	12.032316504269602	8.821440679553191
Deaths	Fukuoka	Male	0-14 years	Respiratory infections and tuberculosis	Rate	2012	1.602654469676789	1.9035656357680806	1.3239100176667933
Deaths	Fukuoka	Female	0-14 years	Respiratory infections and tuberculosis	Rate	2012	1.4273755893026125	1.7560255351838092	1.1218497132881968
Deaths	Fukuoka	Both	0-14 years	Respiratory infections and tuberculosis	Rate	2012	1.5172891156692263	1.7446565804437724	1.279087408074386
Deaths	Fukuoka	Male	50-74 years	Respiratory infections and tuberculosis	Number	2012	437.09924995287383	506.7526664329956	366.2567991626295
[truncated: 38,321 more rows]
