# Supplementary material for: Spatiotemporal patterns of prevalence and mortality from respiratory infections and tuberculosis across Japan and its prefectures
Source: PLoS One. 2026 Jun 17;21(6):e0351936. doi: 10.1371/journal.pone.0351936 (PMC13274887; doi:10.1371/journal.pone.0351936)
Supplement: S2 Data — Source data used for etiology-specific analyses. (CSV) [file pone.0351936.s003.csv]

measure	location	sex	age	cause	rei	metric	year	val	upper	lower
Deaths	Japan	Male	All ages	Respiratory infections and tuberculosis	Influenza	Number	2010	5690.85177806254	6500.667523205981	4869.355341634577
Deaths	Japan	Female	All ages	Respiratory infections and tuberculosis	Influenza	Number	2010	3747.4519318413104	4606.78501130974	2613.8965344974067
Deaths	Japan	Both	All ages	Respiratory infections and tuberculosis	Influenza	Number	2010	9438.303709903852	10840.610864830895	7727.128740162222
Deaths	Japan	Male	All ages	Respiratory infections and tuberculosis	Influenza	Rate	2010	9.132204067513909	10.431728801270635	7.813935135064269
Deaths	Japan	Female	All ages	Respiratory infections and tuberculosis	Influenza	Rate	2010	5.708338009663869	7.017324427557929	3.98164011509249
Deaths	Japan	Both	All ages	Respiratory infections and tuberculosis	Influenza	Rate	2010	7.375689245592166	8.47154101297693	6.038468574423657
Deaths	Japan	Male	15-49 years	Respiratory infections and tuberculosis	Influenza	Number	2010	24.038836165101724	28.076743493172437	20.62637438755636
Deaths	Japan	Female	15-49 years	Respiratory infections and tuberculosis	Influenza	Number	2010	12.245284124284916	14.630169752678071	10.267544859840811
Deaths	Japan	Both	15-49 years	Respiratory infections and tuberculosis	Influenza	Number	2010	36.28412028938664	40.69108939338317	32.216303737875286
Deaths	Japan	Male	15-49 years	Respiratory infections and tuberculosis	Influenza	Rate	2010	0.08618218863639515	0.10065858377690841	0.07394809283379339
Deaths	Japan	Female	15-49 years	Respiratory infections and tuberculosis	Influenza	Rate	2010	0.04512135607986271	0.05390916962149086	0.03783379323702674
Deaths	Japan	Both	15-49 years	Respiratory infections and tuberculosis	Influenza	Rate	2010	0.06593324660454493	0.07394131675741035	0.05854146337557968
Deaths	Japan	Male	0-14 years	Respiratory infections and tuberculosis	Influenza	Number	2010	5.4526992625781485	6.327026846739411	4.621786505311171
Deaths	Japan	Female	0-14 years	Respiratory infections and tuberculosis	Influenza	Number	2010	4.596471146957278	5.5512582659523835	3.655868586220859
Deaths	Japan	Both	0-14 years	Respiratory infections and tuberculosis	Influenza	Number	2010	10.049170409535424	11.460319769409296	8.62079572865713
Deaths	Japan	Male	0-14 years	Respiratory infections and tuberculosis	Influenza	Rate	2010	0.06271842882332683	0.07277518231637782	0.05316104446826103
Deaths	Japan	Female	0-14 years	Respiratory infections and tuberculosis	Influenza	Rate	2010	0.05563880078668775	0.06719619092556202	0.04425311015075164
Deaths	Japan	Both	0-14 years	Respiratory infections and tuberculosis	Influenza	Rate	2010	0.05926894431530036	0.06759175400231442	0.05084454150668344
Deaths	Japan	Male	50-74 years	Respiratory infections and tuberculosis	Influenza	Number	2010	780.3204702507971	892.279926505971	673.0815283055388
Deaths	Japan	Female	50-74 years	Respiratory infections and tuberculosis	Influenza	Number	2010	227.8776808182939	273.1854963386523	188.42830396570886
Deaths	Japan	Both	50-74 years	Respiratory infections and tuberculosis	Influenza	Number	2010	1008.1981510690912	1138.3378591752714	893.0477625621769
Deaths	Japan	Male	50-74 years	Respiratory infections and tuberculosis	Influenza	Rate	2010	3.835949941088796	4.38632749236377	3.3087778000002452
Deaths	Japan	Female	50-74 years	Respiratory infections and tuberculosis	Influenza	Rate	2010	1.0615214182465773	1.2725785802122347	0.8777545907313746
Deaths	Japan	Both	50-74 years	Respiratory infections and tuberculosis	Influenza	Rate	2010	2.411415978447512	2.7226851185713707	2.13599840653909
Deaths	Japan	Male	75+ years	Respiratory infections and tuberculosis	Influenza	Number	2010	4881.039772384057	5576.983818351249	4162.803804794901
Deaths	Japan	Female	75+ years	Respiratory infections and tuberculosis	Influenza	Number	2010	3502.7324957517767	4322.615875129817	2391.320102250364
Deaths	Japan	Both	75+ years	Respiratory infections and tuberculosis	Influenza	Number	2010	8383.772268135835	9668.296169594469	6755.348696105756
Deaths	Japan	Male	75+ years	Respiratory infections and tuberculosis	Influenza	Rate	2010	90.60739823645761	103.5263012292191	77.274687302346
Deaths	Japan	Female	75+ years	Respiratory infections and tuberculosis	Influenza	Rate	2010	39.886124978723565	49.2222564068337	27.230310215859337
Deaths	Japan	Both	75+ years	Respiratory infections and tuberculosis	Influenza	Rate	2010	59.17043619028951	68.23626444936977	47.677455467783055
Deaths	Japan	Male	All ages	Respiratory infections and tuberculosis	Respiratory syncytial virus	Number	2010	647.7533391992597	751.5867668034755	548.1486874530132
Deaths	Japan	Female	All ages	Respiratory infections and tuberculosis	Respiratory syncytial virus	Number	2010	424.54729181355157	524.1132876392146	303.4970868777924
Deaths	Japan	Both	All ages	Respiratory infections and tuberculosis	Respiratory syncytial virus	Number	2010	1072.3006310128114	1256.8190712659589	866.5694057919795
Deaths	Japan	Male	All ages	Respiratory infections and tuberculosis	Respiratory syncytial virus	Rate	2010	1.0394605077897683	1.2060837281601215	0.8796232740514375
Deaths	Japan	Female	All ages	Respiratory infections and tuberculosis	Respiratory syncytial virus	Rate	2010	0.6466952710367085	0.7983600205195405	0.46230451740458034
Deaths	Japan	Both	All ages	Respiratory infections and tuberculosis	Respiratory syncytial virus	Rate	2010	0.8379637353589088	0.9821581496539803	0.6771923052393709
Deaths	Japan	Male	15-49 years	Respiratory infections and tuberculosis	Respiratory syncytial virus	Number	2010	4.599105046909287	5.4043038898919065	3.926878559789952
Deaths	Japan	Female	15-49 years	Respiratory infections and tuberculosis	Respiratory syncytial virus	Number	2010	2.3425094439037806	2.8421823955247896	1.9608446138875353
Deaths	Japan	Both	15-49 years	Respiratory infections and tuberculosis	Respiratory syncytial virus	Number	2010	6.941614490813065	7.853141083848117	6.161751864996106
Deaths	Japan	Male	15-49 years	Respiratory infections and tuberculosis	Respiratory syncytial virus	Rate	2010	0.016488358088098627	0.019375095120587656	0.014078343330254204
Deaths	Japan	Female	15-49 years	Respiratory infections and tuberculosis	Respiratory syncytial virus	Rate	2010	0.008631666008402733	0.010472858172237821	0.00722530952671277
Deaths	Japan	Both	15-49 years	Respiratory infections and tuberculosis	Respiratory syncytial virus	Rate	2010	0.012613870100919492	0.01427023953101315	0.011196752242871337
Deaths	Japan	Male	0-14 years	Respiratory infections and tuberculosis	Respiratory syncytial virus	Number	2010	5.4960752063448375	6.418780493180506	4.417922162545402
Deaths	Japan	Female	0-14 years	Respiratory infections and tuberculosis	Respiratory syncytial virus	Number	2010	4.4332000848486075	5.5989676150358125	3.3158739670070254
Deaths	Japan	Both	0-14 years	Respiratory infections and tuberculosis	Respiratory syncytial virus	Number	2010	9.929275291193447	11.524914618999789	8.424534005405738
Deaths	Japan	Male	0-14 years	Respiratory infections and tuberculosis	Respiratory syncytial virus	Rate	2010	0.063217350717011	0.07383055769405374	0.05081614139261926
Deaths	Japan	Female	0-14 years	Respiratory infections and tuberculosis	Respiratory syncytial virus	Rate	2010	0.05366245723780929	0.06777369720906662	0.0401375849397413
Deaths	Japan	Both	0-14 years	Respiratory infections and tuberculosis	Respiratory syncytial virus	Rate	2010	0.05856181558694842	0.06797272759390578	0.04968701061880297
Deaths	Japan	Male	50-74 years	Respiratory infections and tuberculosis	Respiratory syncytial virus	Number	2010	93.18243667361591	107.9522904988777	79.26255494536922
Deaths	Japan	Female	50-74 years	Respiratory infections and tuberculosis	Respiratory syncytial virus	Number	2010	27.144222173326828	32.67099603934072	22.062106557076568
Deaths	Japan	Both	50-74 years	Respiratory infections and tuberculosis	Respiratory syncytial virus	Number	2010	120.32665884694275	138.13912942619615	105.55825902850967
Deaths	Japan	Male	50-74 years	Respiratory infections and tuberculosis	Respiratory syncytial virus	Rate	2010	0.4580722614566095	0.5306788661413405	0.3896440046940137
Deaths	Japan	Female	50-74 years	Respiratory infections and tuberculosis	Respiratory syncytial virus	Rate	2010	0.1264457893162694	0.15219113134148193	0.10277179650888797
Deaths	Japan	Both	50-74 years	Respiratory infections and tuberculosis	Respiratory syncytial virus	Rate	2010	0.28779821453653553	0.33040221666140573	0.2524750439271595
Deaths	Japan	Male	75+ years	Respiratory infections and tuberculosis	Respiratory syncytial virus	Number	2010	544.4757222723896	632.6996521979429	459.6832006428631
Deaths	Japan	Female	75+ years	Respiratory infections and tuberculosis	Respiratory syncytial virus	Number	2010	390.62736011147183	485.0828435616349	272.39434659037477
Deaths	Japan	Both	75+ years	Respiratory infections and tuberculosis	Respiratory syncytial virus	Number	2010	935.1030823838615	1102.9046995297253	741.1866494096103
Deaths	Japan	Male	75+ years	Respiratory infections and tuberculosis	Respiratory syncytial virus	Rate	2010	10.107176113814198	11.744888799127049	8.533161122535525
Deaths	Japan	Female	75+ years	Respiratory infections and tuberculosis	Respiratory syncytial virus	Rate	2010	4.4481306307038	5.523708974864606	3.101794089265609
Deaths	Japan	Both	75+ years	Respiratory infections and tuberculosis	Respiratory syncytial virus	Rate	2010	6.599708997086134	7.784008207799835	5.2310983577965695
Deaths	Japan	Male	All ages	Respiratory infections and tuberculosis	Group B streptococcus	Number	2010	309.67455506309113	366.20285276944117	264.4660764848079
Deaths	Japan	Female	All ages	Respiratory infections and tuberculosis	Group B streptococcus	Number	2010	200.63748694520024	249.89376156176252	144.1842341181253
Deaths	Japan	Both	All ages	Respiratory infections and tuberculosis	Group B streptococcus	Number	2010	510.31204200829177	599.9735191974391	421.73669030931853
Deaths	Japan	Male	All ages	Respiratory infections and tuberculosis	Group B streptococcus	Rate	2010	0.49693988556411123	0.5876517807910363	0.4243930915059347
Deaths	Japan	Female	All ages	Respiratory infections and tuberculosis	Group B streptococcus	Rate	2010	0.30562275746922724	0.38065279647229217	0.21962986023048509
Deaths	Japan	Both	All ages	Respiratory infections and tuberculosis	Group B streptococcus	Rate	2010	0.39879020169558344	0.4688573677218229	0.32957180302664374
Deaths	Japan	Male	15-49 years	Respiratory infections and tuberculosis	Group B streptococcus	Number	2010	2.0069786763107142	2.449554248136716	1.6693390946384439
Deaths	Japan	Female	15-49 years	Respiratory infections and tuberculosis	Group B streptococcus	Number	2010	1.0228412878932338	1.2741466066102427	0.8351126739846793
Deaths	Japan	Both	15-49 years	Respiratory infections and tuberculosis	Group B streptococcus	Number	2010	3.0298199642039463	3.5825916357901733	2.5883331976935176
Deaths	Japan	Male	15-49 years	Respiratory infections and tuberculosis	Group B streptococcus	Rate	2010	0.007195265764244232	0.00878195370350236	0.005984786275181584
Deaths	Japan	Female	15-49 years	Respiratory infections and tuberculosis	Group B streptococcus	Rate	2010	0.003768959992744239	0.004694968458983539	0.0030772186212436707
Deaths	Japan	Both	15-49 years	Respiratory infections and tuberculosis	Group B streptococcus	Rate	2010	0.005505600391410493	0.006510062691943706	0.00470335809872661
Deaths	Japan	Male	0-14 years	Respiratory infections and tuberculosis	Group B streptococcus	Number	2010	0.41758289829770273	0.5006240269242223	0.33776896386549815
Deaths	Japan	Female	0-14 years	Respiratory infections and tuberculosis	Group B streptococcus	Number	2010	0.3537334857717621	0.44679952437561066	0.2672408224171044
Deaths	Japan	Both	0-14 years	Respiratory infections and tuberculosis	Group B streptococcus	Number	2010	0.7713163840694647	0.9190338919375503	0.6423389388555057
Deaths	Japan	Male	0-14 years	Respiratory infections and tuberculosis	Group B streptococcus	Rate	2010	0.004803151984644713	0.005758313614576334	0.0038851104194055084
Deaths	Japan	Female	0-14 years	Respiratory infections and tuberculosis	Group B streptococcus	Rate	2010	0.004281829759654672	0.005408364141430015	0.0032348639652353003
Deaths	Japan	Both	0-14 years	Respiratory infections and tuberculosis	Group B streptococcus	Rate	2010	0.004549142461900534	0.005420364701292654	0.0037884471301682437
Deaths	Japan	Male	50-74 years	Respiratory infections and tuberculosis	Group B streptococcus	Number	2010	49.42693597484573	58.737800841133705	41.73075634118198
Deaths	Japan	Female	50-74 years	Respiratory infections and tuberculosis	Group B streptococcus	Number	2010	14.346418325500023	17.477073819497384	11.523884099721512
Deaths	Japan	Both	50-74 years	Respiratory infections and tuberculosis	Group B streptococcus	Number	2010	63.77335430034572	74.25385753359541	54.53156639016484
Deaths	Japan	Male	50-74 years	Respiratory infections and tuberculosis	Group B streptococcus	Rate	2010	0.242976135279357	0.2887470882364721	0.20514275663830625
Deaths	Japan	Female	50-74 years	Respiratory infections and tuberculosis	Group B streptococcus	Rate	2010	0.06682984605142987	0.0814133622961798	0.05368164951178277
Deaths	Japan	Both	50-74 years	Respiratory infections and tuberculosis	Group B streptococcus	Rate	2010	0.15253359212767448	0.1776009391883983	0.13042901376438193
Deaths	Japan	Male	75+ years	Respiratory infections and tuberculosis	Group B streptococcus	Number	2010	257.8230575136371	304.63395306124505	219.23115849736942
Deaths	Japan	Female	75+ years	Respiratory infections and tuberculosis	Group B streptococcus	Number	2010	184.91449384603516	231.82068722069053	130.50089787572355
Deaths	Japan	Both	75+ years	Respiratory infections and tuberculosis	Group B streptococcus	Number	2010	442.73755135967224	523.5827934914992	358.4108846480023
Deaths	Japan	Male	75+ years	Respiratory infections and tuberculosis	Group B streptococcus	Rate	2010	4.786004117165608	5.654961071518739	4.0696175016227905
Deaths	Japan	Female	75+ years	Respiratory infections and tuberculosis	Group B streptococcus	Rate	2010	2.1056482677068957	2.639775921898806	1.486032726969516
Deaths	Japan	Both	75+ years	Respiratory infections and tuberculosis	Group B streptococcus	Rate	2010	3.124723954077239	3.6953081836884056	2.529568755173899
Deaths	Japan	Male	All ages	Respiratory infections and tuberculosis	Acinetobacter baumannii	Number	2010	1061.1694587054044	1216.5132839896426	910.2079869452456
Deaths	Japan	Female	All ages	Respiratory infections and tuberculosis	Acinetobacter baumannii	Number	2010	689.6708013563145	844.4471839255121	487.24494739840867
Deaths	Japan	Both	All ages	Respiratory infections and tuberculosis	Acinetobacter baumannii	Number	2010	1750.8402600617178	2016.9809227251462	1419.5733733779084
Deaths	Japan	Male	All ages	Respiratory infections and tuberculosis	Acinetobacter baumannii	Rate	2010	1.702876199388606	1.9521590077359463	1.4606258262967657
Deaths	Japan	Female	All ages	Respiratory infections and tuberculosis	Acinetobacter baumannii	Rate	2010	1.0505469105785719	1.2863113509736515	0.7422000078555744
Deaths	Japan	Both	All ages	Respiratory infections and tuberculosis	Acinetobacter baumannii	Rate	2010	1.3682176452254213	1.5761968418856875	1.1093446857792508
Deaths	Japan	Male	15-49 years	Respiratory infections and tuberculosis	Acinetobacter baumannii	Number	2010	6.593373819287894	7.61800761094066	5.5712520545670845
Deaths	Japan	Female	15-49 years	Respiratory infections and tuberculosis	Acinetobacter baumannii	Number	2010	3.3596664657933326	3.988957354949031	2.7834823460845923
Deaths	Japan	Both	15-49 years	Respiratory infections and tuberculosis	Acinetobacter baumannii	Number	2010	9.953040285081217	11.114278018049246	8.725726282054454
Deaths	Japan	Male	15-49 years	Respiratory infections and tuberculosis	Acinetobacter baumannii	Rate	2010	0.023638057281203394	0.027311495633582556	0.019973624854794335
Deaths	Japan	Female	15-49 years	Respiratory infections and tuberculosis	Acinetobacter baumannii	Rate	2010	0.012379680648813647	0.014698488281140908	0.01025656055057268
Deaths	Japan	Both	15-49 years	Respiratory infections and tuberculosis	Acinetobacter baumannii	Rate	2010	0.018086045750795973	0.02019617473294133	0.0158558470804855
Deaths	Japan	Male	0-14 years	Respiratory infections and tuberculosis	Acinetobacter baumannii	Number	2010	0.9756827893863559	1.1319082174928403	0.8228960320368677
Deaths	Japan	Female	0-14 years	Respiratory infections and tuberculosis	Acinetobacter baumannii	Number	2010	0.8459222185304253	1.004328705940897	0.6877346456743818
Deaths	Japan	Both	0-14 years	Respiratory infections and tuberculosis	Acinetobacter baumannii	Number	2010	1.82160500791678	2.0809329195060746	1.5814515018852249
Deaths	Japan	Male	0-14 years	Respiratory infections and tuberculosis	Acinetobacter baumannii	Rate	2010	0.011222568609320237	0.013019515941504026	0.009465173802726785
Deaths	Japan	Female	0-14 years	Respiratory infections and tuberculosis	Acinetobacter baumannii	Rate	2010	0.010239615629699656	0.012157075070772077	0.008324806078704592
Deaths	Japan	Both	0-14 years	Respiratory infections and tuberculosis	Acinetobacter baumannii	Rate	2010	0.010743633691020583	0.012273122288089727	0.009327233710122422
Deaths	Japan	Male	50-74 years	Respiratory infections and tuberculosis	Acinetobacter baumannii	Number	2010	165.34056078843295	191.56105048972194	139.7260780932646
Deaths	Japan	Female	50-74 years	Respiratory infections and tuberculosis	Acinetobacter baumannii	Number	2010	48.03915286601812	56.96863386443956	38.72384419143425
Deaths	Japan	Both	50-74 years	Respiratory infections and tuberculosis	Acinetobacter baumannii	Number	2010	213.3797136544513	240.6133303081502	186.6878486798584
Deaths	Japan	Male	50-74 years	Respiratory infections and tuberculosis	Acinetobacter baumannii	Rate	2010	0.8127918446278012	0.9416882272802407	0.6868745104920302
Deaths	Japan	Female	50-74 years	Respiratory infections and tuberculosis	Acinetobacter baumannii	Rate	2010	0.22378053655180896	0.26537669155747823	0.18038708248408142
Deaths	Japan	Both	50-74 years	Respiratory infections and tuberculosis	Acinetobacter baumannii	Rate	2010	0.5103632162360882	0.5755007869408211	0.4465214113031551
Deaths	Japan	Male	75+ years	Respiratory infections and tuberculosis	Acinetobacter baumannii	Number	2010	888.259841308297	1019.0056791704257	752.6361859244155
Deaths	Japan	Female	75+ years	Respiratory infections and tuberculosis	Acinetobacter baumannii	Number	2010	637.4260598059731	784.2857868705414	442.88590665937073
Deaths	Japan	Both	75+ years	Respiratory infections and tuberculosis	Acinetobacter baumannii	Number	2010	1525.6859011142692	1763.5064789187325	1221.9877344883403
Deaths	Japan	Male	75+ years	Respiratory infections and tuberculosis	Acinetobacter baumannii	Rate	2010	16.488886985561887	18.915939570947174	13.971286817012274
Deaths	Japan	Female	75+ years	Respiratory infections and tuberculosis	Acinetobacter baumannii	Rate	2010	7.258463361661768	8.930776458691867	5.043206309861125
Deaths	Japan	Both	75+ years	Respiratory infections and tuberculosis	Acinetobacter baumannii	Rate	2010	10.767885549732293	12.446359973137126	8.624464615250831
Deaths	Japan	Male	All ages	Respiratory infections and tuberculosis	Chlamydia spp	Number	2010	377.86653132898977	438.7465452030392	322.41021007531583
Deaths	Japan	Female	All ages	Respiratory infections and tuberculosis	Chlamydia spp	Number	2010	245.21702877071	308.50484881368766	168.58483497577478
Deaths	Japan	Both	All ages	Respiratory infections and tuberculosis	Chlamydia spp	Number	2010	623.0835600997	727.1780172388884	498.59937626550044
Deaths	Japan	Male	All ages	Respiratory infections and tuberculosis	Chlamydia spp	Rate	2010	0.6063686788825111	0.7040638450919142	0.5173770020171233
Deaths	Japan	Female	All ages	Respiratory infections and tuberculosis	Chlamydia spp	Rate	2010	0.37352892349466355	0.4699326333409396	0.2567982828994635
Deaths	Japan	Both	All ages	Respiratory infections and tuberculosis	Chlamydia spp	Rate	2010	0.48691701968758244	0.5682630318149128	0.38963718168143957
Deaths	Japan	Male	15-49 years	Respiratory infections and tuberculosis	Chlamydia spp	Number	2010	1.6451552598350452	1.9282151320671947	1.3813915085576474
Deaths	Japan	Female	15-49 years	Respiratory infections and tuberculosis	Chlamydia spp	Number	2010	0.83819269364336	1.000478273050049	0.6987775789122621
Deaths	Japan	Both	15-49 years	Respiratory infections and tuberculosis	Chlamydia spp	Number	2010	2.483347953478404	2.85377043240086	2.1745248316410932
Deaths	Japan	Male	15-49 years	Respiratory infections and tuberculosis	Chlamydia spp	Rate	2010	0.00589808424856668	0.006912888756428837	0.004952458711127702
Deaths	Japan	Female	15-49 years	Respiratory infections and tuberculosis	Chlamydia spp	Rate	2010	0.0030885678608645528	0.0036865568777558772	0.0025748518073332822
Deaths	Japan	Both	15-49 years	Respiratory infections and tuberculosis	Chlamydia spp	Rate	2010	0.0045125854427695	0.005185694132076904	0.003951411273824837
Deaths	Japan	Male	0-14 years	Respiratory infections and tuberculosis	Chlamydia spp	Number	2010	0.3757407896274604	0.45364165002425777	0.31065271012070605
Deaths	Japan	Female	0-14 years	Respiratory infections and tuberculosis	Chlamydia spp	Number	2010	0.31649062002942707	0.3885968062298428	0.2478815426055032
Deaths	Japan	Both	0-14 years	Respiratory infections and tuberculosis	Chlamydia spp	Number	2010	0.692231409656888	0.8090346062273766	0.595313131756276
Deaths	Japan	Male	0-14 years	Respiratory infections and tuberculosis	Chlamydia spp	Rate	2010	0.004321872679097298	0.005217909546856321	0.0035732118993239345
Deaths	Japan	Female	0-14 years	Respiratory infections and tuberculosis	Chlamydia spp	Rate	2010	0.0038310168813589338	0.0047038390097320195	0.0030005261268428087
Deaths	Japan	Both	0-14 years	Respiratory infections and tuberculosis	Chlamydia spp	Rate	2010	0.004082707646526282	0.004771600547259316	0.003511093893158587
Deaths	Japan	Male	50-74 years	Respiratory infections and tuberculosis	Chlamydia spp	Number	2010	59.8735904077849	69.11406994777212	51.16687125692654
Deaths	Japan	Female	50-74 years	Respiratory infections and tuberculosis	Chlamydia spp	Number	2010	17.38360070238409	21.050786914221955	14.20593949647414
Deaths	Japan	Both	50-74 years	Respiratory infections and tuberculosis	Chlamydia spp	Number	2010	77.25719111016896	88.30294860018245	67.03154633799554
Deaths	Japan	Male	50-74 years	Respiratory infections and tuberculosis	Chlamydia spp	Rate	2010	0.29433047619998975	0.33975542440832524	0.25152942190613375
Deaths	Japan	Female	50-74 years	Respiratory infections and tuberculosis	Chlamydia spp	Rate	2010	0.08097793695970225	0.09806077146365912	0.06617545425103206
Deaths	Japan	Both	50-74 years	Respiratory infections and tuberculosis	Chlamydia spp	Rate	2010	0.18478433519788093	0.21120366167376278	0.16032656053582686
Deaths	Japan	Male	75+ years	Respiratory infections and tuberculosis	Chlamydia spp	Number	2010	315.9720448717425	366.56187034738304	267.35256806246866
Deaths	Japan	Female	75+ years	Respiratory infections and tuberculosis	Chlamydia spp	Number	2010	226.6787447546532	286.470122370882	153.23652685841878
Deaths	Japan	Both	75+ years	Respiratory infections and tuberculosis	Chlamydia spp	Number	2010	542.6507896263956	637.8454303126114	425.5292864521416
Deaths	Japan	Male	75+ years	Respiratory infections and tuberculosis	Chlamydia spp	Rate	2010	5.865431595796702	6.804537335012049	4.9629017040653745
Deaths	Japan	Female	75+ years	Respiratory infections and tuberculosis	Chlamydia spp	Rate	2010	2.581223874295253	3.2620769977191433	1.7449266448389256
Deaths	Japan	Both	75+ years	Respiratory infections and tuberculosis	Chlamydia spp	Rate	2010	3.8298850319724114	4.5017435023878685	3.003272594463547
Deaths	Japan	Male	All ages	Respiratory infections and tuberculosis	Enterobacter spp	Number	2010	393.2803687824343	451.2991114620936	336.1549243753862
Deaths	Japan	Female	All ages	Respiratory infections and tuberculosis	Enterobacter spp	Number	2010	256.0498114742806	314.08439380636514	179.09105555404375
Deaths	Japan	Both	All ages	Respiratory infections and tuberculosis	Enterobacter spp	Number	2010	649.3301802567148	754.29345878545	536.8023832469457
Deaths	Japan	Male	All ages	Respiratory infections and tuberculosis	Enterobacter spp	Rate	2010	0.6311035190396493	0.7242071559914474	0.5394333726155951
Deaths	Japan	Female	All ages	Respiratory infections and tuberculosis	Enterobacter spp	Rate	2010	0.3900300518298408	0.4784317226788731	0.27280197270139717
Deaths	Japan	Both	All ages	Respiratory infections and tuberculosis	Enterobacter spp	Rate	2010	0.50742779365453	0.5894527579300617	0.41949143477637396
Deaths	Japan	Male	15-49 years	Respiratory infections and tuberculosis	Enterobacter spp	Number	2010	1.9953745786813333	2.3073539034530524	1.6928606449048171
Deaths	Japan	Female	15-49 years	Respiratory infections and tuberculosis	Enterobacter spp	Number	2010	1.016714475876869	1.2282496078136593	0.8471917535495682
Deaths	Japan	Both	15-49 years	Respiratory infections and tuberculosis	Enterobacter spp	Number	2010	3.0120890545581998	3.4217718336494767	2.628790589203909
Deaths	Japan	Male	15-49 years	Respiratory infections and tuberculosis	Enterobacter spp	Rate	2010	0.007153663644907763	0.00827214795227888	0.0060691139301543295
Deaths	Japan	Female	15-49 years	Respiratory infections and tuberculosis	Enterobacter spp	Rate	2010	0.003746383949279759	0.00452584744842319	0.003121727547670576
Deaths	Japan	Both	15-49 years	Respiratory infections and tuberculosis	Enterobacter spp	Rate	2010	0.0054733808852223354	0.006217830950099929	0.004776874754226497
Deaths	Japan	Male	0-14 years	Respiratory infections and tuberculosis	Enterobacter spp	Number	2010	0.4564088454287793	0.5330077181729052	0.36855659334884594
Deaths	Japan	Female	0-14 years	Respiratory infections and tuberculosis	Enterobacter spp	Number	2010	0.3844975886599514	0.47260036901261476	0.29665421023277166
Deaths	Japan	Both	0-14 years	Respiratory infections and tuberculosis	Enterobacter spp	Number	2010	0.8409064340887312	0.978602528700078	0.709048400642931
Deaths	Japan	Male	0-14 years	Respiratory infections and tuberculosis	Enterobacter spp	Rate	2010	0.0052497385804525475	0.006130799632383372	0.004239238101018617
Deaths	Japan	Female	0-14 years	Respiratory infections and tuberculosis	Enterobacter spp	Rate	2010	0.00465421930312221	0.005720675044509833	0.003590903538380631
Deaths	Japan	Both	0-14 years	Respiratory infections and tuberculosis	Enterobacter spp	Rate	2010	0.004959577217348321	0.005771694221176856	0.004181892480864147
Deaths	Japan	Male	50-74 years	Respiratory infections and tuberculosis	Enterobacter spp	Number	2010	60.50764949344896	70.27852052860838	51.44870521778367
Deaths	Japan	Female	50-74 years	Respiratory infections and tuberculosis	Enterobacter spp	Number	2010	17.589126366713117	21.031630078168945	14.349608216709154
Deaths	Japan	Both	50-74 years	Respiratory infections and tuberculosis	Enterobacter spp	Number	2010	78.09677586016207	89.06250467589537	66.97899857292168
Deaths	Japan	Male	50-74 years	Respiratory infections and tuberculosis	Enterobacter spp	Rate	2010	0.29744742494736587	0.34547970604292594	0.2529148795568849
Deaths	Japan	Female	50-74 years	Respiratory infections and tuberculosis	Enterobacter spp	Rate	2010	0.081935336095507	0.09797153327366578	0.06684470550509915
Deaths	Japan	Both	50-74 years	Respiratory infections and tuberculosis	Enterobacter spp	Rate	2010	0.1867924603657829	0.2130203736520171	0.16020087639308528
Deaths	Japan	Male	75+ years	Respiratory infections and tuberculosis	Enterobacter spp	Number	2010	330.320935864875	379.4935731977899	278.584976916185
Deaths	Japan	Female	75+ years	Respiratory infections and tuberculosis	Enterobacter spp	Number	2010	237.05947304303052	291.9193325359098	163.1165631185865
Deaths	Japan	Both	75+ years	Respiratory infections and tuberculosis	Enterobacter spp	Number	2010	567.3804089079061	666.2313138514584	461.43661851425856
Deaths	Japan	Male	75+ years	Respiratory infections and tuberculosis	Enterobacter spp	Rate	2010	6.131791990526961	7.044590275508794	5.171410421392684
Deaths	Japan	Female	75+ years	Respiratory infections and tuberculosis	Enterobacter spp	Rate	2010	2.6994307389024033	3.3241279473538174	1.857432056412695
Deaths	Japan	Both	75+ years	Respiratory infections and tuberculosis	Enterobacter spp	Rate	2010	4.004420111517469	4.70208352319497	3.2566969996826853
Deaths	Japan	Male	All ages	Respiratory infections and tuberculosis	Escherichia coli	Number	2010	1535.9900847745216	1755.5179266613522	1305.7841506291288
Deaths	Japan	Female	All ages	Respiratory infections and tuberculosis	Escherichia coli	Number	2010	984.6249636643871	1210.5676766629656	696.596507579401
Deaths	Japan	Both	All ages	Respiratory infections and tuberculosis	Escherichia coli	Number	2010	2520.6150484389095	2880.550682985619	2076.9402056081835
Deaths	Japan	Male	All ages	Respiratory infections and tuberculosis	Escherichia coli	Rate	2010	2.4648287192983998	2.817108681735587	2.095413445424562
Deaths	Japan	Female	All ages	Respiratory infections and tuberculosis	Escherichia coli	Rate	2010	1.499838345514857	1.844007503672047	1.0610965514535076
Deaths	Japan	Both	All ages	Respiratory infections and tuberculosis	Escherichia coli	Rate	2010	1.9697684961695343	2.251045033821721	1.6230528290976465
Deaths	Japan	Male	15-49 years	Respiratory infections and tuberculosis	Escherichia coli	Number	2010	11.810694647723093	13.873136574013076	10.00272856150588
Deaths	Japan	Female	15-49 years	Respiratory infections and tuberculosis	Escherichia coli	Number	2010	6.01674574205982	7.1133207191714565	5.037554536284363
Deaths	Japan	Both	15-49 years	Respiratory infections and tuberculosis	Escherichia coli	Number	2010	17.82744038978289	20.195461985233564	15.786608313860516
Deaths	Japan	Male	15-49 years	Respiratory infections and tuberculosis	Escherichia coli	Rate	2010	0.042342795094823464	0.0497369034419312	0.03586101397944735
Deaths	Japan	Female	15-49 years	Respiratory infections and tuberculosis	Escherichia coli	Rate	2010	0.022170471857902517	0.026211125346080423	0.018562353449409093
Deaths	Japan	Both	15-49 years	Respiratory infections and tuberculosis	Escherichia coli	Rate	2010	0.032394915852244056	0.03669793741022864	0.028686442738742237
Deaths	Japan	Male	0-14 years	Respiratory infections and tuberculosis	Escherichia coli	Number	2010	3.3180427244751716	3.8456603525654094	2.749791312711051
Deaths	Japan	Female	0-14 years	Respiratory infections and tuberculosis	Escherichia coli	Number	2010	2.7681019047541544	3.436941287365875	2.1627241333199834
Deaths	Japan	Both	0-14 years	Respiratory infections and tuberculosis	Escherichia coli	Number	2010	6.086144629229329	7.0847124473729615	5.1124876562635135
Deaths	Japan	Male	0-14 years	Respiratory infections and tuberculosis	Escherichia coli	Rate	2010	0.03816502917664274	0.044233830528005724	0.03162884700223255
Deaths	Japan	Female	0-14 years	Respiratory infections and tuberculosis	Escherichia coli	Rate	2010	0.03350698079282402	0.04160306580622803	0.026179078115177147
Deaths	Japan	Both	0-14 years	Respiratory infections and tuberculosis	Escherichia coli	Rate	2010	0.035895437376838514	0.04178488476370417	0.03015291152036012
Deaths	Japan	Male	50-74 years	Respiratory infections and tuberculosis	Escherichia coli	Number	2010	269.55942041342473	308.21203943084856	230.01990552973166
Deaths	Japan	Female	50-74 years	Respiratory infections and tuberculosis	Escherichia coli	Number	2010	77.9652183854909	93.18478025564232	63.6584907923077
Deaths	Japan	Both	50-74 years	Respiratory infections and tuberculosis	Escherichia coli	Number	2010	347.52463879891553	390.4336892423273	301.6816818732162
Deaths	Japan	Male	50-74 years	Respiratory infections and tuberculosis	Escherichia coli	Rate	2010	1.3251176693115216	1.5151287189962241	1.130746759446714
Deaths	Japan	Female	50-74 years	Respiratory infections and tuberculosis	Escherichia coli	Rate	2010	0.36318497229425184	0.43408217838955654	0.2965400173752438
Deaths	Japan	Both	50-74 years	Respiratory infections and tuberculosis	Escherichia coli	Rate	2010	0.8312120648260106	0.9338422568666653	0.7215645330261468
Deaths	Japan	Male	75+ years	Respiratory infections and tuberculosis	Escherichia coli	Number	2010	1251.3019269888991	1431.281830128571	1056.569167988179
Deaths	Japan	Female	75+ years	Respiratory infections and tuberculosis	Escherichia coli	Number	2010	897.874897632083	1109.5762253228017	617.2167040702457
Deaths	Japan	Both	75+ years	Respiratory infections and tuberculosis	Escherichia coli	Number	2010	2149.1768246209813	2480.7849353113097	1745.321318121217
Deaths	Japan	Male	75+ years	Respiratory infections and tuberculosis	Escherichia coli	Rate	2010	23.22808608407481	26.569077249645712	19.613235669560712
Deaths	Japan	Female	75+ years	Respiratory infections and tuberculosis	Escherichia coli	Rate	2010	10.224232203186148	12.634906048441188	7.028336485118292
Deaths	Japan	Both	75+ years	Respiratory infections and tuberculosis	Escherichia coli	Rate	2010	15.168318758634529	17.508720659621208	12.318013941999185
Deaths	Japan	Male	All ages	Respiratory infections and tuberculosis	Haemophilus influenzae	Number	2010	1340.0103622489446	1535.9646839781901	1142.9283452248296
Deaths	Japan	Female	All ages	Respiratory infections and tuberculosis	Haemophilus influenzae	Number	2010	864.808105367773	1056.327233301147	613.7013900813411
Deaths	Japan	Both	All ages	Respiratory infections and tuberculosis	Haemophilus influenzae	Number	2010	2204.8184676167198	2531.7310771612842	1826.983351508294
Deaths	Japan	Male	All ages	Respiratory infections and tuberculosis	Haemophilus influenzae	Rate	2010	2.150336813869152	2.464787958219985	1.8340760382082166
Deaths	Japan	Female	All ages	Respiratory infections and tuberculosis	Haemophilus influenzae	Rate	2010	1.31732629763463	1.6090594372302547	0.9348258590907572
Deaths	Japan	Both	All ages	Respiratory infections and tuberculosis	Haemophilus influenzae	Rate	2010	1.7229850150953978	1.9784552661677566	1.4277206870823325
Deaths	Japan	Male	15-49 years	Respiratory infections and tuberculosis	Haemophilus influenzae	Number	2010	11.842688621870966	13.824755787981848	10.21681825368633
Deaths	Japan	Female	15-49 years	Respiratory infections and tuberculosis	Haemophilus influenzae	Number	2010	6.034420777305929	7.266352119180319	5.137918500608654
Deaths	Japan	Both	15-49 years	Respiratory infections and tuberculosis	Haemophilus influenzae	Number	2010	17.877109399176895	20.37592751264423	15.851640963636193
Deaths	Japan	Male	15-49 years	Respiratory infections and tuberculosis	Haemophilus influenzae	Rate	2010	0.042457497433002526	0.049563452364704184	0.036628551896419774
Deaths	Japan	Female	15-49 years	Respiratory infections and tuberculosis	Haemophilus influenzae	Rate	2010	0.0222356007312687	0.026775014613256	0.01893217403714719
Deaths	Japan	Both	15-49 years	Respiratory infections and tuberculosis	Haemophilus influenzae	Rate	2010	0.032485171286821476	0.037025868142115975	0.028804616025039635
Deaths	Japan	Male	0-14 years	Respiratory infections and tuberculosis	Haemophilus influenzae	Number	2010	3.8890568683230495	4.55754205526574	3.202690561083852
Deaths	Japan	Female	0-14 years	Respiratory infections and tuberculosis	Haemophilus influenzae	Number	2010	3.223064763548974	3.9361241326607916	2.5009152217508177
Deaths	Japan	Both	0-14 years	Respiratory infections and tuberculosis	Haemophilus influenzae	Number	2010	7.112121631872021	8.101506369381953	6.111036312119299
Deaths	Japan	Male	0-14 years	Respiratory infections and tuberculosis	Haemophilus influenzae	Rate	2010	0.0447329890463207	0.052422087343828874	0.036838217243527906
Deaths	Japan	Female	0-14 years	Respiratory infections and tuberculosis	Haemophilus influenzae	Rate	2010	0.03901415946457176	0.04764551315279329	0.030272772167731412
Deaths	Japan	Both	0-14 years	Respiratory infections and tuberculosis	Haemophilus influenzae	Rate	2010	0.04194654123519371	0.04778182778364772	0.03604224589007858
Deaths	Japan	Male	50-74 years	Respiratory infections and tuberculosis	Haemophilus influenzae	Number	2010	221.6003165938539	254.16587810854256	188.95680827971128
Deaths	Japan	Female	50-74 years	Respiratory infections and tuberculosis	Haemophilus influenzae	Number	2010	64.2316270805656	76.50544639554727	52.719700100825435
Deaths	Japan	Both	50-74 years	Respiratory infections and tuberculosis	Haemophilus influenzae	Number	2010	285.8319436744192	322.5573932851208	249.42196610352278
Deaths	Japan	Male	50-74 years	Respiratory infections and tuberculosis	Haemophilus influenzae	Rate	2010	1.0893571984728827	1.249445096376735	0.9288861246404618
Deaths	Japan	Female	50-74 years	Respiratory infections and tuberculosis	Haemophilus influenzae	Rate	2010	0.29920985517320353	0.3563849240073061	0.24558390545139222
Deaths	Japan	Both	50-74 years	Respiratory infections and tuberculosis	Haemophilus influenzae	Rate	2010	0.6836550090835967	0.7714952177895986	0.5965693487932329
Deaths	Japan	Male	75+ years	Respiratory infections and tuberculosis	Haemophilus influenzae	Number	2010	1102.6783001648985	1263.028732601537	943.2838740612599
Deaths	Japan	Female	75+ years	Respiratory infections and tuberculosis	Haemophilus influenzae	Number	2010	791.3189927463525	972.8787661889098	545.3161687822036
Deaths	Japan	Both	75+ years	Respiratory infections and tuberculosis	Haemophilus influenzae	Number	2010	1893.997292911251	2182.298096206929	1547.9414661162218
Deaths	Japan	Male	75+ years	Respiratory infections and tuberculosis	Haemophilus influenzae	Rate	2010	20.46916569600932	23.44577235497911	17.510305511268434
Deaths	Japan	Female	75+ years	Respiratory infections and tuberculosis	Haemophilus influenzae	Rate	2010	9.01086459813841	11.078312176114048	6.209594620013214
Deaths	Japan	Both	75+ years	Respiratory infections and tuberculosis	Haemophilus influenzae	Rate	2010	13.367329452724393	15.402079889571509	10.924959411796971
Deaths	Japan	Male	All ages	Respiratory infections and tuberculosis	Klebsiella pneumoniae	Number	2010	2780.4250271120573	3190.1327739968824	2396.196414676791
Deaths	Japan	Female	All ages	Respiratory infections and tuberculosis	Klebsiella pneumoniae	Number	2010	1780.5411058708796	2178.4994598558865	1252.1960648798167
Deaths	Japan	Both	All ages	Respiratory infections and tuberculosis	Klebsiella pneumoniae	Number	2010	4560.9661329829405	5221.1311241906715	3782.6871052981733
Deaths	Japan	Male	All ages	Respiratory infections and tuberculosis	Klebsiella pneumoniae	Rate	2010	4.4617940744636195	5.119258879120221	3.8452160586975577
Deaths	Japan	Female	All ages	Respiratory infections and tuberculosis	Klebsiella pneumoniae	Rate	2010	2.712224374661327	3.3184178201366077	1.9074182998773863
Deaths	Japan	Both	All ages	Respiratory infections and tuberculosis	Klebsiella pneumoniae	Rate	2010	3.564228265006214	4.0801230672531466	2.9560316619936473
Deaths	Japan	Male	15-49 years	Respiratory infections and tuberculosis	Klebsiella pneumoniae	Number	2010	22.440364393815607	25.764460974778974	19.16563945252843
Deaths	Japan	Female	15-49 years	Respiratory infections and tuberculosis	Klebsiella pneumoniae	Number	2010	11.432660283444141	13.460889795273733	9.585978323471494
Deaths	Japan	Both	15-49 years	Respiratory infections and tuberculosis	Klebsiella pneumoniae	Number	2010	33.87302467725975	38.22144306240875	29.94883332736505
Deaths	Japan	Male	15-49 years	Respiratory infections and tuberculosis	Klebsiella pneumoniae	Rate	2010	0.08045147044451686	0.09236876613298584	0.06871117816564032
Deaths	Japan	Female	15-49 years	Respiratory infections and tuberculosis	Klebsiella pneumoniae	Rate	2010	0.042127004188194976	0.04960061321891176	0.035322360585280536
Deaths	Japan	Both	15-49 years	Respiratory infections and tuberculosis	Klebsiella pneumoniae	Rate	2010	0.06155195362255696	0.069453629050847	0.05442115717682609
Deaths	Japan	Male	0-14 years	Respiratory infections and tuberculosis	Klebsiella pneumoniae	Number	2010	6.303875681286046	7.330975558152524	5.211665245161081
Deaths	Japan	Female	0-14 years	Respiratory infections and tuberculosis	Klebsiella pneumoniae	Number	2010	5.2588372481924175	6.431864743104661	4.107131488639212
Deaths	Japan	Both	0-14 years	Respiratory infections and tuberculosis	Klebsiella pneumoniae	Number	2010	11.562712929478465	13.3129353543152	9.870472755157511
Deaths	Japan	Male	0-14 years	Respiratory infections and tuberculosis	Klebsiella pneumoniae	Rate	2010	0.07250889131943451	0.08432287324280943	0.059945990048072384
Deaths	Japan	Female	0-14 years	Respiratory infections and tuberculosis	Klebsiella pneumoniae	Rate	2010	0.0636565288167816	0.07785564831956227	0.04971550204386681
Deaths	Japan	Both	0-14 years	Respiratory infections and tuberculosis	Klebsiella pneumoniae	Rate	2010	0.06819565803171057	0.07851828479686207	0.05821500444812989
Deaths	Japan	Male	50-74 years	Respiratory infections and tuberculosis	Klebsiella pneumoniae	Number	2010	492.24545150945477	564.1303629567797	419.8536259175313
Deaths	Japan	Female	50-74 years	Respiratory infections and tuberculosis	Klebsiella pneumoniae	Number	2010	142.36048431152528	168.18642767305585	116.74614696984833
Deaths	Japan	Both	50-74 years	Respiratory infections and tuberculosis	Klebsiella pneumoniae	Number	2010	634.6059358209798	713.4821363561978	557.5542066625839
Deaths	Japan	Male	50-74 years	Respiratory infections and tuberculosis	Klebsiella pneumoniae	Rate	2010	2.4198120935005574	2.773188600133677	2.0639436654617573
Deaths	Japan	Female	50-74 years	Respiratory infections and tuberculosis	Klebsiella pneumoniae	Rate	2010	0.663157105452287	0.7834619634192583	0.5438379707097134
Deaths	Japan	Both	50-74 years	Respiratory infections and tuberculosis	Klebsiella pneumoniae	Rate	2010	1.5178552867148414	1.706511980925363	1.333562376970323
Deaths	Japan	Male	75+ years	Respiratory infections and tuberculosis	Klebsiella pneumoniae	Number	2010	2259.4353355274984	2590.927052958233	1939.5202669640014
Deaths	Japan	Female	75+ years	Respiratory infections and tuberculosis	Klebsiella pneumoniae	Number	2010	1621.4891240277186	1995.7009461062478	1116.1507835548691
Deaths	Japan	Both	75+ years	Respiratory infections and tuberculosis	Klebsiella pneumoniae	Number	2010	3880.9244595552204	4446.788243201118	3134.1213904315064
Deaths	Japan	Male	75+ years	Respiratory infections and tuberculosis	Klebsiella pneumoniae	Rate	2010	41.942202231978875	48.095727598288924	36.00357575669845
Deaths	Japan	Female	75+ years	Respiratory infections and tuberculosis	Klebsiella pneumoniae	Rate	2010	18.464132768074755	22.72533727685257	12.709771500382546
Deaths	Japan	Both	75+ years	Respiratory infections and tuberculosis	Klebsiella pneumoniae	Rate	2010	27.390533252700845	31.384249426251003	22.11979569745442
Deaths	Japan	Male	All ages	Respiratory infections and tuberculosis	Legionella spp	Number	2010	5307.501677636553	6172.032067325351	4467.597588600144
Deaths	Japan	Female	All ages	Respiratory infections and tuberculosis	Legionella spp	Number	2010	3380.5908520044445	4167.429969777384	2290.6670134655706
Deaths	Japan	Both	All ages	Respiratory infections and tuberculosis	Legionella spp	Number	2010	8688.092529640993	10124.67084283278	6994.995384286372
Deaths	Japan	Male	All ages	Respiratory infections and tuberculosis	Legionella spp	Rate	2010	8.517035814514008	9.904362044242898	7.169227817161608
Deaths	Japan	Female	All ages	Respiratory infections and tuberculosis	Legionella spp	Rate	2010	5.149513751371076	6.348073125891653	3.4892779996310423
Deaths	Japan	Both	All ages	Respiratory infections and tuberculosis	Legionella spp	Rate	2010	6.7894266390624045	7.912060063534765	5.46633312665178
Deaths	Japan	Male	15-49 years	Respiratory infections and tuberculosis	Legionella spp	Number	2010	42.64070852705529	51.661257176432784	35.857740309277986
Deaths	Japan	Female	15-49 years	Respiratory infections and tuberculosis	Legionella spp	Number	2010	21.719105956412278	25.9459319202714	17.844332178485452
Deaths	Japan	Both	15-49 years	Respiratory infections and tuberculosis	Legionella spp	Number	2010	64.3598144834676	75.04490154755094	55.918478008301555
Deaths	Japan	Male	15-49 years	Respiratory infections and tuberculosis	Legionella spp	Rate	2010	0.15287219234029326	0.1852119703547143	0.12855441578720828
Deaths	Japan	Female	15-49 years	Respiratory infections and tuberculosis	Legionella spp	Rate	2010	0.08003044303823159	0.09560542827068202	0.06575269777824069
Deaths	Japan	Both	15-49 years	Respiratory infections and tuberculosis	Legionella spp	Rate	2010	0.1169506518531325	0.13636692747917567	0.10161158024136009
Deaths	Japan	Male	0-14 years	Respiratory infections and tuberculosis	Legionella spp	Number	2010	4.702457215644553	5.881773124550213	3.69755129693737
Deaths	Japan	Female	0-14 years	Respiratory infections and tuberculosis	Legionella spp	Number	2010	4.186886482776423	5.27321915769493	3.2513029089048695
Deaths	Japan	Both	0-14 years	Respiratory infections and tuberculosis	Legionella spp	Number	2010	8.889343698420973	10.809796061736332	7.114244179122207
Deaths	Japan	Male	0-14 years	Respiratory infections and tuberculosis	Legionella spp	Rate	2010	0.054088940902765496	0.06765375299510608	0.04253023991789288
Deaths	Japan	Female	0-14 years	Respiratory infections and tuberculosis	Legionella spp	Rate	2010	0.050680910525432284	0.06383061719287683	0.039355973106779026
Deaths	Japan	Both	0-14 years	Respiratory infections and tuberculosis	Legionella spp	Rate	2010	0.052428409031789525	0.06375503397124928	0.041959059794403175
Deaths	Japan	Male	50-74 years	Respiratory infections and tuberculosis	Legionella spp	Number	2010	982.8822443782961	1149.1355917172775	836.532962133663
Deaths	Japan	Female	50-74 years	Respiratory infections and tuberculosis	Legionella spp	Number	2010	283.86718636719354	337.91748497327745	231.7183370123484
Deaths	Japan	Both	50-74 years	Respiratory infections and tuberculosis	Legionella spp	Number	2010	1266.7494307454897	1472.3271107324294	1105.803664984913
Deaths	Japan	Male	50-74 years	Respiratory infections and tuberculosis	Legionella spp	Rate	2010	4.83171623859665	5.648995218508339	4.112282951880158
Deaths	Japan	Female	50-74 years	Respiratory infections and tuberculosis	Legionella spp	Rate	2010	1.3223370414518356	1.5741192670166628	1.0794123270686706
Deaths	Japan	Both	50-74 years	Respiratory infections and tuberculosis	Legionella spp	Rate	2010	3.0298208886316753	3.521523141613396	2.644869586343552
Deaths	Japan	Male	75+ years	Respiratory infections and tuberculosis	Legionella spp	Number	2010	4277.276267515552	4956.338314252867	3526.448425057029
Deaths	Japan	Female	75+ years	Respiratory infections and tuberculosis	Legionella spp	Number	2010	3070.817673198064	3816.27164602149	2024.8974247990461
Deaths	Japan	Both	75+ years	Respiratory infections and tuberculosis	Legionella spp	Number	2010	7348.093940713615	8593.180963761815	5741.704282467796
Deaths	Japan	Male	75+ years	Respiratory infections and tuberculosis	Legionella spp	Rate	2010	79.39965503473802	92.00517520363829	65.46193674086896
Deaths	Japan	Female	75+ years	Respiratory infections and tuberculosis	Legionella spp	Rate	2010	34.96784800112549	43.45644093877707	23.05780183116609
Deaths	Japan	Both	75+ years	Respiratory infections and tuberculosis	Legionella spp	Rate	2010	51.86089384748101	60.648387101399315	40.52342263166158
Deaths	Japan	Male	All ages	Respiratory infections and tuberculosis	Mycoplasma	Number	2010	1337.7993831193567	1539.3024458801935	1149.5376761723126
Deaths	Japan	Female	All ages	Respiratory infections and tuberculosis	Mycoplasma	Number	2010	853.6248480110912	1039.8632409694262	606.529803592864
Deaths	Japan	Both	All ages	Respiratory infections and tuberculosis	Mycoplasma	Number	2010	2191.4242311304474	2511.053149339366	1806.4306656853441
Deaths	Japan	Male	All ages	Respiratory infections and tuberculosis	Mycoplasma	Rate	2010	2.1467888190543403	2.4701441200050045	1.8446821410054848
Deaths	Japan	Female	All ages	Respiratory infections and tuberculosis	Mycoplasma	Rate	2010	1.3002913058049599	1.583980520961995	0.9239016790115081
Deaths	Japan	Both	All ages	Respiratory infections and tuberculosis	Mycoplasma	Rate	2010	1.712517909030454	1.9622962216461	1.4116595146035003
Deaths	Japan	Male	15-49 years	Respiratory infections and tuberculosis	Mycoplasma	Number	2010	21.74798818216826	25.213108589556946	18.5616338904838
Deaths	Japan	Female	15-49 years	Respiratory infections and tuberculosis	Mycoplasma	Number	2010	11.078587385773378	13.410295206919024	9.342088040699231
Deaths	Japan	Both	15-49 years	Respiratory infections and tuberculosis	Mycoplasma	Number	2010	32.82657556794165	37.275047216836796	29.111014503538343
Deaths	Japan	Male	15-49 years	Respiratory infections and tuberculosis	Mycoplasma	Rate	2010	0.07796921644229644	0.09039209991911508	0.0665457438273036
Deaths	Japan	Female	15-49 years	Respiratory infections and tuberculosis	Mycoplasma	Rate	2010	0.040822318308155074	0.049414182555997256	0.0344236750030031
Deaths	Japan	Both	15-49 years	Respiratory infections and tuberculosis	Mycoplasma	Rate	2010	0.05965041138773092	0.06773389738382722	0.05289872492049125
Deaths	Japan	Male	0-14 years	Respiratory infections and tuberculosis	Mycoplasma	Number	2010	4.0343830611780085	4.6295510830639595	3.4768464804090113
Deaths	Japan	Female	0-14 years	Respiratory infections and tuberculosis	Mycoplasma	Number	2010	3.44212070234331	4.074098981098347	2.7628073598533454
Deaths	Japan	Both	0-14 years	Respiratory infections and tuberculosis	Mycoplasma	Number	2010	7.476503763521315	8.38569497379214	6.533712464686684
Deaths	Japan	Male	0-14 years	Respiratory infections and tuberculosis	Mycoplasma	Rate	2010	0.04640457041250614	0.05325035475178862	0.0399916331362208
Deaths	Japan	Female	0-14 years	Respiratory infections and tuberculosis	Mycoplasma	Rate	2010	0.041665760954072414	0.04931565419368122	0.033442892034388695
Deaths	Japan	Both	0-14 years	Respiratory infections and tuberculosis	Mycoplasma	Rate	2010	0.04409562851206186	0.04945794211780687	0.03853514513737872
Deaths	Japan	Male	50-74 years	Respiratory infections and tuberculosis	Mycoplasma	Number	2010	239.15782859389407	273.3486380188446	203.82526145453167
Deaths	Japan	Female	50-74 years	Respiratory infections and tuberculosis	Mycoplasma	Number	2010	69.12219826478072	81.42187352716789	56.919024982351345
Deaths	Japan	Both	50-74 years	Respiratory infections and tuberculosis	Mycoplasma	Number	2010	308.2800268586745	348.2595557197533	271.7879156427224
Deaths	Japan	Male	50-74 years	Respiratory infections and tuberculosis	Mycoplasma	Rate	2010	1.1756675538843904	1.343744950799615	1.0019774303980855
Deaths	Japan	Female	50-74 years	Respiratory infections and tuberculosis	Mycoplasma	Rate	2010	0.321991577546635	0.3792870910063872	0.265145598759435
Deaths	Japan	Both	50-74 years	Respiratory infections and tuberculosis	Mycoplasma	Rate	2010	0.7373465045685178	0.8329698446869047	0.6500643964034527
Deaths	Japan	Male	75+ years	Respiratory infections and tuberculosis	Mycoplasma	Number	2010	1072.8591832821162	1234.1132622028726	918.9384263595227
Deaths	Japan	Female	75+ years	Respiratory infections and tuberculosis	Mycoplasma	Number	2010	769.9819416581939	942.0655124595024	528.8717695447464
Deaths	Japan	Both	75+ years	Respiratory infections and tuberculosis	Mycoplasma	Number	2010	1842.84112494031	2130.2653458366	1474.530265393111
Deaths	Japan	Male	75+ years	Respiratory infections and tuberculosis	Mycoplasma	Rate	2010	19.91562941594373	22.909010586220436	17.058377688914568
Deaths	Japan	Female	75+ years	Respiratory infections and tuberculosis	Mycoplasma	Rate	2010	8.767896490407697	10.72743716903233	6.022339851348824
Deaths	Japan	Both	75+ years	Respiratory infections and tuberculosis	Mycoplasma	Rate	2010	13.006282816931495	15.034846568206806	10.406842670416873
Deaths	Japan	Male	All ages	Respiratory infections and tuberculosis	Other bacterial and viral pathogens	Number	2010	1414.8501778530817	1656.2511048489387	1156.0998478638255
Deaths	Japan	Female	All ages	Respiratory infections and tuberculosis	Other bacterial and viral pathogens	Number	2010	914.5042615926228	1136.4686805135725	652.0533999755007
Deaths	Japan	Both	All ages	Respiratory infections and tuberculosis	Other bacterial and viral pathogens	Number	2010	2329.354439445706	2750.3912883389225	1814.7828048070473
Deaths	Japan	Male	All ages	Respiratory infections and tuberculosis	Other bacterial and viral pathogens	Rate	2010	2.2704335050370217	2.6578135692852793	1.8552125665639172
Deaths	Japan	Female	All ages	Respiratory infections and tuberculosis	Other bacterial and viral pathogens	Rate	2010	1.3930263900366464	1.7311355779233735	0.99324588416584
Deaths	Japan	Both	All ages	Respiratory infections and tuberculosis	Other bacterial and viral pathogens	Rate	2010	1.82030532352588	2.1493302260749587	1.418186405938115
Deaths	Japan	Male	15-49 years	Respiratory infections and tuberculosis	Other bacterial and viral pathogens	Number	2010	7.035938792820545	8.295290609026075	5.727240427745716
Deaths	Japan	Female	15-49 years	Respiratory infections and tuberculosis	Other bacterial and viral pathogens	Number	2010	3.581657204173891	4.344716639659253	2.8768168421502014
Deaths	Japan	Both	15-49 years	Respiratory infections and tuberculosis	Other bacterial and viral pathogens	Number	2010	10.617595996994442	12.321287726742982	8.786582132513711
Deaths	Japan	Male	15-49 years	Respiratory infections and tuberculosis	Other bacterial and viral pathogens	Rate	2010	0.025224707224274442	0.02973963860607631	0.02053286238651318
Deaths	Japan	Female	15-49 years	Respiratory infections and tuberculosis	Other bacterial and viral pathogens	Rate	2010	0.013197670909491713	0.01600938815093585	0.010600478992053259
Deaths	Japan	Both	15-49 years	Respiratory infections and tuberculosis	Other bacterial and viral pathogens	Rate	2010	0.019293635056711965	0.022389477702468262	0.015966430546851998
Deaths	Japan	Male	0-14 years	Respiratory infections and tuberculosis	Other bacterial and viral pathogens	Number	2010	0.9786844160513264	1.158229295571868	0.772130748760696
Deaths	Japan	Female	0-14 years	Respiratory infections and tuberculosis	Other bacterial and viral pathogens	Number	2010	0.8514888780372488	1.0560355161105357	0.6785746667446221
Deaths	Japan	Both	0-14 years	Respiratory infections and tuberculosis	Other bacterial and viral pathogens	Number	2010	1.8301732940885755	2.131682935900016	1.4934039592160562
Deaths	Japan	Male	0-14 years	Respiratory infections and tuberculosis	Other bacterial and viral pathogens	Rate	2010	0.0112570941349866	0.01332226813496943	0.00888125771776978
Deaths	Japan	Female	0-14 years	Respiratory infections and tuberculosis	Other bacterial and viral pathogens	Rate	2010	0.010306998247678782	0.012782969331469881	0.008213927488023014
Deaths	Japan	Both	0-14 years	Respiratory infections and tuberculosis	Other bacterial and viral pathogens	Rate	2010	0.010794168536714098	0.012572440517662086	0.008807938615016234
Deaths	Japan	Male	50-74 years	Respiratory infections and tuberculosis	Other bacterial and viral pathogens	Number	2010	232.39333900925882	273.9132311192502	188.97947276089855
Deaths	Japan	Female	50-74 years	Respiratory infections and tuberculosis	Other bacterial and viral pathogens	Number	2010	67.3406555362965	81.58639575266682	53.77968818967325
Deaths	Japan	Both	50-74 years	Respiratory infections and tuberculosis	Other bacterial and viral pathogens	Number	2010	299.73399454555505	347.61357155502714	251.74599946915137
Deaths	Japan	Male	50-74 years	Respiratory infections and tuberculosis	Other bacterial and viral pathogens	Rate	2010	1.1424142375702133	1.3465204141544902	0.9289975401659921
Deaths	Japan	Female	50-74 years	Respiratory infections and tuberculosis	Other bacterial and viral pathogens	Rate	2010	0.31369262629780503	0.3800534840358298	0.2505216424660823
Deaths	Japan	Both	50-74 years	Respiratory infections and tuberculosis	Other bacterial and viral pathogens	Rate	2010	0.7169060397151237	0.8314247748660636	0.6021279894100394
Deaths	Japan	Male	75+ years	Respiratory infections and tuberculosis	Other bacterial and viral pathogens	Number	2010	1174.442215634951	1380.3652805073025	949.0750361175612
Deaths	Japan	Female	75+ years	Respiratory infections and tuberculosis	Other bacterial and viral pathogens	Number	2010	842.7304599741155	1052.4938349103368	592.3142242549379
Deaths	Japan	Both	75+ years	Respiratory infections and tuberculosis	Other bacterial and viral pathogens	Number	2010	2017.1726756090668	2412.962184943869	1555.3175621353237
Deaths	Japan	Male	75+ years	Respiratory infections and tuberculosis	Other bacterial and viral pathogens	Rate	2010	21.8013289176228	25.623906486141095	17.617807631955085
Deaths	Japan	Female	75+ years	Respiratory infections and tuberculosis	Other bacterial and viral pathogens	Rate	2010	9.596294461730087	11.984900556775115	6.74476832129243
Deaths	Japan	Both	75+ years	Respiratory infections and tuberculosis	Other bacterial and viral pathogens	Rate	2010	14.236668562737716	17.030045715393637	10.977017936870524
Deaths	Japan	Male	All ages	Respiratory infections and tuberculosis	Influenza	Number	2011	6265.242123733089	7198.442566118299	5323.289993284933
Deaths	Japan	Female	All ages	Respiratory infections and tuberculosis	Influenza	Number	2011	4177.03615228182	5136.623877447354	2868.3259986448547
Deaths	Japan	Both	All ages	Respiratory infections and tuberculosis	Influenza	Number	2011	10442.278276014908	12032.891672661097	8479.08237447489
Deaths	Japan	Male	All ages	Respiratory infections and tuberculosis	Influenza	Rate	2011	10.062998962515659	11.561870817438669	8.550070471606636
Deaths	Japan	Female	All ages	Respiratory infections and tuberculosis	Influenza	Rate	2011	6.362525458024388	7.824184181576057	4.369078102980186
Deaths	Japan	Both	All ages	Respiratory infections and tuberculosis	Influenza	Rate	2011	8.163719714220248	9.407253127204418	6.628903205729818
Deaths	Japan	Male	15-49 years	Respiratory infections and tuberculosis	Influenza	Number	2011	25.902534137370054	29.882549215177793	21.867183859840125
Deaths	Japan	Female	15-49 years	Respiratory infections and tuberculosis	Influenza	Number	2011	13.473815659450892	16.2805705193708	11.2949967922937
Deaths	Japan	Both	15-49 years	Respiratory infections and tuberculosis	Influenza	Number	2011	39.3763497968209	44.47337441667861	34.66335841199199
Deaths	Japan	Male	15-49 years	Respiratory infections and tuberculosis	Influenza	Rate	2011	0.0934106406825972	0.1077635127364575	0.07885821686168075
Deaths	Japan	Female	15-49 years	Respiratory infections and tuberculosis	Influenza	Rate	2011	0.04996367441040287	0.060371697610014395	0.041884166776533296
Deaths	Japan	Both	15-49 years	Respiratory infections and tuberculosis	Influenza	Rate	2011	0.07199000184724742	0.08130866174569856	0.06337345256701706
Deaths	Japan	Male	0-14 years	Respiratory infections and tuberculosis	Influenza	Number	2011	6.006022075225511	6.972629353460173	5.115307558150606
Deaths	Japan	Female	0-14 years	Respiratory infections and tuberculosis	Influenza	Number	2011	5.177302951804708	6.275445369060005	4.168072892437838
Deaths	Japan	Both	0-14 years	Respiratory infections and tuberculosis	Influenza	Number	2011	11.18332502703022	12.905027892961229	9.639839612036278
Deaths	Japan	Male	0-14 years	Respiratory infections and tuberculosis	Influenza	Rate	2011	0.06966176141089385	0.08087310308613864	0.059330673480058674
Deaths	Japan	Female	0-14 years	Respiratory infections and tuberculosis	Influenza	Rate	2011	0.06320528866019115	0.07661157550852538	0.05088445717309627
Deaths	Japan	Both	0-14 years	Respiratory infections and tuberculosis	Influenza	Rate	2011	0.0665161737412009	0.07675651699190594	0.05733583213594481
Deaths	Japan	Male	50-74 years	Respiratory infections and tuberculosis	Influenza	Number	2011	845.7594054173906	969.2091413949852	719.3047835086709
Deaths	Japan	Female	50-74 years	Respiratory infections and tuberculosis	Influenza	Number	2011	243.1988134442235	295.0442182312403	198.1705160651834
Deaths	Japan	Both	50-74 years	Respiratory infections and tuberculosis	Influenza	Number	2011	1088.9582188616141	1219.5676569864354	949.0646365551444
Deaths	Japan	Male	50-74 years	Respiratory infections and tuberculosis	Influenza	Rate	2011	4.168250522851023	4.776661642181692	3.5450300886333057
Deaths	Japan	Female	50-74 years	Respiratory infections and tuberculosis	Influenza	Rate	2011	1.1371831839736948	1.3796092125185504	0.9266335441245879
Deaths	Japan	Both	50-74 years	Respiratory infections and tuberculosis	Influenza	Rate	2011	2.6128777748755687	2.9262658297653954	2.277213076519725
Deaths	Japan	Male	75+ years	Respiratory infections and tuberculosis	Influenza	Number	2011	5387.574162103099	6179.366971232486	4572.610016317069
Deaths	Japan	Female	75+ years	Respiratory infections and tuberculosis	Influenza	Number	2011	3915.1862202263383	4837.695086918322	2639.1410858542813
Deaths	Japan	Both	75+ years	Respiratory infections and tuberculosis	Influenza	Number	2011	9302.760382329438	10770.418791361006	7430.912241932829
Deaths	Japan	Male	75+ years	Respiratory infections and tuberculosis	Influenza	Rate	2011	95.89438165347062	109.98764135525204	81.388691248386
Deaths	Japan	Female	75+ years	Respiratory infections and tuberculosis	Influenza	Rate	2011	42.995414062340316	53.12613287584006	28.982264794720116
Deaths	Japan	Both	75+ years	Respiratory infections and tuberculosis	Influenza	Rate	2011	63.1796746844598	73.14727322721697	50.46702255664527
Deaths	Japan	Male	All ages	Respiratory infections and tuberculosis	Respiratory syncytial virus	Number	2011	711.2887941809608	821.043537781893	605.3214331394847
Deaths	Japan	Female	All ages	Respiratory infections and tuberculosis	Respiratory syncytial virus	Number	2011	472.37186288049145	583.3604441697834	334.23436598131605
Deaths	Japan	Both	All ages	Respiratory infections and tuberculosis	Respiratory syncytial virus	Number	2011	1183.6606570614526	1382.7386250271143	954.0405654977637
Deaths	Japan	Male	All ages	Respiratory infections and tuberculosis	Respiratory syncytial virus	Rate	2011	1.142445616072567	1.3187296046519668	0.9722447805483466
Deaths	Japan	Female	All ages	Respiratory infections and tuberculosis	Respiratory syncytial virus	Rate	2011	0.7195240581266474	0.8885835654563522	0.5091109066271942
Deaths	Japan	Both	All ages	Respiratory infections and tuberculosis	Respiratory syncytial virus	Rate	2011	0.9253798438981261	1.0810179804033726	0.7458640314738156
Deaths	Japan	Male	15-49 years	Respiratory infections and tuberculosis	Respiratory syncytial virus	Number	2011	4.944713427891495	5.818624393339002	4.215753923679754
Deaths	Japan	Female	15-49 years	Respiratory infections and tuberculosis	Respiratory syncytial virus	Number	2011	2.5720038181993123	3.1123468670047636	2.1595722616305926
Deaths	Japan	Both	15-49 years	Respiratory infections and tuberculosis	Respiratory syncytial virus	Number	2011	7.516717246090806	8.549246360684837	6.626632735110516
Deaths	Japan	Male	15-49 years	Respiratory infections and tuberculosis	Respiratory syncytial virus	Rate	2011	0.017831801585189735	0.0209833304182017	0.015203001871657112
Deaths	Japan	Female	15-49 years	Respiratory infections and tuberculosis	Respiratory syncytial virus	Rate	2011	0.009537518146515942	0.011541221094722979	0.008008137269576212
Deaths	Japan	Both	15-49 years	Respiratory infections and tuberculosis	Respiratory syncytial virus	Rate	2011	0.013742474638291681	0.015630200982925137	0.012115173328741385
Deaths	Japan	Male	0-14 years	Respiratory infections and tuberculosis	Respiratory syncytial virus	Number	2011	5.893770896251799	6.998456168160285	4.830671159906979
Deaths	Japan	Female	0-14 years	Respiratory infections and tuberculosis	Respiratory syncytial virus	Number	2011	5.205209397321638	6.54097700576653	3.8911546524112737
Deaths	Japan	Both	0-14 years	Respiratory infections and tuberculosis	Respiratory syncytial virus	Number	2011	11.098980293573446	12.969341102605457	9.398406443661237
Deaths	Japan	Male	0-14 years	Respiratory infections and tuberculosis	Respiratory syncytial virus	Rate	2011	0.06835979902217507	0.08117265932837489	0.05602927488129325
Deaths	Japan	Female	0-14 years	Respiratory infections and tuberculosis	Respiratory syncytial virus	Rate	2011	0.06354597472024925	0.07985322543758712	0.04750379788792735
Deaths	Japan	Both	0-14 years	Respiratory infections and tuberculosis	Respiratory syncytial virus	Rate	2011	0.06601450818724383	0.07713903906080852	0.055899836085064804
Deaths	Japan	Male	50-74 years	Respiratory infections and tuberculosis	Respiratory syncytial virus	Number	2011	100.8022076075588	117.64083221606224	86.03787158734627
Deaths	Japan	Female	50-74 years	Respiratory infections and tuberculosis	Respiratory syncytial virus	Number	2011	28.92689605863188	34.87779747880813	23.203507456175995
Deaths	Japan	Both	50-74 years	Respiratory infections and tuberculosis	Respiratory syncytial virus	Number	2011	129.7291036661907	147.47177169082238	113.07865514537907
Deaths	Japan	Male	50-74 years	Respiratory infections and tuberculosis	Respiratory syncytial virus	Rate	2011	0.4967947762370873	0.5797824502480535	0.4240300503095909
Deaths	Japan	Female	50-74 years	Respiratory infections and tuberculosis	Respiratory syncytial virus	Rate	2011	0.13526044513360852	0.16308650616026577	0.10849822050806678
Deaths	Japan	Both	50-74 years	Respiratory infections and tuberculosis	Respiratory syncytial virus	Rate	2011	0.31127575498559557	0.3538480246517534	0.271324188315555
Deaths	Japan	Male	75+ years	Respiratory infections and tuberculosis	Respiratory syncytial virus	Number	2011	599.6481022492601	693.8062782433371	508.7072924904213
Deaths	Japan	Female	75+ years	Respiratory infections and tuberculosis	Respiratory syncytial virus	Number	2011	435.66775360633847	540.5448229218466	300.6874643883448
Deaths	Japan	Both	75+ years	Respiratory infections and tuberculosis	Respiratory syncytial virus	Number	2011	1035.3158558555979	1216.9318333476926	818.7339803809901
Deaths	Japan	Male	75+ years	Respiratory infections and tuberculosis	Respiratory syncytial virus	Rate	2011	10.673242213416309	12.349180176012458	9.054570719252514
Deaths	Japan	Female	75+ years	Respiratory infections and tuberculosis	Respiratory syncytial virus	Rate	2011	4.7843740773156105	5.9361029523228215	3.3020605681393866
Deaths	Japan	Both	75+ years	Respiratory infections and tuberculosis	Respiratory syncytial virus	Rate	2011	7.0313451363175545	8.264789609126545	5.560429851750213
Deaths	Japan	Male	All ages	Respiratory infections and tuberculosis	Group B streptococcus	Number	2011	335.23103111646003	396.96287401714056	279.6715605445016
Deaths	Japan	Female	All ages	Respiratory infections and tuberculosis	Group B streptococcus	Number	2011	219.89160847996368	274.7767265238802	157.48905387240617
Deaths	Japan	Both	All ages	Respiratory infections and tuberculosis	Group B streptococcus	Number	2011	555.1226395964237	662.0143909135596	453.09172476644704
Deaths	Japan	Male	All ages	Respiratory infections and tuberculosis	Group B streptococcus	Rate	2011	0.5384356185612136	0.6375870094883986	0.4491980625846206
Deaths	Japan	Female	All ages	Respiratory infections and tuberculosis	Group B streptococcus	Rate	2011	0.3349422667063634	0.41854411933345387	0.23988973954079218
Deaths	Japan	Both	All ages	Respiratory infections and tuberculosis	Group B streptococcus	Rate	2011	0.43399203860451024	0.5175594627287653	0.3542247915689061
Deaths	Japan	Male	15-49 years	Respiratory infections and tuberculosis	Group B streptococcus	Number	2011	2.1269502697986398	2.5714105012166355	1.764639467876933
Deaths	Japan	Female	15-49 years	Respiratory infections and tuberculosis	Group B streptococcus	Number	2011	1.1068481599569047	1.385419194924189	0.9029153867353088
Deaths	Japan	Both	15-49 years	Respiratory infections and tuberculosis	Group B streptococcus	Number	2011	3.233798429755545	3.8024000004304095	2.7363091832228372
Deaths	Japan	Male	15-49 years	Respiratory infections and tuberculosis	Group B streptococcus	Rate	2011	0.007670283777959595	0.009273112086360221	0.0063637056665575365
Deaths	Japan	Female	15-49 years	Respiratory infections and tuberculosis	Group B streptococcus	Rate	2011	0.004104420194219438	0.00513741877777298	0.0033481956071844065
Deaths	Japan	Both	15-49 years	Respiratory infections and tuberculosis	Group B streptococcus	Rate	2011	0.005912207610227059	0.006951756180230267	0.0050026704905683245
Deaths	Japan	Male	0-14 years	Respiratory infections and tuberculosis	Group B streptococcus	Number	2011	0.45125143408878227	0.5431271637630601	0.3658819534721814
Deaths	Japan	Female	0-14 years	Respiratory infections and tuberculosis	Group B streptococcus	Number	2011	0.3900510435313705	0.48631173406076184	0.29795566343663027
Deaths	Japan	Both	0-14 years	Respiratory infections and tuberculosis	Group B streptococcus	Number	2011	0.841302477620153	0.997299967412835	0.696955693641037
Deaths	Japan	Male	0-14 years	Respiratory infections and tuberculosis	Group B streptococcus	Rate	2011	0.005233908457893259	0.00629954309590464	0.0042437375401045
Deaths	Japan	Female	0-14 years	Respiratory infections and tuberculosis	Group B streptococcus	Rate	2011	0.0047618014684683305	0.005936966373473296	0.0036374872961386947
Deaths	Japan	Both	0-14 years	Respiratory infections and tuberculosis	Group B streptococcus	Rate	2011	0.005003898360731565	0.005931740134905301	0.0041453526474547215
Deaths	Japan	Male	50-74 years	Respiratory infections and tuberculosis	Group B streptococcus	Number	2011	52.73229033696808	62.87408809712079	43.84149977841066
Deaths	Japan	Female	50-74 years	Respiratory infections and tuberculosis	Group B streptococcus	Number	2011	15.08813780867187	18.1563169160676	12.033301728298536
Deaths	Japan	Both	50-74 years	Respiratory infections and tuberculosis	Group B streptococcus	Number	2011	67.82042814564001	79.77226378627839	58.00973363813998
Deaths	Japan	Male	50-74 years	Respiratory infections and tuberculosis	Group B streptococcus	Rate	2011	0.259886435031397	0.3098693894574768	0.21606895909569973
Deaths	Japan	Female	50-74 years	Respiratory infections and tuberculosis	Group B streptococcus	Rate	2011	0.07055123481280648	0.0848978577956117	0.056267003030592726
Deaths	Japan	Both	50-74 years	Respiratory infections and tuberculosis	Group B streptococcus	Rate	2011	0.1627302924161205	0.1914078717515664	0.139190228903364
Deaths	Japan	Male	75+ years	Respiratory infections and tuberculosis	Group B streptococcus	Number	2011	279.92053907560455	331.38040255570047	234.70425786633922
Deaths	Japan	Female	75+ years	Respiratory infections and tuberculosis	Group B streptococcus	Number	2011	203.30657146780345	255.5105117262545	142.4224927190936
Deaths	Japan	Both	75+ years	Respiratory infections and tuberculosis	Group B streptococcus	Number	2011	483.22711054340795	578.5162627033002	388.057776885658
Deaths	Japan	Male	75+ years	Respiratory infections and tuberculosis	Group B streptococcus	Rate	2011	4.982354989296858	5.898298165189866	4.177542434189622
Deaths	Japan	Female	75+ years	Respiratory infections and tuberculosis	Group B streptococcus	Rate	2011	2.232652479387724	2.8059406707647403	1.5640415811164325
Deaths	Japan	Both	75+ years	Respiratory infections and tuberculosis	Group B streptococcus	Rate	2011	3.2818357549911603	3.928991801905537	2.6354934551449047
Deaths	Japan	Male	All ages	Respiratory infections and tuberculosis	Acinetobacter baumannii	Number	2011	1063.6680264250604	1222.4955553439854	893.1130528008658
Deaths	Japan	Female	All ages	Respiratory infections and tuberculosis	Acinetobacter baumannii	Number	2011	699.8172841566749	859.9125580156565	489.3679013248445
Deaths	Japan	Both	All ages	Respiratory infections and tuberculosis	Acinetobacter baumannii	Number	2011	1763.4853105817363	2029.5684198292852	1425.5933416999228
Deaths	Japan	Male	All ages	Respiratory infections and tuberculosis	Acinetobacter baumannii	Rate	2011	1.708424037728772	1.9635269095995485	1.434484980189282
Deaths	Japan	Female	All ages	Respiratory infections and tuberculosis	Acinetobacter baumannii	Rate	2011	1.0659724082062298	1.309831981957036	0.7454126842590032
Deaths	Japan	Both	All ages	Respiratory infections and tuberculosis	Acinetobacter baumannii	Rate	2011	1.3786837905672178	1.5867062036046733	1.1145215785743503
Deaths	Japan	Male	15-49 years	Respiratory infections and tuberculosis	Acinetobacter baumannii	Number	2011	6.469727747147316	7.590001948649974	5.454324507556745
Deaths	Japan	Female	15-49 years	Respiratory infections and tuberculosis	Acinetobacter baumannii	Number	2011	3.3660902068728222	4.040870587839693	2.781746170198764
Deaths	Japan	Both	15-49 years	Respiratory infections and tuberculosis	Acinetobacter baumannii	Number	2011	9.835817954020136	11.0333894285261	8.612247715688301
Deaths	Japan	Male	15-49 years	Respiratory infections and tuberculosis	Acinetobacter baumannii	Rate	2011	0.023331362510632246	0.02737133521552579	0.01966957920177448
Deaths	Japan	Female	15-49 years	Respiratory infections and tuberculosis	Acinetobacter baumannii	Rate	2011	0.012482153488145135	0.01498437766170416	0.010315285844266948
Deaths	Japan	Both	15-49 years	Respiratory infections and tuberculosis	Acinetobacter baumannii	Rate	2011	0.017982381717267903	0.02017184755416617	0.01574538351473627
Deaths	Japan	Male	0-14 years	Respiratory infections and tuberculosis	Acinetobacter baumannii	Number	2011	0.9623173413936251	1.1274855542616837	0.8192054120879337
Deaths	Japan	Female	0-14 years	Respiratory infections and tuberculosis	Acinetobacter baumannii	Number	2011	0.8174042057130704	0.9691915219954965	0.6650889503275401
Deaths	Japan	Both	0-14 years	Respiratory infections and tuberculosis	Acinetobacter baumannii	Number	2011	1.779721547106695	2.0238901998805385	1.5343001814267847
Deaths	Japan	Male	0-14 years	Respiratory infections and tuberculosis	Acinetobacter baumannii	Rate	2011	0.011161584189683695	0.013077312852243832	0.009501678689923868
Deaths	Japan	Female	0-14 years	Respiratory infections and tuberculosis	Acinetobacter baumannii	Rate	2011	0.009978992779655632	0.011832035035419752	0.008119505364371695
Deaths	Japan	Both	0-14 years	Respiratory infections and tuberculosis	Acinetobacter baumannii	Rate	2011	0.010585426727040602	0.012037692890351136	0.009125709678675173
Deaths	Japan	Male	50-74 years	Respiratory infections and tuberculosis	Acinetobacter baumannii	Number	2011	163.30580769312564	189.22976749674913	137.48480544069145
Deaths	Japan	Female	50-74 years	Respiratory infections and tuberculosis	Acinetobacter baumannii	Number	2011	46.76498519892309	55.607479276510574	37.314987735781614
Deaths	Japan	Both	50-74 years	Respiratory infections and tuberculosis	Acinetobacter baumannii	Number	2011	210.0707928920489	239.1005902837415	182.92409419348405
Deaths	Japan	Male	50-74 years	Respiratory infections and tuberculosis	Acinetobacter baumannii	Rate	2011	0.8048382482551868	0.9326021942588315	0.677581719448237
Deaths	Japan	Female	50-74 years	Respiratory infections and tuberculosis	Acinetobacter baumannii	Rate	2011	0.2186702887807909	0.26001726505510414	0.17448266281548896
Deaths	Japan	Both	50-74 years	Respiratory infections and tuberculosis	Acinetobacter baumannii	Rate	2011	0.5040499225690461	0.5737048561561113	0.43891335032766676
Deaths	Japan	Male	75+ years	Respiratory infections and tuberculosis	Acinetobacter baumannii	Number	2011	892.9301736433933	1023.5194023708355	749.0517717550899
Deaths	Japan	Female	75+ years	Respiratory infections and tuberculosis	Acinetobacter baumannii	Number	2011	648.8688045451662	803.3266150908233	446.47789098854895
Deaths	Japan	Both	75+ years	Respiratory infections and tuberculosis	Acinetobacter baumannii	Number	2011	1541.7989781885587	1790.183162736283	1233.3415489725526
Deaths	Japan	Male	75+ years	Respiratory infections and tuberculosis	Acinetobacter baumannii	Rate	2011	15.8934214703847	18.21780215873021	13.332504447762682
Deaths	Japan	Female	75+ years	Respiratory infections and tuberculosis	Acinetobacter baumannii	Rate	2011	7.125684796148053	8.821894668686145	4.903087800412039
Deaths	Japan	Both	75+ years	Respiratory infections and tuberculosis	Acinetobacter baumannii	Rate	2011	10.47112403924929	12.158024629132102	8.376236153188078
Deaths	Japan	Male	All ages	Respiratory infections and tuberculosis	Chlamydia spp	Number	2011	400.09112228721375	468.5739209481941	342.1895063627818
Deaths	Japan	Female	All ages	Respiratory infections and tuberculosis	Chlamydia spp	Number	2011	262.84770499577	328.6346525943413	181.21571624381727
Deaths	Japan	Both	All ages	Respiratory infections and tuberculosis	Chlamydia spp	Number	2011	662.9388272829837	775.2588376398112	532.2073044305153
Deaths	Japan	Male	All ages	Respiratory infections and tuberculosis	Chlamydia spp	Rate	2011	0.6426114855540548	0.7526060106283702	0.5496120627913853
Deaths	Japan	Female	All ages	Respiratory infections and tuberculosis	Chlamydia spp	Rate	2011	0.40037365099301103	0.5005813374103215	0.276030555149866
Deaths	Japan	Both	All ages	Respiratory infections and tuberculosis	Chlamydia spp	Rate	2011	0.5182821823512586	0.6060933916117524	0.4160769468489513
Deaths	Japan	Male	15-49 years	Respiratory infections and tuberculosis	Chlamydia spp	Number	2011	1.705572858204109	2.0071246336183375	1.4500540171950371
Deaths	Japan	Female	15-49 years	Respiratory infections and tuberculosis	Chlamydia spp	Number	2011	0.8872528805078451	1.0566657785006457	0.7408419845075392
Deaths	Japan	Both	15-49 years	Respiratory infections and tuberculosis	Chlamydia spp	Number	2011	2.592825738711955	2.9784754686708697	2.281287364356635
Deaths	Japan	Male	15-49 years	Respiratory infections and tuberculosis	Chlamydia spp	Rate	2011	0.006150697556106777	0.007238164303222426	0.005229236415719863
Deaths	Japan	Female	15-49 years	Respiratory infections and tuberculosis	Chlamydia spp	Rate	2011	0.003290115818846871	0.003918333622190339	0.002747194160811305
Deaths	Japan	Both	15-49 years	Respiratory infections and tuberculosis	Chlamydia spp	Rate	2011	0.004740346189593584	0.005445412172484011	0.0041707746508132535
Deaths	Japan	Male	0-14 years	Respiratory infections and tuberculosis	Chlamydia spp	Number	2011	0.397067093978266	0.47926179819841624	0.33324925689113194
Deaths	Japan	Female	0-14 years	Respiratory infections and tuberculosis	Chlamydia spp	Number	2011	0.3432616857691101	0.42309668214010043	0.26774053022898653
Deaths	Japan	Both	0-14 years	Respiratory infections and tuberculosis	Chlamydia spp	Number	2011	0.7403287797473762	0.8671146334946773	0.6308613664304115
Deaths	Japan	Male	0-14 years	Respiratory infections and tuberculosis	Chlamydia spp	Rate	2011	0.004605443139965872	0.005558790930384721	0.003865242240728199
Deaths	Japan	Female	0-14 years	Respiratory infections and tuberculosis	Chlamydia spp	Rate	2011	0.004190589991929615	0.005165227566316643	0.003268616431506455
Deaths	Japan	Both	0-14 years	Respiratory infections and tuberculosis	Chlamydia spp	Rate	2011	0.004403327062413439	0.005157423885621078	0.003752236848582405
Deaths	Japan	Male	50-74 years	Respiratory infections and tuberculosis	Chlamydia spp	Number	2011	62.47280453706368	73.84917965109564	52.748174341863766
Deaths	Japan	Female	50-74 years	Respiratory infections and tuberculosis	Chlamydia spp	Number	2011	17.878631353575173	21.600826218142927	14.565623894572662
Deaths	Japan	Both	50-74 years	Respiratory infections and tuberculosis	Chlamydia spp	Number	2011	80.3514358906388	92.57040550596943	70.10031865574504
Deaths	Japan	Male	50-74 years	Respiratory infections and tuberculosis	Chlamydia spp	Rate	2011	0.30789169887750145	0.3639591587407601	0.25996471794647563
Deaths	Japan	Female	50-74 years	Respiratory infections and tuberculosis	Chlamydia spp	Rate	2011	0.08359941662467611	0.101004178381174	0.06810799083438898
Deaths	Japan	Both	50-74 years	Respiratory infections and tuberculosis	Chlamydia spp	Rate	2011	0.19279755401218926	0.22211610231531229	0.16820072749785459
Deaths	Japan	Male	75+ years	Respiratory infections and tuberculosis	Chlamydia spp	Number	2011	335.51567779796767	392.60975743896216	285.24146855806345
Deaths	Japan	Female	75+ years	Respiratory infections and tuberculosis	Chlamydia spp	Number	2011	243.73855907591786	306.02740106338615	165.2420377560933
Deaths	Japan	Both	75+ years	Respiratory infections and tuberculosis	Chlamydia spp	Number	2011	579.2542368738852	680.4162085922244	455.8737962537323
Deaths	Japan	Male	75+ years	Respiratory infections and tuberculosis	Chlamydia spp	Rate	2011	5.971902657748598	6.988130239683158	5.077063150556386
Deaths	Japan	Female	75+ years	Respiratory infections and tuberculosis	Chlamydia spp	Rate	2011	2.6766645776101665	3.360702169201419	1.8146390578115015
Deaths	Japan	Both	75+ years	Respiratory infections and tuberculosis	Chlamydia spp	Rate	2011	3.934003751703976	4.621045038475539	3.0960657870098136
Deaths	Japan	Male	All ages	Respiratory infections and tuberculosis	Enterobacter spp	Number	2011	419.9328851153536	485.18590126122757	353.10987293379236
Deaths	Japan	Female	All ages	Respiratory infections and tuberculosis	Enterobacter spp	Number	2011	276.7943691649208	340.4586409698942	191.60502040162737
Deaths	Japan	Both	All ages	Respiratory infections and tuberculosis	Enterobacter spp	Number	2011	696.7272542802743	813.7914682490211	573.8145521826189
Deaths	Japan	Male	All ages	Respiratory infections and tuberculosis	Enterobacter spp	Rate	2011	0.6744805873079527	0.7792875557871998	0.5671519495673638
Deaths	Japan	Female	All ages	Respiratory infections and tuberculosis	Enterobacter spp	Rate	2011	0.421617423513932	0.5185918176437145	0.2918557024038861
Deaths	Japan	Both	All ages	Respiratory infections and tuberculosis	Enterobacter spp	Rate	2011	0.5446978016537872	0.6362180050179777	0.44860528020207496
Deaths	Japan	Male	15-49 years	Respiratory infections and tuberculosis	Enterobacter spp	Number	2011	2.0856708512306836	2.4118836203042293	1.7224651671645304
Deaths	Japan	Female	15-49 years	Respiratory infections and tuberculosis	Enterobacter spp	Number	2011	1.0852416989350393	1.3232559860135278	0.9058761033266134
Deaths	Japan	Both	15-49 years	Respiratory infections and tuberculosis	Enterobacter spp	Number	2011	3.1709125501657227	3.6078977174874756	2.7510269291365406
Deaths	Japan	Male	15-49 years	Respiratory infections and tuberculosis	Enterobacter spp	Rate	2011	0.007521420469258263	0.008697820569588295	0.0062116152020109654
Deaths	Japan	Female	15-49 years	Respiratory infections and tuberculosis	Enterobacter spp	Rate	2011	0.004024299001311445	0.004906904838082884	0.003359174552089717
Deaths	Japan	Both	15-49 years	Respiratory infections and tuberculosis	Enterobacter spp	Rate	2011	0.0057972361968990915	0.006596156441285289	0.005029578280675379
Deaths	Japan	Male	0-14 years	Respiratory infections and tuberculosis	Enterobacter spp	Number	2011	0.4838737135874521	0.5695240493512731	0.39822687382295546
Deaths	Japan	Female	0-14 years	Respiratory infections and tuberculosis	Enterobacter spp	Number	2011	0.41916610736924453	0.5089942959005364	0.3227247948885318
Deaths	Japan	Both	0-14 years	Respiratory infections and tuberculosis	Enterobacter spp	Number	2011	0.9030398209566969	1.0591972599469892	0.7703695191882839
Deaths	Japan	Male	0-14 years	Respiratory infections and tuberculosis	Enterobacter spp	Rate	2011	0.0056122829331536565	0.006605711392125515	0.0046188950230622
Deaths	Japan	Female	0-14 years	Respiratory infections and tuberculosis	Enterobacter spp	Rate	2011	0.00511724252172778	0.006213878480410333	0.0039398725569305005
Deaths	Japan	Both	0-14 years	Respiratory infections and tuberculosis	Enterobacter spp	Rate	2011	0.005371099693588132	0.00629989281350138	0.004582003354047269
Deaths	Japan	Male	50-74 years	Respiratory infections and tuberculosis	Enterobacter spp	Number	2011	63.65680012488431	74.1676863991235	53.769367539270846
Deaths	Japan	Female	50-74 years	Respiratory infections and tuberculosis	Enterobacter spp	Number	2011	18.236414008749378	21.960185991784684	14.802422530948078
Deaths	Japan	Both	50-74 years	Respiratory infections and tuberculosis	Enterobacter spp	Number	2011	81.89321413363368	93.77452609466786	70.47278374824842
Deaths	Japan	Male	50-74 years	Respiratory infections and tuberculosis	Enterobacter spp	Rate	2011	0.31372691654859675	0.36552889111440545	0.26499757841691085
Deaths	Japan	Female	50-74 years	Respiratory infections and tuberculosis	Enterobacter spp	Rate	2011	0.08527238703608342	0.1026845233047142	0.06921524717113006
Deaths	Japan	Both	50-74 years	Respiratory infections and tuberculosis	Enterobacter spp	Rate	2011	0.1964969412201937	0.22500530400366475	0.1690944309891937
Deaths	Japan	Male	75+ years	Respiratory infections and tuberculosis	Enterobacter spp	Number	2011	353.70654042565127	407.84048707010464	296.36239937692176
Deaths	Japan	Female	75+ years	Respiratory infections and tuberculosis	Enterobacter spp	Number	2011	257.053547349867	318.42234547537566	174.9806698671548
Deaths	Japan	Both	75+ years	Respiratory infections and tuberculosis	Enterobacter spp	Number	2011	610.7600877755183	717.5604786760568	493.5929513009378
Deaths	Japan	Male	75+ years	Respiratory infections and tuberculosis	Enterobacter spp	Rate	2011	6.295685026387767	7.259224679622982	5.275006557402993
Deaths	Japan	Female	75+ years	Respiratory infections and tuberculosis	Enterobacter spp	Rate	2011	2.822885830411917	3.4968197731406687	1.921585827764039
Deaths	Japan	Both	75+ years	Respiratory infections and tuberculosis	Enterobacter spp	Rate	2011	4.147975662063317	4.873310259102517	3.3522353374780596
Deaths	Japan	Male	All ages	Respiratory infections and tuberculosis	Escherichia coli	Number	2011	1642.962225202032	1888.0559572801353	1393.6041218530004
Deaths	Japan	Female	All ages	Respiratory infections and tuberculosis	Escherichia coli	Number	2011	1066.3357916357807	1317.7101104252051	745.1548241567682
Deaths	Japan	Both	All ages	Respiratory infections and tuberculosis	Escherichia coli	Number	2011	2709.298016837814	3099.63295648241	2212.049746535719
Deaths	Japan	Male	All ages	Respiratory infections and tuberculosis	Escherichia coli	Rate	2011	2.6388648421155296	3.0325252821930597	2.2383551274485023
Deaths	Japan	Female	All ages	Respiratory infections and tuberculosis	Escherichia coli	Rate	2011	1.6242590137456614	2.0071562271005305	1.1350312436911008
Deaths	Japan	Both	All ages	Respiratory infections and tuberculosis	Escherichia coli	Rate	2011	2.1181153237947936	2.4232771819349765	1.7293691709125032
Deaths	Japan	Male	15-49 years	Respiratory infections and tuberculosis	Escherichia coli	Number	2011	12.372629939089444	14.354893082324173	10.358851142275862
Deaths	Japan	Female	15-49 years	Respiratory infections and tuberculosis	Escherichia coli	Number	2011	6.436525883610827	7.787587127353833	5.368767317331959
Deaths	Japan	Both	15-49 years	Respiratory infections and tuberculosis	Escherichia coli	Number	2011	18.80915582270029	21.132755386799875	16.526706471956185
Deaths	Japan	Male	15-49 years	Respiratory infections and tuberculosis	Escherichia coli	Rate	2011	0.04461861852627116	0.051767126437854756	0.03735645774285961
Deaths	Japan	Female	15-49 years	Respiratory infections and tuberculosis	Escherichia coli	Rate	2011	0.02386795928570453	0.02887797172739474	0.01990849132927189
Deaths	Japan	Both	15-49 years	Respiratory infections and tuberculosis	Escherichia coli	Rate	2011	0.034387930049592334	0.03863606218410772	0.030215030991549586
Deaths	Japan	Male	0-14 years	Respiratory infections and tuberculosis	Escherichia coli	Number	2011	3.496700998915415	4.057024866107832	2.9180628055249818
Deaths	Japan	Female	0-14 years	Respiratory infections and tuberculosis	Escherichia coli	Number	2011	3.03747032326284	3.7492730596226473	2.397150446496311
Deaths	Japan	Both	0-14 years	Respiratory infections and tuberculosis	Escherichia coli	Number	2011	6.534171322178248	7.534898103709648	5.511489110271382
Deaths	Japan	Male	0-14 years	Respiratory infections and tuberculosis	Escherichia coli	Rate	2011	0.04055701888217478	0.047056020560872706	0.03384559570285164
Deaths	Japan	Female	0-14 years	Respiratory infections and tuberculosis	Escherichia coli	Rate	2011	0.0370818919359683	0.04577168618589784	0.0292647711256478
Deaths	Japan	Both	0-14 years	Respiratory infections and tuberculosis	Escherichia coli	Rate	2011	0.03886394018507732	0.0448160623228966	0.032781231551927865
Deaths	Japan	Male	50-74 years	Respiratory infections and tuberculosis	Escherichia coli	Number	2011	284.36246252065746	327.77756592728014	240.86868268233732
Deaths	Japan	Female	50-74 years	Respiratory infections and tuberculosis	Escherichia coli	Number	2011	81.13363293718353	97.70317385183964	66.07466269799595
Deaths	Japan	Both	50-74 years	Respiratory infections and tuberculosis	Escherichia coli	Number	2011	365.496095457841	413.4676480180995	316.9885403065267
Deaths	Japan	Male	50-74 years	Respiratory infections and tuberculosis	Escherichia coli	Rate	2011	1.4014552785209435	1.6154227807622912	1.1871000264355402
Deaths	Japan	Female	50-74 years	Respiratory infections and tuberculosis	Escherichia coli	Rate	2011	0.3793760410431425	0.45685422865211495	0.3089611920500905
Deaths	Japan	Both	50-74 years	Respiratory infections and tuberculosis	Escherichia coli	Rate	2011	0.8769818787206881	0.9920862062696433	0.7605914510870938
Deaths	Japan	Male	75+ years	Respiratory infections and tuberculosis	Escherichia coli	Number	2011	1342.7304317433684	1540.846965268089	1128.5358666001227
Deaths	Japan	Female	75+ years	Respiratory infections and tuberculosis	Escherichia coli	Number	2011	975.7281624917241	1211.6770361841825	663.1515985516209
Deaths	Japan	Both	75+ years	Respiratory infections and tuberculosis	Escherichia coli	Number	2011	2318.4585942350936	2669.8731938756564	1850.6321116351432
Deaths	Japan	Male	75+ years	Respiratory infections and tuberculosis	Escherichia coli	Rate	2011	23.899495506724474	27.425806589608182	20.087008706556215
Deaths	Japan	Female	75+ years	Respiratory infections and tuberculosis	Escherichia coli	Rate	2011	10.715157338338006	13.306277901018067	7.282534204511342
Deaths	Japan	Both	75+ years	Respiratory infections and tuberculosis	Escherichia coli	Rate	2011	15.745805947168147	18.13243735249098	12.568563519685704
Deaths	Japan	Male	All ages	Respiratory infections and tuberculosis	Haemophilus influenzae	Number	2011	1382.3016578517563	1591.7491554097573	1169.4075228893273
Deaths	Japan	Female	All ages	Respiratory infections and tuberculosis	Haemophilus influenzae	Number	2011	903.2925752410806	1110.7630476029613	630.8325914988973
Deaths	Japan	Both	All ages	Respiratory infections and tuberculosis	Haemophilus influenzae	Number	2011	2285.5942330928387	2632.182089144097	1889.4427385347858
Deaths	Japan	Male	All ages	Respiratory infections and tuberculosis	Haemophilus influenzae	Rate	2011	2.220201529986159	2.556608313475607	1.8782588856408975
Deaths	Japan	Female	All ages	Respiratory infections and tuberculosis	Haemophilus influenzae	Rate	2011	1.3759090887629037	1.6919312906463386	0.9608938675262952
Deaths	Japan	Both	All ages	Respiratory infections and tuberculosis	Haemophilus influenzae	Rate	2011	1.786865874113532	2.057826486191261	1.4771566631102386
Deaths	Japan	Male	15-49 years	Respiratory infections and tuberculosis	Haemophilus influenzae	Number	2011	11.961322243163968	13.928521087317577	10.210560052165828
Deaths	Japan	Female	15-49 years	Respiratory infections and tuberculosis	Haemophilus influenzae	Number	2011	6.223676707875186	7.406144383286723	5.272334876060036
Deaths	Japan	Both	15-49 years	Respiratory infections and tuberculosis	Haemophilus influenzae	Number	2011	18.184998951039137	20.56350006336822	15.917498745187135
Deaths	Japan	Male	15-49 years	Respiratory infections and tuberculosis	Haemophilus influenzae	Rate	2011	0.043135346071524985	0.05022952857150456	0.03682168513485001
Deaths	Japan	Female	15-49 years	Respiratory infections and tuberculosis	Haemophilus influenzae	Rate	2011	0.02307867084776164	0.027463503728687055	0.019550900041095776
Deaths	Japan	Both	15-49 years	Respiratory infections and tuberculosis	Haemophilus influenzae	Rate	2011	0.03324681223202652	0.037595318387466894	0.029101244020391527
Deaths	Japan	Male	0-14 years	Respiratory infections and tuberculosis	Haemophilus influenzae	Number	2011	3.9127853276375224	4.618249534728585	3.2061210353607414
Deaths	Japan	Female	0-14 years	Respiratory infections and tuberculosis	Haemophilus influenzae	Number	2011	3.407457052189311	4.146253336217879	2.6124205461169234
Deaths	Japan	Both	0-14 years	Respiratory infections and tuberculosis	Haemophilus influenzae	Number	2011	7.320242379826832	8.311741416303127	6.324209825315905
Deaths	Japan	Male	0-14 years	Respiratory infections and tuberculosis	Haemophilus influenzae	Rate	2011	0.04538303631454709	0.053565470322077396	0.03718668293628635
Deaths	Japan	Female	0-14 years	Respiratory infections and tuberculosis	Haemophilus influenzae	Rate	2011	0.04159874525128109	0.05061808076782159	0.03189282069375084
Deaths	Japan	Both	0-14 years	Respiratory infections and tuberculosis	Haemophilus influenzae	Rate	2011	0.04353933313995481	0.04943657050139132	0.037615131322730665
Deaths	Japan	Male	50-74 years	Respiratory infections and tuberculosis	Haemophilus influenzae	Number	2011	225.36084581359916	259.7741591730773	189.67256200441807
Deaths	Japan	Female	50-74 years	Respiratory infections and tuberculosis	Haemophilus influenzae	Number	2011	64.41142038164841	77.71132699383946	52.682869753303194
Deaths	Japan	Both	50-74 years	Respiratory infections and tuberculosis	Haemophilus influenzae	Number	2011	289.77226619524754	326.7064478199257	251.84065192646557
Deaths	Japan	Male	50-74 years	Respiratory infections and tuberculosis	Haemophilus influenzae	Rate	2011	1.1106710222502358	1.2802739973810773	0.9347844678774097
Deaths	Japan	Female	50-74 years	Respiratory infections and tuberculosis	Haemophilus influenzae	Rate	2011	0.30118396992372687	0.3633735420421486	0.24634196490713062
Deaths	Japan	Both	50-74 years	Respiratory infections and tuberculosis	Haemophilus influenzae	Rate	2011	0.6952879375926795	0.7839088788086098	0.6042737277071408
Deaths	Japan	Male	75+ years	Respiratory infections and tuberculosis	Haemophilus influenzae	Number	2011	1141.0667044673567	1311.7548367363536	967.1958885296316
Deaths	Japan	Female	75+ years	Respiratory infections and tuberculosis	Haemophilus influenzae	Number	2011	829.2500210993675	1026.3237943163363	565.7370844587495
Deaths	Japan	Both	75+ years	Respiratory infections and tuberculosis	Haemophilus influenzae	Number	2011	1970.3167255667236	2282.567140698545	1598.0760804028191
Deaths	Japan	Male	75+ years	Respiratory infections and tuberculosis	Haemophilus influenzae	Rate	2011	20.310047297343658	23.348155434147806	17.215290013218592
Deaths	Japan	Female	75+ years	Respiratory infections and tuberculosis	Haemophilus influenzae	Rate	2011	9.106577826152678	11.270783563421924	6.212756898015163
Deaths	Japan	Both	75+ years	Respiratory infections and tuberculosis	Haemophilus influenzae	Rate	2011	13.381401286344268	15.502049227098386	10.853329843113139
Deaths	Japan	Male	All ages	Respiratory infections and tuberculosis	Klebsiella pneumoniae	Number	2011	2946.3816240209703	3373.2786697155125	2532.5254489816202
Deaths	Japan	Female	All ages	Respiratory infections and tuberculosis	Klebsiella pneumoniae	Number	2011	1910.2385005092253	2332.3339853983157	1329.0705917392684
Deaths	Japan	Both	All ages	Respiratory infections and tuberculosis	Klebsiella pneumoniae	Number	2011	4856.620124530195	5577.2860513060095	3974.7670360230672
Deaths	Japan	Male	All ages	Respiratory infections and tuberculosis	Klebsiella pneumoniae	Rate	2011	4.732368620421635	5.4180347835300315	4.067648218910602
Deaths	Japan	Female	All ages	Respiratory infections and tuberculosis	Klebsiella pneumoniae	Rate	2011	2.9097045482234716	3.552646857175455	2.0244606862770818
Deaths	Japan	Both	All ages	Respiratory infections and tuberculosis	Klebsiella pneumoniae	Rate	2011	3.796880757925639	4.360293691222011	3.1074525265187405
Deaths	Japan	Male	15-49 years	Respiratory infections and tuberculosis	Klebsiella pneumoniae	Number	2011	23.29140541926444	26.734091894554282	19.800386326803515
Deaths	Japan	Female	15-49 years	Respiratory infections and tuberculosis	Klebsiella pneumoniae	Number	2011	12.117333226641385	14.55463405402857	10.161800677713202
Deaths	Japan	Both	15-49 years	Respiratory infections and tuberculosis	Klebsiella pneumoniae	Number	2011	35.408738645905856	39.71817626527084	31.02476378368766
Deaths	Japan	Male	15-49 years	Respiratory infections and tuberculosis	Klebsiella pneumoniae	Rate	2011	0.08399429534860596	0.09640943386828399	0.07140485802434489
Deaths	Japan	Female	15-49 years	Respiratory infections and tuberculosis	Klebsiella pneumoniae	Rate	2011	0.04493355908677617	0.053971570891128064	0.037682042957782685
Deaths	Japan	Both	15-49 years	Respiratory infections and tuberculosis	Klebsiella pneumoniae	Rate	2011	0.06473619758257182	0.07261494774045801	0.056721174350152934
Deaths	Japan	Male	0-14 years	Respiratory infections and tuberculosis	Klebsiella pneumoniae	Number	2011	6.447364557848773	7.522441904997374	5.379962439115018
Deaths	Japan	Female	0-14 years	Respiratory infections and tuberculosis	Klebsiella pneumoniae	Number	2011	5.594377770780048	6.924504779738833	4.3627503589709615
Deaths	Japan	Both	0-14 years	Respiratory infections and tuberculosis	Klebsiella pneumoniae	Number	2011	12.041742328628818	13.97214302650003	10.31087154831922
Deaths	Japan	Male	0-14 years	Respiratory infections and tuberculosis	Klebsiella pneumoniae	Rate	2011	0.0747807393866513	0.08725018766994133	0.06240031340862639
Deaths	Japan	Female	0-14 years	Respiratory infections and tuberculosis	Klebsiella pneumoniae	Rate	2011	0.06829700042047064	0.08453538985577519	0.05326110879700243
Deaths	Japan	Both	0-14 years	Respiratory infections and tuberculosis	Klebsiella pneumoniae	Rate	2011	0.07162186764150125	0.0831035037291036	0.061326995475274426
Deaths	Japan	Male	50-74 years	Respiratory infections and tuberculosis	Klebsiella pneumoniae	Number	2011	514.5060780429696	591.6848666798746	437.21156969527044
Deaths	Japan	Female	50-74 years	Respiratory infections and tuberculosis	Klebsiella pneumoniae	Number	2011	146.7877838318075	175.8189999372442	119.95294769884613
Deaths	Japan	Both	50-74 years	Respiratory infections and tuberculosis	Klebsiella pneumoniae	Number	2011	661.2938618747775	745.9307388790728	576.0378958714346
Deaths	Japan	Male	50-74 years	Respiratory infections and tuberculosis	Klebsiella pneumoniae	Rate	2011	2.5356977588138863	2.9160666013336147	2.154758601921139
Deaths	Japan	Female	50-74 years	Respiratory infections and tuberculosis	Klebsiella pneumoniae	Rate	2011	0.6863709449165577	0.8221191843831135	0.56089284754051
Deaths	Japan	Both	50-74 years	Respiratory infections and tuberculosis	Klebsiella pneumoniae	Rate	2011	1.5867275754257568	1.789807740512885	1.3821619503289961
Deaths	Japan	Male	75+ years	Respiratory infections and tuberculosis	Klebsiella pneumoniae	Number	2011	2402.1367760008898	2754.737309163438	2072.1640525369917
Deaths	Japan	Female	75+ years	Respiratory infections and tuberculosis	Klebsiella pneumoniae	Number	2011	1745.7390056799964	2146.7472765533275	1189.9415037297458
Deaths	Japan	Both	75+ years	Respiratory infections and tuberculosis	Klebsiella pneumoniae	Number	2011	4147.875781680883	4788.762809268599	3315.6321951987748
Deaths	Japan	Male	75+ years	Respiratory infections and tuberculosis	Klebsiella pneumoniae	Rate	2011	42.75605566638661	49.032054674650425	36.88281302934607
Deaths	Japan	Female	75+ years	Respiratory infections and tuberculosis	Klebsiella pneumoniae	Rate	2011	19.171188079439666	23.57494199529434	13.067584729051928
Deaths	Japan	Both	75+ years	Respiratory infections and tuberculosis	Klebsiella pneumoniae	Rate	2011	28.17028836042391	32.52287106151065	22.51810805144325
Deaths	Japan	Male	All ages	Respiratory infections and tuberculosis	Legionella spp	Number	2011	5716.87621955796	6621.06671260048	4824.886658378156
Deaths	Japan	Female	All ages	Respiratory infections and tuberculosis	Legionella spp	Number	2011	3685.988761016265	4610.8939265336285	2520.142387261727
Deaths	Japan	Both	All ages	Respiratory infections and tuberculosis	Legionella spp	Number	2011	9402.864980574222	10995.282508067576	7498.818462662432
Deaths	Japan	Male	All ages	Respiratory infections and tuberculosis	Legionella spp	Rate	2011	9.18223403502946	10.634511187884643	7.749553565311425
Deaths	Japan	Female	All ages	Respiratory infections and tuberculosis	Legionella spp	Rate	2011	5.6145545489584405	7.023384266328207	3.8387194920589396
Deaths	Japan	Both	All ages	Respiratory infections and tuberculosis	Legionella spp	Rate	2011	7.351111719401492	8.59605559264873	5.862537896314213
Deaths	Japan	Male	15-49 years	Respiratory infections and tuberculosis	Legionella spp	Number	2011	44.961079234377785	53.6207317336605	37.424348700205684
Deaths	Japan	Female	15-49 years	Respiratory infections and tuberculosis	Legionella spp	Number	2011	23.386154133467638	27.97555435496808	19.291289567367535
Deaths	Japan	Both	15-49 years	Respiratory infections and tuberculosis	Legionella spp	Number	2011	68.34723336784535	79.13008551827973	58.67692646853832
Deaths	Japan	Male	15-49 years	Respiratory infections and tuberculosis	Legionella spp	Rate	2011	0.1621402444560456	0.19336899156460113	0.1349610185117617
Deaths	Japan	Female	15-49 years	Respiratory infections and tuberculosis	Legionella spp	Rate	2011	0.08672066030653222	0.10373909845365337	0.07153606188939308
Deaths	Japan	Both	15-49 years	Respiratory infections and tuberculosis	Legionella spp	Rate	2011	0.12495615977087561	0.14466996133536275	0.10727637443940811
Deaths	Japan	Male	0-14 years	Respiratory infections and tuberculosis	Legionella spp	Number	2011	5.057582290059847	6.323775101840959	3.998560478081085
Deaths	Japan	Female	0-14 years	Respiratory infections and tuberculosis	Legionella spp	Number	2011	4.235030964569969	5.3278155370859395	3.236551391675717
Deaths	Japan	Both	0-14 years	Respiratory infections and tuberculosis	Legionella spp	Number	2011	9.292613254629824	11.29917225257946	7.36929926051744
Deaths	Japan	Male	0-14 years	Respiratory infections and tuberculosis	Legionella spp	Rate	2011	0.05866113816987298	0.07334726826558573	0.04637791245558403
Deaths	Japan	Female	0-14 years	Respiratory infections and tuberculosis	Legionella spp	Rate	2011	0.051701891330733496	0.06504276880926683	0.03951230339014623
Deaths	Japan	Both	0-14 years	Respiratory infections and tuberculosis	Legionella spp	Rate	2011	0.05527059942018729	0.06720520979831664	0.0438311136248581
Deaths	Japan	Male	50-74 years	Respiratory infections and tuberculosis	Legionella spp	Number	2011	1044.2169221583183	1214.8034750346837	878.7932616455815
Deaths	Japan	Female	50-74 years	Respiratory infections and tuberculosis	Legionella spp	Number	2011	297.58790821861754	356.2803168940477	240.88907550151416
Deaths	Japan	Both	50-74 years	Respiratory infections and tuberculosis	Legionella spp	Number	2011	1341.804830376936	1543.3532366185882	1160.7041209658923
Deaths	Japan	Male	50-74 years	Respiratory infections and tuberculosis	Legionella spp	Rate	2011	5.146330864163752	5.987051621939254	4.331054965359108
Deaths	Japan	Female	50-74 years	Respiratory infections and tuberculosis	Legionella spp	Rate	2011	1.3915033555775627	1.6659455669821774	1.1263829867579391
Deaths	Japan	Both	50-74 years	Respiratory infections and tuberculosis	Legionella spp	Rate	2011	3.219565231049623	3.7031662931555056	2.785026962787148
Deaths	Japan	Male	75+ years	Respiratory infections and tuberculosis	Legionella spp	Number	2011	4622.6406358752	5351.185096422884	3800.5985081559447
Deaths	Japan	Female	75+ years	Respiratory infections and tuberculosis	Legionella spp	Number	2011	3360.779667699608	4221.731825859405	2240.3572059919343
Deaths	Japan	Both	75+ years	Respiratory infections and tuberculosis	Legionella spp	Number	2011	7983.420303574813	9376.267527173797	6218.75126568503
Deaths	Japan	Male	75+ years	Respiratory infections and tuberculosis	Legionella spp	Rate	2011	82.27919505991851	95.24668626267713	67.64752240745905
Deaths	Japan	Female	75+ years	Respiratory infections and tuberculosis	Legionella spp	Rate	2011	36.9070857060499	46.36180700045769	24.60293848132781
Deaths	Japan	Both	75+ years	Respiratory infections and tuberculosis	Legionella spp	Rate	2011	54.21937972381343	63.6788982812614	42.23463421199824
Deaths	Japan	Male	All ages	Respiratory infections and tuberculosis	Mycoplasma	Number	2011	1389.765563181802	1588.2157923408909	1184.41155740535
Deaths	Japan	Female	All ages	Respiratory infections and tuberculosis	Mycoplasma	Number	2011	897.7893920262741	1102.7842581823602	629.621803287896
Deaths	Japan	Both	All ages	Respiratory infections and tuberculosis	Mycoplasma	Number	2011	2287.5549552080747	2636.6512068437623	1876.6924362901284
Deaths	Japan	Male	All ages	Respiratory infections and tuberculosis	Mycoplasma	Rate	2011	2.2321897772253223	2.5509331570819693	1.9023578080426895
Deaths	Japan	Female	All ages	Respiratory infections and tuberculosis	Mycoplasma	Rate	2011	1.3675265557830893	1.6797778763683564	0.9590495763744069
Deaths	Japan	Both	All ages	Respiratory infections and tuberculosis	Mycoplasma	Rate	2011	1.7883987566285509	2.061320419536605	1.4671885420694442
Deaths	Japan	Male	15-49 years	Respiratory infections and tuberculosis	Mycoplasma	Number	2011	22.12946837858698	25.72832624961373	18.632913088713046
Deaths	Japan	Female	15-49 years	Respiratory infections and tuberculosis	Mycoplasma	Number	2011	11.511101679451079	13.73184247226618	9.67362694639922
Deaths	Japan	Both	15-49 years	Respiratory infections and tuberculosis	Mycoplasma	Number	2011	33.64057005803806	37.81295929924689	29.581508099192195
Deaths	Japan	Male	15-49 years	Respiratory infections and tuberculosis	Mycoplasma	Rate	2011	0.07980407662996973	0.09278240599633147	0.0671946744735207
Deaths	Japan	Female	15-49 years	Respiratory infections and tuberculosis	Mycoplasma	Rate	2011	0.04268552806077017	0.05092049080083746	0.03587179454830746
Deaths	Japan	Both	15-49 years	Respiratory infections and tuberculosis	Mycoplasma	Rate	2011	0.061503534815107196	0.06913172561318645	0.054082535168791655
Deaths	Japan	Male	0-14 years	Respiratory infections and tuberculosis	Mycoplasma	Number	2011	4.279124776083545	4.8802746792294505	3.707878782880266
Deaths	Japan	Female	0-14 years	Respiratory infections and tuberculosis	Mycoplasma	Number	2011	3.663795238800357	4.347255802480549	2.9065393296937705
Deaths	Japan	Both	0-14 years	Respiratory infections and tuberculosis	Mycoplasma	Number	2011	7.942920014883906	8.880556749253596	6.972966745011117
Deaths	Japan	Male	0-14 years	Respiratory infections and tuberculosis	Mycoplasma	Rate	2011	0.04963208017975584	0.056604608851915206	0.043006396559709927
Deaths	Japan	Female	0-14 years	Respiratory infections and tuberculosis	Mycoplasma	Rate	2011	0.044728160166769754	0.05307194893427954	0.03548346678678637
Deaths	Japan	Both	0-14 years	Respiratory infections and tuberculosis	Mycoplasma	Rate	2011	0.047242894796090895	0.05281976999007146	0.04147380733205276
Deaths	Japan	Male	50-74 years	Respiratory infections and tuberculosis	Mycoplasma	Number	2011	245.08632027568441	282.8528899230849	206.13497574354037
Deaths	Japan	Female	50-74 years	Respiratory infections and tuberculosis	Mycoplasma	Number	2011	69.88529759801469	84.52938539403257	56.85479459768521
Deaths	Japan	Both	50-74 years	Respiratory infections and tuberculosis	Mycoplasma	Number	2011	314.97161787369936	357.1026847842407	273.8926652934494
Deaths	Japan	Male	50-74 years	Respiratory infections and tuberculosis	Mycoplasma	Rate	2011	1.2078862807663315	1.3940154833158187	1.0159180198497015
Deaths	Japan	Female	50-74 years	Respiratory infections and tuberculosis	Mycoplasma	Rate	2011	0.32677949415113466	0.3952543775209303	0.2658496372951843
Deaths	Japan	Both	50-74 years	Respiratory infections and tuberculosis	Mycoplasma	Rate	2011	0.7557519891985633	0.8568424869381637	0.6571859649443835
Deaths	Japan	Male	75+ years	Respiratory infections and tuberculosis	Mycoplasma	Number	2011	1118.2706497514466	1278.6268653119303	954.244549977383
Deaths	Japan	Female	75+ years	Respiratory infections and tuberculosis	Mycoplasma	Number	2011	812.7291975100081	1003.1454323751954	551.4811571634326
Deaths	Japan	Both	75+ years	Respiratory infections and tuberculosis	Mycoplasma	Number	2011	1930.9998472614536	2241.3283332190977	1540.778895085949
Deaths	Japan	Male	75+ years	Respiratory infections and tuberculosis	Mycoplasma	Rate	2011	19.90429630341811	22.758504834528253	16.984766856657938
Deaths	Japan	Female	75+ years	Respiratory infections and tuberculosis	Mycoplasma	Rate	2011	8.925151040574573	11.016245665889038	6.0562025319065365
Deaths	Japan	Both	75+ years	Respiratory infections and tuberculosis	Mycoplasma	Rate	2011	13.114380802224968	15.221975965631229	10.464196147319871
Deaths	Japan	Male	All ages	Respiratory infections and tuberculosis	Other bacterial and viral pathogens	Number	2011	1506.1359229805764	1761.1871465800346	1236.23069058572
Deaths	Japan	Female	All ages	Respiratory infections and tuberculosis	Other bacterial and viral pathogens	Number	2011	985.4711351982336	1240.0681966599552	696.4687836944838
Deaths	Japan	Both	All ages	Respiratory infections and tuberculosis	Other bacterial and viral pathogens	Number	2011	2491.60705817881	2955.547577870624	1945.599756956512
Deaths	Japan	Male	All ages	Respiratory infections and tuberculosis	Other bacterial and viral pathogens	Rate	2011	2.419099522578453	2.828753315326117	1.985587773163626
Deaths	Japan	Female	All ages	Respiratory infections and tuberculosis	Other bacterial and viral pathogens	Rate	2011	1.5010847302391073	1.8888908746038142	1.0608719210042545
Deaths	Japan	Both	All ages	Respiratory infections and tuberculosis	Other bacterial and viral pathogens	Rate	2011	1.9479256464239072	2.3106319703430076	1.5210599327093932
Deaths	Japan	Male	15-49 years	Respiratory infections and tuberculosis	Other bacterial and viral pathogens	Number	2011	7.333160088368943	8.756240307723985	5.917550054852236
Deaths	Japan	Female	15-49 years	Respiratory infections and tuberculosis	Other bacterial and viral pathogens	Number	2011	3.8112773818846537	4.613878364519628	3.071049577614387
Deaths	Japan	Both	15-49 years	Respiratory infections and tuberculosis	Other bacterial and viral pathogens	Number	2011	11.144437470253601	12.994281447991767	9.310866569899794
Deaths	Japan	Male	15-49 years	Respiratory infections and tuberculosis	Other bacterial and viral pathogens	Rate	2011	0.026445102955943604	0.0315770655016817	0.021340079660298803
Deaths	Japan	Female	15-49 years	Respiratory infections and tuberculosis	Other bacterial and viral pathogens	Rate	2011	0.01413299892244317	0.017109208126382777	0.011388082268032434
Deaths	Japan	Both	15-49 years	Respiratory infections and tuberculosis	Other bacterial and viral pathogens	Rate	2011	0.020374871673221037	0.023756857867005862	0.017022636811822426
Deaths	Japan	Male	0-14 years	Respiratory infections and tuberculosis	Other bacterial and viral pathogens	Number	2011	1.0327670554048423	1.2224193883359122	0.8188486757052831
Deaths	Japan	Female	0-14 years	Respiratory infections and tuberculosis	Other bacterial and viral pathogens	Number	2011	0.8782632244273327	1.0865551327123597	0.6998728064633525
Deaths	Japan	Both	0-14 years	Respiratory infections and tuberculosis	Other bacterial and viral pathogens	Number	2011	1.9110302798321752	2.222404971243753	1.5719595923874061
Deaths	Japan	Male	0-14 years	Respiratory infections and tuberculosis	Other bacterial and viral pathogens	Rate	2011	0.011978705923078394	0.014178417379711285	0.009497541028679281
Deaths	Japan	Female	0-14 years	Respiratory infections and tuberculosis	Other bacterial and viral pathogens	Rate	2011	0.010721968781102483	0.013264827545847575	0.008544151881727264
Deaths	Japan	Both	0-14 years	Respiratory infections and tuberculosis	Other bacterial and viral pathogens	Rate	2011	0.011366424727062452	0.01321841892579006	0.009349700300104262
Deaths	Japan	Male	50-74 years	Respiratory infections and tuberculosis	Other bacterial and viral pathogens	Number	2011	243.84605188642934	287.17620425471796	196.81911243397224
Deaths	Japan	Female	50-74 years	Respiratory infections and tuberculosis	Other bacterial and viral pathogens	Number	2011	69.6670648550669	83.7103595444662	56.06055292143483
Deaths	Japan	Both	50-74 years	Respiratory infections and tuberculosis	Other bacterial and viral pathogens	Number	2011	313.5131167414963	363.4317730163315	262.49344430997417
Deaths	Japan	Male	50-74 years	Respiratory infections and tuberculosis	Other bacterial and viral pathogens	Rate	2011	1.2017737275639988	1.4153225561167242	0.9700056104077366
Deaths	Japan	Female	50-74 years	Respiratory infections and tuberculosis	Other bacterial and viral pathogens	Rate	2011	0.32575905082759227	0.3914246613715121	0.2621358104658024
Deaths	Japan	Both	50-74 years	Respiratory infections and tuberculosis	Other bacterial and viral pathogens	Rate	2011	0.7522524194933566	0.8720286838834829	0.6298343451643755
Deaths	Japan	Male	75+ years	Respiratory infections and tuberculosis	Other bacterial and viral pathogens	Number	2011	1253.923943950375	1473.4513027600276	1021.8385368566244
Deaths	Japan	Female	75+ years	Respiratory infections and tuberculosis	Other bacterial and viral pathogens	Number	2011	911.1145297368544	1150.5663950844128	632.9462805879554
Deaths	Japan	Both	75+ years	Respiratory infections and tuberculosis	Other bacterial and viral pathogens	Number	2011	2165.0384736872284	2582.1149801051183	1677.1145486279179
Deaths	Japan	Male	75+ years	Respiratory infections and tuberculosis	Other bacterial and viral pathogens	Rate	2011	22.318813185239467	26.22621931936749	18.18788413732055
Deaths	Japan	Female	75+ years	Respiratory infections and tuberculosis	Other bacterial and viral pathogens	Rate	2011	10.00558958393193	12.63517896219217	6.950828359710591
Deaths	Japan	Both	75+ years	Respiratory infections and tuberculosis	Other bacterial and viral pathogens	Rate	2011	14.70385356874544	17.53642765547205	11.39011940930525
Deaths	Japan	Male	All ages	Respiratory infections and tuberculosis	Influenza	Number	2015	8519.717122385433	9684.842134686845	7294.582389548521
Deaths	Japan	Female	All ages	Respiratory infections and tuberculosis	Influenza	Number	2015	5610.204061629573	6980.541071762626	3830.8512797246617
Deaths	Japan	Both	All ages	Respiratory infections and tuberculosis	Influenza	Number	2015	14129.921184014996	16439.497230705205	11457.60366060522
Deaths	Japan	Male	All ages	Respiratory infections and tuberculosis	Influenza	Rate	2015	13.757990312363678	15.639482197794647	11.779592257172013
Deaths	Japan	Female	All ages	Respiratory infections and tuberculosis	Influenza	Rate	2015	8.581807679577787	10.677982533109526	5.859970256075188
Deaths	Japan	Both	All ages	Respiratory infections and tuberculosis	Influenza	Rate	2015	11.099805850785044	12.914100876357194	9.000558070475005
Deaths	Japan	Male	15-49 years	Respiratory infections and tuberculosis	Influenza	Number	2015	30.654858416629562	35.21200735417301	25.428256036194945
Deaths	Japan	Female	15-49 years	Respiratory infections and tuberculosis	Influenza	Number	2015	15.494144151913202	18.45446476366207	12.93466318387094
Deaths	Japan	Both	15-49 years	Respiratory infections and tuberculosis	Influenza	Number	2015	46.14900256854276	51.586097505761316	39.87598748867675
Deaths	Japan	Male	15-49 years	Respiratory infections and tuberculosis	Influenza	Rate	2015	0.11379764059533842	0.13071478925366237	0.09439533212142981
Deaths	Japan	Female	15-49 years	Respiratory infections and tuberculosis	Influenza	Rate	2015	0.05929688759630899	0.07062618702987819	0.049501622121890805
Deaths	Japan	Both	15-49 years	Respiratory infections and tuberculosis	Influenza	Rate	2015	0.08696231023684768	0.09720786941259224	0.07514155890672941
Deaths	Japan	Male	0-14 years	Respiratory infections and tuberculosis	Influenza	Number	2015	8.19624342628726	9.471027213829078	6.941189322498504
Deaths	Japan	Female	0-14 years	Respiratory infections and tuberculosis	Influenza	Number	2015	5.85990274909678	7.006675631243757	4.608520238446552
Deaths	Japan	Both	0-14 years	Respiratory infections and tuberculosis	Influenza	Number	2015	14.056146175384047	16.06862831279018	12.129496915035066
Deaths	Japan	Male	0-14 years	Respiratory infections and tuberculosis	Influenza	Rate	2015	0.09888570789354995	0.11426566803943773	0.08374378164233386
Deaths	Japan	Female	0-14 years	Respiratory infections and tuberculosis	Influenza	Rate	2015	0.07448621074908784	0.08906303398973027	0.058579676902535044
Deaths	Japan	Both	0-14 years	Respiratory infections and tuberculosis	Influenza	Rate	2015	0.08700425306991771	0.09946104620488154	0.0750787453430608
Deaths	Japan	Male	50-74 years	Respiratory infections and tuberculosis	Influenza	Number	2015	1093.2634236051592	1245.4923386446267	926.1602273311804
Deaths	Japan	Female	50-74 years	Respiratory infections and tuberculosis	Influenza	Number	2015	308.8892317596649	368.1355693127858	253.7654741648139
Deaths	Japan	Both	50-74 years	Respiratory infections and tuberculosis	Influenza	Number	2015	1402.152655364823	1564.9711750946224	1213.1753531007016
Deaths	Japan	Male	50-74 years	Respiratory infections and tuberculosis	Influenza	Rate	2015	5.368341303847589	6.115843465359056	4.547800735862273
Deaths	Japan	Female	50-74 years	Respiratory infections and tuberculosis	Influenza	Rate	2015	1.4459181458281907	1.7232517195947656	1.1878824709729254
Deaths	Japan	Both	50-74 years	Respiratory infections and tuberculosis	Influenza	Rate	2015	3.36023164940108	3.7504230747151475	2.90735120898918
Deaths	Japan	Male	75+ years	Respiratory infections and tuberculosis	Influenza	Number	2015	7387.602596937356	8428.37019294803	6329.070678723875
Deaths	Japan	Female	75+ years	Respiratory infections and tuberculosis	Influenza	Number	2015	5279.960782968898	6599.811486478095	3531.9877009029847
Deaths	Japan	Both	75+ years	Respiratory infections and tuberculosis	Influenza	Number	2015	12667.563379906258	14821.346915886796	10082.036484260754
Deaths	Japan	Male	75+ years	Respiratory infections and tuberculosis	Influenza	Rate	2015	116.63530765148371	133.0669236137073	99.92322896022772
Deaths	Japan	Female	75+ years	Respiratory infections and tuberculosis	Influenza	Rate	2015	52.72840784440677	65.90911676422337	35.27224834611771
Deaths	Japan	Both	75+ years	Respiratory infections and tuberculosis	Influenza	Rate	2015	77.48960157102728	90.66465529431133	61.67350158509396
Deaths	Japan	Male	All ages	Respiratory infections and tuberculosis	Respiratory syncytial virus	Number	2015	913.155660934444	1041.1386960216582	772.474689871409
Deaths	Japan	Female	All ages	Respiratory infections and tuberculosis	Respiratory syncytial virus	Number	2015	597.9975895826489	746.0128666058911	417.46279825068495
Deaths	Japan	Both	All ages	Respiratory infections and tuberculosis	Respiratory syncytial virus	Number	2015	1511.1532505170912	1773.8520028997702	1227.786765768943
Deaths	Japan	Male	All ages	Respiratory infections and tuberculosis	Respiratory syncytial virus	Rate	2015	1.474601393021201	1.6812736723449293	1.2474239633934396
Deaths	Japan	Female	All ages	Respiratory infections and tuberculosis	Respiratory syncytial virus	Rate	2015	0.9147439647959504	1.1411597291957818	0.638583803478468
Deaths	Japan	Both	All ages	Respiratory infections and tuberculosis	Respiratory syncytial virus	Rate	2015	1.18709138381452	1.3934552488861736	0.9644919139121572
Deaths	Japan	Male	15-49 years	Respiratory infections and tuberculosis	Respiratory syncytial virus	Number	2015	5.523954152232108	6.401281228898922	4.611729500478607
Deaths	Japan	Female	15-49 years	Respiratory infections and tuberculosis	Respiratory syncytial virus	Number	2015	2.792135284470408	3.357523725470454	2.304609301176163
Deaths	Japan	Both	15-49 years	Respiratory infections and tuberculosis	Respiratory syncytial virus	Number	2015	8.316089436702521	9.330284412857461	7.172659751900255
Deaths	Japan	Male	15-49 years	Respiratory infections and tuberculosis	Respiratory syncytial virus	Rate	2015	0.020506144270424295	0.023762977167780933	0.01711976382620282
Deaths	Japan	Female	15-49 years	Respiratory infections and tuberculosis	Respiratory syncytial virus	Rate	2015	0.010685645524763384	0.012849416205191212	0.008819858479784247
Deaths	Japan	Both	15-49 years	Respiratory infections and tuberculosis	Respiratory syncytial virus	Rate	2015	0.015670682123146314	0.01758181201216275	0.013516024786054154
Deaths	Japan	Male	0-14 years	Respiratory infections and tuberculosis	Respiratory syncytial virus	Number	2015	7.7392924082479855	9.112838714104981	6.483611366539042
Deaths	Japan	Female	0-14 years	Respiratory infections and tuberculosis	Respiratory syncytial virus	Number	2015	5.323887931373385	6.633356173355175	3.9962862577823572
Deaths	Japan	Both	0-14 years	Respiratory infections and tuberculosis	Respiratory syncytial virus	Number	2015	13.063180339621368	15.220916430679111	11.148132338276593
Deaths	Japan	Male	0-14 years	Respiratory infections and tuberculosis	Respiratory syncytial virus	Rate	2015	0.09337270363765258	0.10994420984055768	0.07822321353104345
Deaths	Japan	Female	0-14 years	Respiratory infections and tuberculosis	Respiratory syncytial virus	Rate	2015	0.06767283612717406	0.08431770748728784	0.05079746766390302
Deaths	Japan	Both	0-14 years	Respiratory infections and tuberculosis	Respiratory syncytial virus	Rate	2015	0.0808580270854602	0.09421390817705345	0.06900432843498436
Deaths	Japan	Male	50-74 years	Respiratory infections and tuberculosis	Respiratory syncytial virus	Number	2015	122.89322702937935	139.41155318470138	103.07974017670242
Deaths	Japan	Female	50-74 years	Respiratory infections and tuberculosis	Respiratory syncytial virus	Number	2015	34.65180976588424	41.092343908542546	28.577667422637283
Deaths	Japan	Both	50-74 years	Respiratory infections and tuberculosis	Respiratory syncytial virus	Number	2015	157.5450367952636	177.4920000009856	136.22534790703313
Deaths	Japan	Male	50-74 years	Respiratory infections and tuberculosis	Respiratory syncytial virus	Rate	2015	0.603452719976118	0.6845640154383061	0.5061609259328176
Deaths	Japan	Female	50-74 years	Respiratory infections and tuberculosis	Respiratory syncytial virus	Rate	2015	0.16220597992636498	0.19235427979633704	0.13377276914588165
Deaths	Japan	Both	50-74 years	Respiratory infections and tuberculosis	Respiratory syncytial virus	Rate	2015	0.3775536257197061	0.42535613625010643	0.32646140470973545
Deaths	Japan	Male	75+ years	Respiratory infections and tuberculosis	Respiratory syncytial virus	Number	2015	776.9991873445847	889.9253741149226	654.7282477210532
Deaths	Japan	Female	75+ years	Respiratory infections and tuberculosis	Respiratory syncytial virus	Number	2015	555.2297566009207	697.9906185417179	377.5377645340735
Deaths	Japan	Both	75+ years	Respiratory infections and tuberculosis	Respiratory syncytial virus	Number	2015	1332.228943945505	1571.270846058315	1066.838976667268
Deaths	Japan	Male	75+ years	Respiratory infections and tuberculosis	Respiratory syncytial virus	Rate	2015	12.267246115601658	14.050122273738207	10.336835204524935
Deaths	Japan	Female	75+ years	Respiratory infections and tuberculosis	Respiratory syncytial virus	Rate	2015	5.544810322803582	6.9704938197178725	3.7702865690272485
Deaths	Japan	Both	75+ years	Respiratory infections and tuberculosis	Respiratory syncytial virus	Rate	2015	8.14946702626971	9.61172627834374	6.526032257594345
Deaths	Japan	Male	All ages	Respiratory infections and tuberculosis	Group B streptococcus	Number	2015	376.26773169314345	439.9881030990039	314.19111828508744
Deaths	Japan	Female	All ages	Respiratory infections and tuberculosis	Group B streptococcus	Number	2015	244.04420782774838	308.9295488845852	173.6787984813347
Deaths	Japan	Both	All ages	Respiratory infections and tuberculosis	Group B streptococcus	Number	2015	620.3119395208917	734.0654216445145	505.5335092085909
Deaths	Japan	Male	All ages	Respiratory infections and tuberculosis	Group B streptococcus	Rate	2015	0.6076126393783261	0.7105109210828461	0.5073687658290057
Deaths	Japan	Female	All ages	Respiratory infections and tuberculosis	Group B streptococcus	Rate	2015	0.3733091406098185	0.47256284191134396	0.26567269750149314
Deaths	Japan	Both	All ages	Respiratory infections and tuberculosis	Group B streptococcus	Rate	2015	0.487288075137681	0.576647495475522	0.39712350339430275
Deaths	Japan	Male	15-49 years	Respiratory infections and tuberculosis	Group B streptococcus	Number	2015	2.08677060803737	2.485220046630846	1.6996080598791616
Deaths	Japan	Female	15-49 years	Respiratory infections and tuberculosis	Group B streptococcus	Number	2015	1.0551228261292425	1.3367068816091465	0.8566106887786101
Deaths	Japan	Both	15-49 years	Respiratory infections and tuberculosis	Group B streptococcus	Number	2015	3.141893434166613	3.7238462376690453	2.627777858797417
Deaths	Japan	Male	15-49 years	Respiratory infections and tuberculosis	Group B streptococcus	Rate	2015	0.007746555812814673	0.00922568859471254	0.006309322474187255
Deaths	Japan	Female	15-49 years	Respiratory infections and tuberculosis	Group B streptococcus	Rate	2015	0.004038009392958952	0.005115646074468917	0.003278293220218301
Deaths	Japan	Both	15-49 years	Respiratory infections and tuberculosis	Group B streptococcus	Rate	2015	0.005920524742594432	0.007017145631988879	0.004951735046729442
Deaths	Japan	Male	0-14 years	Respiratory infections and tuberculosis	Group B streptococcus	Number	2015	0.5442271662103502	0.6505112522978	0.4389498666057476
Deaths	Japan	Female	0-14 years	Respiratory infections and tuberculosis	Group B streptococcus	Number	2015	0.39666320477789874	0.48879464387904664	0.30487299582122473
Deaths	Japan	Both	0-14 years	Respiratory infections and tuberculosis	Group B streptococcus	Number	2015	0.9408903709882493	1.09854453035103	0.7842982600059195
Deaths	Japan	Male	0-14 years	Respiratory infections and tuberculosis	Group B streptococcus	Rate	2015	0.006565970016582203	0.007848261981809651	0.005295824688402485
Deaths	Japan	Female	0-14 years	Respiratory infections and tuberculosis	Group B streptococcus	Rate	2015	0.005042052800628681	0.006213151039513724	0.003875291995578895
Deaths	Japan	Both	0-14 years	Respiratory infections and tuberculosis	Group B streptococcus	Rate	2015	0.005823891052859923	0.006799733378884237	0.00485462255759351
Deaths	Japan	Male	50-74 years	Respiratory infections and tuberculosis	Group B streptococcus	Number	2015	56.111762692816974	66.34359347687098	46.16929553164643
Deaths	Japan	Female	50-74 years	Respiratory infections and tuberculosis	Group B streptococcus	Number	2015	15.771668176546088	19.21860109176968	12.803948432088436
Deaths	Japan	Both	50-74 years	Respiratory infections and tuberculosis	Group B streptococcus	Number	2015	71.88343086936317	83.86305438569418	60.56734482879184
Deaths	Japan	Male	50-74 years	Respiratory infections and tuberculosis	Group B streptococcus	Rate	2015	0.27553020323520383	0.3257724034460961	0.2267088890203259
Deaths	Japan	Female	50-74 years	Respiratory infections and tuberculosis	Group B streptococcus	Rate	2015	0.07382756943820035	0.08996274780353777	0.05993559979653066
Deaths	Japan	Both	50-74 years	Respiratory infections and tuberculosis	Group B streptococcus	Rate	2015	0.17226724818484282	0.2009761836445211	0.14514846741914963
Deaths	Japan	Male	75+ years	Respiratory infections and tuberculosis	Group B streptococcus	Number	2015	317.524971226079	372.02340240706627	265.0303228117613
Deaths	Japan	Female	75+ years	Respiratory infections and tuberculosis	Group B streptococcus	Number	2015	226.8207536202953	289.1065631059049	158.47616599599525
Deaths	Japan	Both	75+ years	Respiratory infections and tuberculosis	Group B streptococcus	Number	2015	544.3457248463736	649.3362224766738	434.2397978439208
Deaths	Japan	Male	75+ years	Respiratory infections and tuberculosis	Group B streptococcus	Rate	2015	5.013077276427333	5.873497311737958	4.184292919456283
Deaths	Japan	Female	75+ years	Respiratory infections and tuberculosis	Group B streptococcus	Rate	2015	2.265148870621273	2.887167044708837	1.5826246174419674
Deaths	Japan	Both	75+ years	Respiratory infections and tuberculosis	Group B streptococcus	Rate	2015	3.3298537429973933	3.972098157816815	2.6563173920711716
Deaths	Japan	Male	All ages	Respiratory infections and tuberculosis	Acinetobacter baumannii	Number	2015	816.4366395566794	937.2973692916005	677.9264091838758
Deaths	Japan	Female	All ages	Respiratory infections and tuberculosis	Acinetobacter baumannii	Number	2015	531.0147127036502	662.1239212848691	366.4524639044188
Deaths	Japan	Both	All ages	Respiratory infections and tuberculosis	Acinetobacter baumannii	Number	2015	1347.4513522603288	1561.5278680020547	1101.6018842266615
Deaths	Japan	Male	All ages	Respiratory infections and tuberculosis	Acinetobacter baumannii	Rate	2015	1.3184155314460222	1.5135864185719874	1.094743503342494
Deaths	Japan	Female	All ages	Respiratory infections and tuberculosis	Acinetobacter baumannii	Rate	2015	0.8122817083636183	1.0128366259219739	0.5605543995170971
Deaths	Japan	Both	All ages	Respiratory infections and tuberculosis	Acinetobacter baumannii	Rate	2015	1.0584948216404395	1.2266633295181655	0.865366967057666
Deaths	Japan	Male	15-49 years	Respiratory infections and tuberculosis	Acinetobacter baumannii	Number	2015	4.314645736452881	4.98064168785648	3.573329548327954
Deaths	Japan	Female	15-49 years	Respiratory infections and tuberculosis	Acinetobacter baumannii	Number	2015	2.180784000486827	2.632037936860232	1.7992932493776508
Deaths	Japan	Both	15-49 years	Respiratory infections and tuberculosis	Acinetobacter baumannii	Number	2015	6.495429736939706	7.334571263744268	5.545705388617721
Deaths	Japan	Male	15-49 years	Respiratory infections and tuberculosis	Acinetobacter baumannii	Rate	2015	0.01601692293404036	0.01848924777357259	0.013264992652803651
Deaths	Japan	Female	15-49 years	Respiratory infections and tuberculosis	Acinetobacter baumannii	Rate	2015	0.008345972677214887	0.010072944730667856	0.006885987926475427
Deaths	Japan	Both	15-49 years	Respiratory infections and tuberculosis	Acinetobacter baumannii	Rate	2015	0.012239865315971727	0.013821127785907368	0.010450222662360793
Deaths	Japan	Male	0-14 years	Respiratory infections and tuberculosis	Acinetobacter baumannii	Number	2015	0.6714082449458745	0.7777909404151351	0.5666815205269876
Deaths	Japan	Female	0-14 years	Respiratory infections and tuberculosis	Acinetobacter baumannii	Number	2015	0.5015553688027902	0.589499578117368	0.40220013425043694
Deaths	Japan	Both	0-14 years	Respiratory infections and tuberculosis	Acinetobacter baumannii	Number	2015	1.1729636137486636	1.3455646763028524	1.0125176035701826
Deaths	Japan	Male	0-14 years	Respiratory infections and tuberculosis	Acinetobacter baumannii	Rate	2015	0.008100379177868485	0.009383860841597815	0.00683687640703565
Deaths	Japan	Female	0-14 years	Respiratory infections and tuberculosis	Acinetobacter baumannii	Rate	2015	0.0063753547631382555	0.0074932284190068945	0.005112433643665351
Deaths	Japan	Both	0-14 years	Respiratory infections and tuberculosis	Acinetobacter baumannii	Rate	2015	0.007260370077191924	0.008328730233612316	0.006267246848431402
Deaths	Japan	Male	50-74 years	Respiratory infections and tuberculosis	Acinetobacter baumannii	Number	2015	118.88208469677517	136.14729164149358	99.08761241750929
Deaths	Japan	Female	50-74 years	Respiratory infections and tuberculosis	Acinetobacter baumannii	Number	2015	33.44485267672292	39.73110471056962	27.545022696772232
Deaths	Japan	Both	50-74 years	Respiratory infections and tuberculosis	Acinetobacter baumannii	Number	2015	152.3269373734982	172.66360595683435	130.69846695759637
Deaths	Japan	Male	50-74 years	Respiratory infections and tuberculosis	Acinetobacter baumannii	Rate	2015	0.5837564778858796	0.6685352435150881	0.4865580526662434
Deaths	Japan	Female	50-74 years	Respiratory infections and tuberculosis	Acinetobacter baumannii	Rate	2015	0.15655618389264606	0.1859822853893158	0.12893893360290684
Deaths	Japan	Both	50-74 years	Respiratory infections and tuberculosis	Acinetobacter baumannii	Rate	2015	0.3650485516397546	0.4137849835508197	0.31321634168631085
Deaths	Japan	Male	75+ years	Respiratory infections and tuberculosis	Acinetobacter baumannii	Number	2015	692.5685008785055	796.850108532822	575.6007262284787
Deaths	Japan	Female	75+ years	Respiratory infections and tuberculosis	Acinetobacter baumannii	Number	2015	494.8875206576382	621.4661619387043	333.2957673359473
Deaths	Japan	Both	75+ years	Respiratory infections and tuberculosis	Acinetobacter baumannii	Number	2015	1187.456021536143	1386.0695123462688	955.2012943111297
Deaths	Japan	Male	75+ years	Respiratory infections and tuberculosis	Acinetobacter baumannii	Rate	2015	10.934256290826891	12.580652023617779	9.087571631953791
Deaths	Japan	Female	75+ years	Respiratory infections and tuberculosis	Acinetobacter baumannii	Rate	2015	4.942201675155306	6.2062811818417165	3.3284631979827815
Deaths	Japan	Both	75+ years	Respiratory infections and tuberculosis	Acinetobacter baumannii	Rate	2015	7.263866872607187	8.47881877834783	5.843125903258498
Deaths	Japan	Male	All ages	Respiratory infections and tuberculosis	Chlamydia spp	Number	2015	414.0011933517434	479.2206622950712	350.1632490685168
Deaths	Japan	Female	All ages	Respiratory infections and tuberculosis	Chlamydia spp	Number	2015	268.91791956842815	334.4717341478293	182.78344684361278
Deaths	Japan	Both	All ages	Respiratory infections and tuberculosis	Chlamydia spp	Number	2015	682.9191129201714	803.7168852772927	544.0708683700088
Deaths	Japan	Male	All ages	Respiratory infections and tuberculosis	Chlamydia spp	Rate	2015	0.668546188285359	0.7738652744721757	0.5654580450532123
Deaths	Japan	Female	All ages	Respiratory infections and tuberculosis	Chlamydia spp	Rate	2015	0.41135791888790646	0.5116341696629476	0.27959988096521876
Deaths	Japan	Both	All ages	Respiratory infections and tuberculosis	Chlamydia spp	Rate	2015	0.5364693451920816	0.6313624307875088	0.4273966520639237
Deaths	Japan	Male	15-49 years	Respiratory infections and tuberculosis	Chlamydia spp	Number	2015	1.5410237950289443	1.8030219728747938	1.2697342438359627
Deaths	Japan	Female	15-49 years	Respiratory infections and tuberculosis	Chlamydia spp	Number	2015	0.7789750765050799	0.9402467775920418	0.6362336378256582
Deaths	Japan	Both	15-49 years	Respiratory infections and tuberculosis	Chlamydia spp	Number	2015	2.3199988715340245	2.6266390427359254	1.9932013916132836
Deaths	Japan	Male	15-49 years	Respiratory infections and tuberculosis	Chlamydia spp	Rate	2015	0.005720622473351135	0.00669321787972762	0.004713535426190537
Deaths	Japan	Female	15-49 years	Respiratory infections and tuberculosis	Chlamydia spp	Rate	2015	0.0029811777339211307	0.0035983728392498947	0.0024348988971088395
Deaths	Japan	Both	15-49 years	Respiratory infections and tuberculosis	Chlamydia spp	Rate	2015	0.004371762126729078	0.00494958908321712	0.003755951117785213
Deaths	Japan	Male	0-14 years	Respiratory infections and tuberculosis	Chlamydia spp	Number	2015	0.4396289154195969	0.5136320710826272	0.36271319891844817
Deaths	Japan	Female	0-14 years	Respiratory infections and tuberculosis	Chlamydia spp	Number	2015	0.3164955344732551	0.3845746945653006	0.24614145529688905
Deaths	Japan	Both	0-14 years	Respiratory infections and tuberculosis	Chlamydia spp	Number	2015	0.7561244498928524	0.8762654780271426	0.6432399545172138
Deaths	Japan	Male	0-14 years	Respiratory infections and tuberculosis	Chlamydia spp	Rate	2015	0.005304017249208621	0.006196847543953806	0.0043760476076577254
Deaths	Japan	Female	0-14 years	Respiratory infections and tuberculosis	Chlamydia spp	Rate	2015	0.004023028041814135	0.00488839371140969	0.0031287454926034733
Deaths	Japan	Both	0-14 years	Respiratory infections and tuberculosis	Chlamydia spp	Rate	2015	0.004680233270911654	0.005423878099689932	0.0039815046805294725
Deaths	Japan	Male	50-74 years	Respiratory infections and tuberculosis	Chlamydia spp	Number	2015	61.28195565620161	70.32053715701346	50.98801116755016
Deaths	Japan	Female	50-74 years	Respiratory infections and tuberculosis	Chlamydia spp	Number	2015	17.2325859397516	20.66613614693263	14.20909401300597
Deaths	Japan	Both	50-74 years	Respiratory infections and tuberculosis	Chlamydia spp	Number	2015	78.51454159595315	88.79265969689021	67.54985910758319
Deaths	Japan	Male	50-74 years	Respiratory infections and tuberculosis	Chlamydia spp	Rate	2015	0.3009178269633194	0.3453007170805007	0.2503706247202306
Deaths	Japan	Female	50-74 years	Respiratory infections and tuberculosis	Chlamydia spp	Rate	2015	0.08066616167836341	0.09673869525583034	0.06651312106978685
Deaths	Japan	Both	50-74 years	Respiratory infections and tuberculosis	Chlamydia spp	Rate	2015	0.18815857645706552	0.21278988718269012	0.1618819274901466
Deaths	Japan	Male	75+ years	Respiratory infections and tuberculosis	Chlamydia spp	Number	2015	350.73858498509304	407.2873195451461	297.06645754789486
Deaths	Japan	Female	75+ years	Respiratory infections and tuberculosis	Chlamydia spp	Number	2015	250.5898630176983	314.06595835810566	165.68222346550743
Deaths	Japan	Both	75+ years	Respiratory infections and tuberculosis	Chlamydia spp	Number	2015	601.3284480027912	712.7869198421273	473.7197227129931
Deaths	Japan	Male	75+ years	Respiratory infections and tuberculosis	Chlamydia spp	Rate	2015	5.537453081455912	6.430243261513529	4.690078711515857
Deaths	Japan	Female	75+ years	Respiratory infections and tuberculosis	Chlamydia spp	Rate	2015	2.5025194394420267	3.1364244211372605	1.6545880188422748
Deaths	Japan	Both	75+ years	Respiratory infections and tuberculosis	Chlamydia spp	Rate	2015	3.678426580677216	4.360236674340993	2.8978226884260527
Deaths	Japan	Male	All ages	Respiratory infections and tuberculosis	Enterobacter spp	Number	2015	438.07937271654873	498.793640465853	367.99786444134475
Deaths	Japan	Female	All ages	Respiratory infections and tuberculosis	Enterobacter spp	Number	2015	285.4503836049725	355.70504881123884	193.22292201770648
Deaths	Japan	Both	All ages	Respiratory infections and tuberculosis	Enterobacter spp	Number	2015	723.5297563215214	831.7607200897484	588.2017087833615
Deaths	Japan	Male	All ages	Respiratory infections and tuberculosis	Enterobacter spp	Rate	2015	0.7074286246012249	0.8054725262376341	0.5942581169334625
Deaths	Japan	Female	All ages	Respiratory infections and tuberculosis	Enterobacter spp	Rate	2015	0.43664727115969343	0.5441143113546941	0.29556892010098523
Deaths	Japan	Both	All ages	Respiratory infections and tuberculosis	Enterobacter spp	Rate	2015	0.5683711690848007	0.653392357046538	0.4620637782453738
Deaths	Japan	Male	15-49 years	Respiratory infections and tuberculosis	Enterobacter spp	Number	2015	1.898606454171924	2.1462528377283547	1.58864243135868
Deaths	Japan	Female	15-49 years	Respiratory infections and tuberculosis	Enterobacter spp	Number	2015	0.9600580660203365	1.1666724889288536	0.7842384507671808
Deaths	Japan	Both	15-49 years	Respiratory infections and tuberculosis	Enterobacter spp	Number	2015	2.858664520192259	3.195900468062996	2.4847807714791124
Deaths	Japan	Male	15-49 years	Respiratory infections and tuberculosis	Enterobacter spp	Rate	2015	0.0070480486964715735	0.00796736705598492	0.005897393423947067
Deaths	Japan	Female	15-49 years	Respiratory infections and tuberculosis	Enterobacter spp	Rate	2015	0.0036741916603188584	0.004464915697146009	0.0030013209382786657
Deaths	Japan	Both	15-49 years	Respiratory infections and tuberculosis	Enterobacter spp	Rate	2015	0.005386813517774337	0.006022294578891411	0.00468227403179482
Deaths	Japan	Male	0-14 years	Respiratory infections and tuberculosis	Enterobacter spp	Number	2015	0.5364216947651143	0.6261035789846046	0.4390049389078465
Deaths	Japan	Female	0-14 years	Respiratory infections and tuberculosis	Enterobacter spp	Number	2015	0.3890496077563957	0.46708060019274944	0.2998394177424569
Deaths	Japan	Both	0-14 years	Respiratory infections and tuberculosis	Enterobacter spp	Number	2015	0.9254713025215102	1.0678918915548794	0.7782565370463526
Deaths	Japan	Male	0-14 years	Respiratory infections and tuberculosis	Enterobacter spp	Rate	2015	0.006471798878761975	0.007553789266923103	0.0052964891224968795
Deaths	Japan	Female	0-14 years	Respiratory infections and tuberculosis	Enterobacter spp	Rate	2015	0.004945275086631689	0.00593714017321023	0.00381130933688121
Deaths	Japan	Both	0-14 years	Respiratory infections and tuberculosis	Enterobacter spp	Rate	2015	0.005728450629984132	0.006610000723161609	0.004817225707362038
Deaths	Japan	Male	50-74 years	Respiratory infections and tuberculosis	Enterobacter spp	Number	2015	62.97588157143242	71.57668985870848	52.553310635318525
Deaths	Japan	Female	50-74 years	Respiratory infections and tuberculosis	Enterobacter spp	Number	2015	17.729049933830833	21.370219382546708	14.350137336288265
Deaths	Japan	Both	50-74 years	Respiratory infections and tuberculosis	Enterobacter spp	Number	2015	80.70493150526329	89.95102700889704	68.86423215564358
Deaths	Japan	Male	50-74 years	Respiratory infections and tuberculosis	Enterobacter spp	Rate	2015	0.30923565070099157	0.3514689070033024	0.25805684343410795
Deaths	Japan	Female	50-74 years	Respiratory infections and tuberculosis	Enterobacter spp	Rate	2015	0.0829901219333069	0.10003452632364797	0.06717334836006822
Deaths	Japan	Both	50-74 years	Respiratory infections and tuberculosis	Enterobacter spp	Rate	2015	0.19340780340081612	0.21556589198398207	0.16503179701277937
Deaths	Japan	Male	75+ years	Respiratory infections and tuberculosis	Enterobacter spp	Number	2015	372.6684629961792	424.8634610335326	313.174708906414
Deaths	Japan	Female	75+ years	Respiratory infections and tuberculosis	Enterobacter spp	Number	2015	266.3722259973652	333.0701943023281	175.88403806634983
Deaths	Japan	Both	75+ years	Respiratory infections and tuberculosis	Enterobacter spp	Number	2015	639.0406889935444	739.6496837009947	510.268816838769
Deaths	Japan	Male	75+ years	Respiratory infections and tuberculosis	Enterobacter spp	Rate	2015	5.88368151416057	6.707734997557076	4.944395430407477
Deaths	Japan	Female	75+ years	Respiratory infections and tuberculosis	Enterobacter spp	Rate	2015	2.6601302449284283	3.326210509486735	1.7564685939331692
Deaths	Japan	Both	75+ years	Respiratory infections and tuberculosis	Enterobacter spp	Rate	2015	3.9091186594205896	4.524560688841061	3.1213996034688343
Deaths	Japan	Male	All ages	Respiratory infections and tuberculosis	Escherichia coli	Number	2015	1744.8602215576784	2004.2944599223479	1490.201198042695
Deaths	Japan	Female	All ages	Respiratory infections and tuberculosis	Escherichia coli	Number	2015	1120.522973283913	1386.0677901669183	771.5377148903663
Deaths	Japan	Both	All ages	Respiratory infections and tuberculosis	Escherichia coli	Number	2015	2865.383194841594	3362.7569471427632	2320.337782426559
Deaths	Japan	Male	All ages	Respiratory infections and tuberculosis	Escherichia coli	Rate	2015	2.8176721926065476	3.236617292173092	2.4064383067690107
Deaths	Japan	Female	All ages	Respiratory infections and tuberculosis	Escherichia coli	Rate	2015	1.7140397303976262	2.1202378871428778	1.1802045369463472
Deaths	Japan	Both	All ages	Respiratory infections and tuberculosis	Escherichia coli	Rate	2015	2.2509111506456714	2.6416247302843887	1.822748942316292
Deaths	Japan	Male	15-49 years	Respiratory infections and tuberculosis	Escherichia coli	Number	2015	11.47352410096073	13.179258313741329	9.563354903573469
Deaths	Japan	Female	15-49 years	Respiratory infections and tuberculosis	Escherichia coli	Number	2015	5.799907826276854	6.9098803373913285	4.806663746814276
Deaths	Japan	Both	15-49 years	Respiratory infections and tuberculosis	Escherichia coli	Number	2015	17.2734319272376	19.445607754048932	14.993902600980894
Deaths	Japan	Male	15-49 years	Respiratory infections and tuberculosis	Escherichia coli	Rate	2015	0.04259226887490015	0.048924332988818195	0.035501296708392215
Deaths	Japan	Female	15-49 years	Respiratory infections and tuberculosis	Escherichia coli	Rate	2015	0.022196545938371493	0.026444467900451653	0.01839534969557551
Deaths	Japan	Both	15-49 years	Respiratory infections and tuberculosis	Escherichia coli	Rate	2015	0.032549729409220865	0.0366429365778826	0.028254227330503073
Deaths	Japan	Male	0-14 years	Respiratory infections and tuberculosis	Escherichia coli	Number	2015	3.796325752910485	4.419130501141731	3.1896787330488103
Deaths	Japan	Female	0-14 years	Respiratory infections and tuberculosis	Escherichia coli	Number	2015	2.713531277915182	3.3287616065433436	2.1217462805455236
Deaths	Japan	Both	0-14 years	Respiratory infections and tuberculosis	Escherichia coli	Number	2015	6.509857030825663	7.563477351719287	5.554159635895534
Deaths	Japan	Male	0-14 years	Respiratory infections and tuberculosis	Escherichia coli	Rate	2015	0.04580175818925341	0.05331574785563994	0.03848270763395435
Deaths	Japan	Female	0-14 years	Respiratory infections and tuberculosis	Escherichia coli	Rate	2015	0.0344921530774868	0.04231244939972374	0.02696987430946133
Deaths	Japan	Both	0-14 years	Respiratory infections and tuberculosis	Escherichia coli	Rate	2015	0.040294490502014446	0.04681615354498803	0.03437894743855521
Deaths	Japan	Male	50-74 years	Respiratory infections and tuberculosis	Escherichia coli	Number	2015	286.0062908261934	327.4935374395531	241.4939585570159
Deaths	Japan	Female	50-74 years	Respiratory infections and tuberculosis	Escherichia coli	Number	2015	80.18899047737564	96.06001676718499	65.7592216324174
Deaths	Japan	Both	50-74 years	Respiratory infections and tuberculosis	Escherichia coli	Number	2015	366.1952813035688	414.76681741377433	314.8966719129339
Deaths	Japan	Male	50-74 years	Respiratory infections and tuberculosis	Escherichia coli	Rate	2015	1.404400212292307	1.6081184514363314	1.1858276462558215
Deaths	Japan	Female	50-74 years	Respiratory infections and tuberculosis	Escherichia coli	Rate	2015	0.3753666509070647	0.44965931813479965	0.30782054548223975
Deaths	Japan	Both	50-74 years	Respiratory infections and tuberculosis	Escherichia coli	Rate	2015	0.8775798907412279	0.9939806351773417	0.754643768069317
Deaths	Japan	Male	75+ years	Respiratory infections and tuberculosis	Escherichia coli	Number	2015	1443.5840808776134	1664.9341842953052	1219.2499060908503
Deaths	Japan	Female	75+ years	Respiratory infections and tuberculosis	Escherichia coli	Number	2015	1031.8205437023455	1287.537535759655	689.6205580885885
Deaths	Japan	Both	75+ years	Respiratory infections and tuberculosis	Escherichia coli	Number	2015	2475.4046245799614	2922.3190083883455	1965.4142573137265
Deaths	Japan	Male	75+ years	Respiratory infections and tuberculosis	Escherichia coli	Rate	2015	22.79127378396702	26.285944358357813	19.249490756298034
Deaths	Japan	Female	75+ years	Respiratory infections and tuberculosis	Escherichia coli	Rate	2015	10.30429139285811	12.858012983638751	6.886906084998604
Deaths	Japan	Both	75+ years	Respiratory infections and tuberculosis	Escherichia coli	Rate	2015	15.142463655642587	17.8763136076078	12.022767374729666
Deaths	Japan	Male	All ages	Respiratory infections and tuberculosis	Haemophilus influenzae	Number	2015	1297.3175993842594	1468.863652289684	1103.9384732237183
Deaths	Japan	Female	All ages	Respiratory infections and tuberculosis	Haemophilus influenzae	Number	2015	838.1805781970518	1046.005953861083	578.2540277509581
Deaths	Japan	Both	All ages	Respiratory infections and tuberculosis	Haemophilus influenzae	Number	2015	2135.4981775813108	2479.8261098726994	1752.632058868629
Deaths	Japan	Male	All ages	Respiratory infections and tuberculosis	Haemophilus influenzae	Rate	2015	2.094961922795643	2.3719815585527804	1.7826853405908618
Deaths	Japan	Female	All ages	Respiratory infections and tuberculosis	Haemophilus influenzae	Rate	2015	1.282146681979168	1.6000526592470743	0.8845426657543958
Deaths	Japan	Both	All ages	Respiratory infections and tuberculosis	Haemophilus influenzae	Rate	2015	1.6775475855218087	1.9480355201438666	1.3767858523734278
Deaths	Japan	Male	15-49 years	Respiratory infections and tuberculosis	Haemophilus influenzae	Number	2015	9.774831024508668	11.165959843296335	8.164362548758383
Deaths	Japan	Female	15-49 years	Respiratory infections and tuberculosis	Haemophilus influenzae	Number	2015	4.941294007203109	6.003933327592161	4.13990171981012
Deaths	Japan	Both	15-49 years	Respiratory infections and tuberculosis	Haemophilus influenzae	Number	2015	14.716125031711782	16.557355004512857	12.787782083739533
Deaths	Japan	Male	15-49 years	Respiratory infections and tuberculosis	Haemophilus influenzae	Rate	2015	0.036286343022343744	0.041450522063416644	0.030307926475681903
Deaths	Japan	Female	15-49 years	Respiratory infections and tuberculosis	Haemophilus influenzae	Rate	2015	0.018910586635355272	0.022977362038935568	0.015843617080910855
Deaths	Japan	Both	15-49 years	Respiratory infections and tuberculosis	Haemophilus influenzae	Rate	2015	0.02773078851685288	0.0312003675586598	0.024097055427269105
Deaths	Japan	Male	0-14 years	Respiratory infections and tuberculosis	Haemophilus influenzae	Number	2015	3.803039255708847	4.455389612729272	3.138729604486546
Deaths	Japan	Female	0-14 years	Respiratory infections and tuberculosis	Haemophilus influenzae	Number	2015	2.694988023595607	3.323895541524752	2.0828215016598968
Deaths	Japan	Both	0-14 years	Respiratory infections and tuberculosis	Haemophilus influenzae	Number	2015	6.498027279304455	7.479133138269638	5.542907687260038
Deaths	Japan	Male	0-14 years	Respiratory infections and tuberculosis	Haemophilus influenzae	Rate	2015	0.045882754987680914	0.053753205326147184	0.037868018637739274
Deaths	Japan	Female	0-14 years	Respiratory infections and tuberculosis	Haemophilus influenzae	Rate	2015	0.03425644664883752	0.04225059602774596	0.026475094889464406
Deaths	Japan	Both	0-14 years	Respiratory infections and tuberculosis	Haemophilus influenzae	Rate	2015	0.04022126711046294	0.046294082615987046	0.03430930051155278
Deaths	Japan	Male	50-74 years	Respiratory infections and tuberculosis	Haemophilus influenzae	Number	2015	200.41285951156576	227.09644361411898	168.68635764829293
Deaths	Japan	Female	50-74 years	Respiratory infections and tuberculosis	Haemophilus influenzae	Number	2015	56.27893185873697	67.15356869824801	46.500700502685405
Deaths	Japan	Both	50-74 years	Respiratory infections and tuberculosis	Haemophilus influenzae	Number	2015	256.6917913703026	287.27706068482695	222.10077415493083
Deaths	Japan	Male	50-74 years	Respiratory infections and tuberculosis	Haemophilus influenzae	Rate	2015	0.9841037469179126	1.1151303445150924	0.8283144954879514
Deaths	Japan	Female	50-74 years	Respiratory infections and tuberculosis	Haemophilus influenzae	Rate	2015	0.2634430742010803	0.31434751863886773	0.21767093099208087
Deaths	Japan	Both	50-74 years	Respiratory infections and tuberculosis	Haemophilus influenzae	Rate	2015	0.6151569005013413	0.6884539053337998	0.5322601985000692
Deaths	Japan	Male	75+ years	Respiratory infections and tuberculosis	Haemophilus influenzae	Number	2015	1083.3268695924762	1231.0142562161507	920.2452993165768
Deaths	Japan	Female	75+ years	Respiratory infections and tuberculosis	Haemophilus influenzae	Number	2015	774.2653643075159	971.5501977700881	519.3362869296204
Deaths	Japan	Both	75+ years	Respiratory infections and tuberculosis	Haemophilus influenzae	Number	2015	1857.5922338999926	2171.6171260516207	1488.4114844596907
Deaths	Japan	Male	75+ years	Respiratory infections and tuberculosis	Haemophilus influenzae	Rate	2015	17.10354083940835	19.43522605786299	14.52881258733615
Deaths	Japan	Female	75+ years	Respiratory infections and tuberculosis	Haemophilus influenzae	Rate	2015	7.732212716558984	9.70240067588718	5.186359647585697
Deaths	Japan	Both	75+ years	Respiratory infections and tuberculosis	Haemophilus influenzae	Rate	2015	11.363202043628544	13.284144773215633	9.104861720090028
Deaths	Japan	Male	All ages	Respiratory infections and tuberculosis	Klebsiella pneumoniae	Number	2015	2982.9948391404473	3374.4792802262514	2538.0489436262524
Deaths	Japan	Female	All ages	Respiratory infections and tuberculosis	Klebsiella pneumoniae	Number	2015	1913.425139191627	2371.3754702421943	1301.8677632394765
Deaths	Japan	Both	All ages	Respiratory infections and tuberculosis	Klebsiella pneumoniae	Number	2015	4896.419978332078	5673.982511462824	3996.529035211902
Deaths	Japan	Male	All ages	Respiratory infections and tuberculosis	Klebsiella pneumoniae	Rate	2015	4.817062997419618	5.449248206215786	4.098546028830833
Deaths	Japan	Female	All ages	Respiratory infections and tuberculosis	Klebsiella pneumoniae	Rate	2015	2.926925005476946	3.6274417112335264	1.9914389290713441
Deaths	Japan	Both	All ages	Respiratory infections and tuberculosis	Klebsiella pneumoniae	Rate	2015	3.846398746008286	4.457215539831577	3.1394864691858344
Deaths	Japan	Male	15-49 years	Respiratory infections and tuberculosis	Klebsiella pneumoniae	Number	2015	20.53692816475006	23.487926854767295	16.9956852134718
Deaths	Japan	Female	15-49 years	Respiratory infections and tuberculosis	Klebsiella pneumoniae	Number	2015	10.381144160748848	12.340613591179618	8.58988267118065
Deaths	Japan	Both	15-49 years	Respiratory infections and tuberculosis	Klebsiella pneumoniae	Number	2015	30.91807232549893	34.49108204878971	26.71130454557789
Deaths	Japan	Male	15-49 years	Respiratory infections and tuberculosis	Klebsiella pneumoniae	Rate	2015	0.07623763706430012	0.08719239939788577	0.06309175698377985
Deaths	Japan	Female	15-49 years	Respiratory infections and tuberculosis	Klebsiella pneumoniae	Rate	2015	0.039729173317714014	0.04722816373793089	0.03287392334965381
Deaths	Japan	Both	15-49 years	Respiratory infections and tuberculosis	Klebsiella pneumoniae	Rate	2015	0.058261432487125384	0.06499434463565112	0.05033427860707094
Deaths	Japan	Male	0-14 years	Respiratory infections and tuberculosis	Klebsiella pneumoniae	Number	2015	6.04383400795985	7.041464250694442	5.070378133221588
Deaths	Japan	Female	0-14 years	Respiratory infections and tuberculosis	Klebsiella pneumoniae	Number	2015	4.3406800490430335	5.206220556019304	3.392355245219448
Deaths	Japan	Both	0-14 years	Respiratory infections and tuberculosis	Klebsiella pneumoniae	Number	2015	10.384514057002873	11.86597612017612	8.894051821526396
Deaths	Japan	Male	0-14 years	Respiratory infections and tuberculosis	Klebsiella pneumoniae	Rate	2015	0.07291740535077582	0.08495357456122496	0.06117289408261412
Deaths	Japan	Female	0-14 years	Respiratory infections and tuberculosis	Klebsiella pneumoniae	Rate	2015	0.05517511514627362	0.06617714630190057	0.043120798851164696
Deaths	Japan	Both	0-14 years	Respiratory infections and tuberculosis	Klebsiella pneumoniae	Rate	2015	0.06427771010277718	0.0734476133358222	0.05505209791089146
Deaths	Japan	Male	50-74 years	Respiratory infections and tuberculosis	Klebsiella pneumoniae	Number	2015	493.4251072218141	557.1724261316308	416.67477952669384
Deaths	Japan	Female	50-74 years	Respiratory infections and tuberculosis	Klebsiella pneumoniae	Number	2015	138.30869324619223	164.4295825691089	114.40993399263778
Deaths	Japan	Both	50-74 years	Respiratory infections and tuberculosis	Klebsiella pneumoniae	Number	2015	631.7338004680064	704.454833068847	544.8699571492862
Deaths	Japan	Male	50-74 years	Respiratory infections and tuberculosis	Klebsiella pneumoniae	Rate	2015	2.422905885499514	2.7359295884096655	2.0460324391247506
Deaths	Japan	Female	50-74 years	Respiratory infections and tuberculosis	Klebsiella pneumoniae	Rate	2015	0.6474264193387403	0.7696989493392732	0.5355557352406293
Deaths	Japan	Both	50-74 years	Respiratory infections and tuberculosis	Klebsiella pneumoniae	Rate	2015	1.5139378028540698	1.6882123473464412	1.3057702867199337
Deaths	Japan	Male	75+ years	Respiratory infections and tuberculosis	Klebsiella pneumoniae	Number	2015	2462.988969745927	2793.9171223689596	2088.364421661529
Deaths	Japan	Female	75+ years	Respiratory infections and tuberculosis	Klebsiella pneumoniae	Number	2015	1760.3946217356452	2202.228949393239	1162.5222896977195
Deaths	Japan	Both	75+ years	Respiratory infections and tuberculosis	Klebsiella pneumoniae	Number	2015	4223.3835914815745	4925.308596080059	3348.67298732298
Deaths	Japan	Male	75+ years	Respiratory infections and tuberculosis	Klebsiella pneumoniae	Rate	2015	38.88561579471259	44.11030220485139	32.97105165211295
Deaths	Japan	Female	75+ years	Respiratory infections and tuberculosis	Klebsiella pneumoniae	Rate	2015	17.580207391196463	21.99259255578643	11.60954634684377
Deaths	Japan	Both	75+ years	Respiratory infections and tuberculosis	Klebsiella pneumoniae	Rate	2015	25.835143031898777	30.12893555598882	20.484392127923165
Deaths	Japan	Male	All ages	Respiratory infections and tuberculosis	Legionella spp	Number	2015	6308.283697794936	7152.49637283045	5280.634597594371
Deaths	Japan	Female	All ages	Respiratory infections and tuberculosis	Legionella spp	Number	2015	4027.3593080104943	5110.968083269048	2720.3130599682163
Deaths	Japan	Both	All ages	Respiratory infections and tuberculosis	Legionella spp	Number	2015	10335.64300580543	12069.246812844078	8256.590551970254
Deaths	Japan	Male	All ages	Respiratory infections and tuberculosis	Legionella spp	Rate	2015	10.18687648371174	11.550145901917647	8.527386366613818
Deaths	Japan	Female	All ages	Respiratory infections and tuberculosis	Legionella spp	Rate	2015	6.160564332104607	7.818137213058002	4.161203986956227
Deaths	Japan	Both	All ages	Respiratory infections and tuberculosis	Legionella spp	Rate	2015	8.119198204534221	9.481036351379638	6.485991742117751
Deaths	Japan	Male	15-49 years	Respiratory infections and tuberculosis	Legionella spp	Number	2015	43.22481968111456	50.48070782131144	35.78809345869793
Deaths	Japan	Female	15-49 years	Respiratory infections and tuberculosis	Legionella spp	Number	2015	21.846391808812697	26.37987176006704	17.943683588082607
Deaths	Japan	Both	15-49 years	Respiratory infections and tuberculosis	Legionella spp	Number	2015	65.07121148992726	73.9497054645017	56.35710073935074
Deaths	Japan	Male	15-49 years	Respiratory infections and tuberculosis	Legionella spp	Rate	2015	0.16046012765798323	0.1873955954248211	0.13285334877932414
Deaths	Japan	Female	15-49 years	Respiratory infections and tuberculosis	Legionella spp	Rate	2015	0.08360726651120855	0.1009571277525897	0.06867140116641336
Deaths	Japan	Both	15-49 years	Respiratory infections and tuberculosis	Legionella spp	Rate	2015	0.12261896392386672	0.139349430553263	0.10619825794209904
Deaths	Japan	Male	0-14 years	Respiratory infections and tuberculosis	Legionella spp	Number	2015	4.917904781574477	6.103517234916474	3.8499974603457887
Deaths	Japan	Female	0-14 years	Respiratory infections and tuberculosis	Legionella spp	Number	2015	3.802892789690414	4.740885478466585	2.9487459731224925
Deaths	Japan	Both	0-14 years	Respiratory infections and tuberculosis	Legionella spp	Number	2015	8.720797571264885	10.547281952269469	6.930840622017147
Deaths	Japan	Male	0-14 years	Respiratory infections and tuberculosis	Legionella spp	Rate	2015	0.05933333972480063	0.07363746914586144	0.046449294445506335
Deaths	Japan	Female	0-14 years	Respiratory infections and tuberculosis	Legionella spp	Rate	2015	0.04833921072030204	0.06026219376094288	0.03748200668234306
Deaths	Japan	Both	0-14 years	Respiratory infections and tuberculosis	Legionella spp	Rate	2015	0.05397969467553029	0.06528520525647961	0.04290028034293475
Deaths	Japan	Male	50-74 years	Respiratory infections and tuberculosis	Legionella spp	Number	2015	1089.9545732253741	1246.9148254468337	922.6539985583164
Deaths	Japan	Female	50-74 years	Respiratory infections and tuberculosis	Legionella spp	Number	2015	305.1690364190104	360.81583905740166	249.73108981373107
Deaths	Japan	Both	50-74 years	Respiratory infections and tuberculosis	Legionella spp	Number	2015	1395.1236096443843	1579.1799434786985	1195.6384380530208
Deaths	Japan	Male	50-74 years	Respiratory infections and tuberculosis	Legionella spp	Rate	2015	5.352093583692942	6.122828419295668	4.530583812350796
Deaths	Japan	Female	50-74 years	Respiratory infections and tuberculosis	Legionella spp	Rate	2015	1.428503819280015	1.6889878809412306	1.1689974178836848
Deaths	Japan	Both	50-74 years	Respiratory infections and tuberculosis	Legionella spp	Rate	2015	3.3433866776324694	3.784474112624967	2.865324332136215
Deaths	Japan	Male	75+ years	Respiratory infections and tuberculosis	Legionella spp	Number	2015	5170.186400106867	5901.411179719562	4299.991360092694
Deaths	Japan	Female	75+ years	Respiratory infections and tuberculosis	Legionella spp	Number	2015	3696.5409869929813	4731.370154347244	2428.874010026913
Deaths	Japan	Both	75+ years	Respiratory infections and tuberculosis	Legionella spp	Number	2015	8866.727387099847	10510.079200834001	6915.700302447283
Deaths	Japan	Male	75+ years	Respiratory infections and tuberculosis	Legionella spp	Rate	2015	81.62678940553391	93.17135017655761	67.88816921352141
Deaths	Japan	Female	75+ years	Respiratory infections and tuberculosis	Legionella spp	Rate	2015	36.915562214864266	47.2498992731145	24.255986865751908
Deaths	Japan	Both	75+ years	Respiratory infections and tuberculosis	Legionella spp	Rate	2015	54.23925279546288	64.29191039568295	42.30449415957362
Deaths	Japan	Male	All ages	Respiratory infections and tuberculosis	Mycoplasma	Number	2015	1316.6147405875188	1491.0134789589697	1124.1204342930469
Deaths	Japan	Female	All ages	Respiratory infections and tuberculosis	Mycoplasma	Number	2015	841.5563289737328	1044.18745654451	584.4615721218331
Deaths	Japan	Both	All ages	Respiratory infections and tuberculosis	Mycoplasma	Number	2015	2158.17106956125	2507.905202383171	1758.8173245371236
Deaths	Japan	Male	All ages	Respiratory infections and tuberculosis	Mycoplasma	Rate	2015	2.126123741658523	2.4077500114672414	1.8152760030374782
Deaths	Japan	Female	All ages	Respiratory infections and tuberculosis	Mycoplasma	Rate	2015	1.2873104948496836	1.5972709432764571	0.8940382119712693
Deaths	Japan	Both	All ages	Respiratory infections and tuberculosis	Mycoplasma	Rate	2015	1.6953583500530272	1.9700931432030144	1.3816447080713268
Deaths	Japan	Male	15-49 years	Respiratory infections and tuberculosis	Mycoplasma	Number	2015	18.36928410398631	20.995794125620193	15.217881121777765
Deaths	Japan	Female	15-49 years	Respiratory infections and tuberculosis	Mycoplasma	Number	2015	9.284335720711892	11.2217544176701	7.749343944943275
Deaths	Japan	Both	15-49 years	Respiratory infections and tuberculosis	Mycoplasma	Number	2015	27.65361982469818	31.27013319004085	23.861715029944058
Deaths	Japan	Male	15-49 years	Respiratory infections and tuberculosis	Mycoplasma	Rate	2015	0.06819086103901596	0.07794104939088278	0.056492153478001746
Deaths	Japan	Female	15-49 years	Respiratory infections and tuberculosis	Mycoplasma	Rate	2015	0.035531630933578924	0.042946232061214125	0.02965713835776461
Deaths	Japan	Both	15-49 years	Respiratory infections and tuberculosis	Mycoplasma	Rate	2015	0.052109959750386466	0.05892484934167335	0.044964565856764734
Deaths	Japan	Male	0-14 years	Respiratory infections and tuberculosis	Mycoplasma	Number	2015	4.796271608970408	5.526942656751674	4.119853020987402
Deaths	Japan	Female	0-14 years	Respiratory infections and tuberculosis	Mycoplasma	Number	2015	3.414503353509295	4.081462000088978	2.708949571258806
Deaths	Japan	Both	0-14 years	Respiratory infections and tuberculosis	Mycoplasma	Number	2015	8.210774962479706	9.319122522277937	7.1772413054410835
Deaths	Japan	Male	0-14 years	Respiratory infections and tuberculosis	Mycoplasma	Rate	2015	0.05786586471817559	0.0666812353751085	0.049705036955236113
Deaths	Japan	Female	0-14 years	Respiratory infections and tuberculosis	Mycoplasma	Rate	2015	0.0434023271857476	0.051880150869377514	0.034433914232541815
Deaths	Japan	Both	0-14 years	Respiratory infections and tuberculosis	Mycoplasma	Rate	2015	0.05082277416741572	0.05768318600284379	0.044425442869684806
Deaths	Japan	Male	50-74 years	Respiratory infections and tuberculosis	Mycoplasma	Number	2015	219.92981598824662	250.22065893757733	185.8089146283289
Deaths	Japan	Female	50-74 years	Respiratory infections and tuberculosis	Mycoplasma	Number	2015	61.60904879391567	73.47520052298849	51.12769409226725
Deaths	Japan	Both	50-74 years	Respiratory infections and tuberculosis	Mycoplasma	Number	2015	281.53886478216225	313.6878468755376	241.59961781743968
Deaths	Japan	Male	50-74 years	Respiratory infections and tuberculosis	Mycoplasma	Rate	2015	1.0799394634679647	1.228679080857726	0.9123927952634029
Deaths	Japan	Female	50-74 years	Respiratory infections and tuberculosis	Mycoplasma	Rate	2015	0.28839348361501993	0.34393923381315766	0.23933000260715273
Deaths	Japan	Both	50-74 years	Respiratory infections and tuberculosis	Mycoplasma	Rate	2015	0.6747024301225788	0.7517468423075564	0.5789887992346577
Deaths	Japan	Male	75+ years	Respiratory infections and tuberculosis	Mycoplasma	Number	2015	1073.5193688863149	1218.5051666377037	908.9261992715856
Deaths	Japan	Female	75+ years	Respiratory infections and tuberculosis	Mycoplasma	Number	2015	767.248441105596	958.315573327563	516.0998865138748
Deaths	Japan	Both	75+ years	Respiratory infections and tuberculosis	Mycoplasma	Number	2015	1840.7678099919087	2167.3132325846873	1455.9199287746821
Deaths	Japan	Male	75+ years	Respiratory infections and tuberculosis	Mycoplasma	Rate	2015	16.948700233522274	19.237732826157888	14.350106884266413
Deaths	Japan	Female	75+ years	Respiratory infections and tuberculosis	Mycoplasma	Rate	2015	7.6621381073692465	9.570232899655968	5.154039286112616
Deaths	Japan	Both	75+ years	Respiratory infections and tuberculosis	Mycoplasma	Rate	2015	11.260284231717913	13.25781713782477	8.906105445584393
Deaths	Japan	Male	All ages	Respiratory infections and tuberculosis	Other bacterial and viral pathogens	Number	2015	1568.9857289790566	1848.2723259282593	1299.371929416088
Deaths	Japan	Female	All ages	Respiratory infections and tuberculosis	Other bacterial and viral pathogens	Number	2015	1015.7637902509516	1277.4212831640712	709.9358586281028
Deaths	Japan	Both	All ages	Respiratory infections and tuberculosis	Other bacterial and viral pathogens	Number	2015	2584.749519230007	3072.8031708858334	2081.1352198932145
Deaths	Japan	Male	All ages	Respiratory infections and tuberculosis	Other bacterial and viral pathogens	Rate	2015	2.5336628140872866	2.9846663204248696	2.0982793395913295
Deaths	Japan	Female	All ages	Respiratory infections and tuberculosis	Other bacterial and viral pathogens	Rate	2015	1.553791876383307	1.9540436778211034	1.0859735112402724
Deaths	Japan	Both	All ages	Respiratory infections and tuberculosis	Other bacterial and viral pathogens	Rate	2015	2.0304584479083974	2.4138505919689637	1.6348425861128282
Deaths	Japan	Male	15-49 years	Respiratory infections and tuberculosis	Other bacterial and viral pathogens	Number	2015	6.674333481639419	7.821128422676595	5.501886023411089
Deaths	Japan	Female	15-49 years	Respiratory infections and tuberculosis	Other bacterial and viral pathogens	Number	2015	3.37178997046146	4.125935535512632	2.7533938257547175
Deaths	Japan	Both	15-49 years	Respiratory infections and tuberculosis	Other bacterial and viral pathogens	Number	2015	10.046123452100884	11.61145347947973	8.525863710388414
Deaths	Japan	Male	15-49 years	Respiratory infections and tuberculosis	Other bacterial and viral pathogens	Rate	2015	0.024776607754450175	0.02903376519302135	0.020424222476558708
Deaths	Japan	Female	15-49 years	Respiratory infections and tuberculosis	Other bacterial and viral pathogens	Rate	2015	0.012904013859463626	0.015790167774365243	0.010537379967127038
Deaths	Japan	Both	15-49 years	Respiratory infections and tuberculosis	Other bacterial and viral pathogens	Rate	2015	0.018930725599577217	0.021880403986705824	0.01606597680889575
Deaths	Japan	Male	0-14 years	Respiratory infections and tuberculosis	Other bacterial and viral pathogens	Number	2015	1.0074147622514809	1.1986304191944945	0.827292707381505
Deaths	Japan	Female	0-14 years	Respiratory infections and tuberculosis	Other bacterial and viral pathogens	Number	2015	0.7688672545209513	0.9540021569974907	0.6025992142795811
Deaths	Japan	Both	0-14 years	Respiratory infections and tuberculosis	Other bacterial and viral pathogens	Number	2015	1.7762820167724336	2.0952668269937003	1.4931241910225561
Deaths	Japan	Male	0-14 years	Respiratory infections and tuberculosis	Other bacterial and viral pathogens	Rate	2015	0.012154217087812308	0.014461188051668286	0.009981087767868888
Deaths	Japan	Female	0-14 years	Respiratory infections and tuberculosis	Other bacterial and viral pathogens	Rate	2015	0.009773201162279949	0.012126482087463367	0.0076597401004619104
Deaths	Japan	Both	0-14 years	Respiratory infections and tuberculosis	Other bacterial and viral pathogens	Rate	2015	0.010994769703054113	0.012969210976477524	0.009242089073322631
Deaths	Japan	Male	50-74 years	Respiratory infections and tuberculosis	Other bacterial and viral pathogens	Number	2015	240.67048812944728	282.8133234121908	198.2859252367018
Deaths	Japan	Female	50-74 years	Respiratory infections and tuberculosis	Other bacterial and viral pathogens	Number	2015	67.59028773430711	82.96593096541991	55.06740190145173
Deaths	Japan	Both	50-74 years	Respiratory infections and tuberculosis	Other bacterial and viral pathogens	Number	2015	308.26077586375436	356.71357837524835	258.0928029425059
Deaths	Japan	Male	50-74 years	Respiratory infections and tuberculosis	Other bacterial and viral pathogens	Rate	2015	1.1817840916894076	1.3887215217952766	0.9736596866193725
Deaths	Japan	Female	50-74 years	Respiratory infections and tuberculosis	Other bacterial and viral pathogens	Rate	2015	0.31639181126528665	0.3883655781233823	0.2577718724583915
Deaths	Japan	Both	50-74 years	Respiratory infections and tuberculosis	Other bacterial and viral pathogens	Rate	2015	0.7387409718643013	0.8548571735334698	0.6185143975670724
Deaths	Japan	Male	75+ years	Respiratory infections and tuberculosis	Other bacterial and viral pathogens	Number	2015	1320.6334926057193	1557.793997991387	1081.049962590974
Deaths	Japan	Female	75+ years	Respiratory infections and tuberculosis	Other bacterial and viral pathogens	Number	2015	944.0328452916619	1196.5076671406728	648.0000685905576
Deaths	Japan	Both	75+ years	Respiratory infections and tuberculosis	Other bacterial and viral pathogens	Number	2015	2264.6663378973776	2711.8836073944335	1801.8818204923991
Deaths	Japan	Male	75+ years	Respiratory infections and tuberculosis	Other bacterial and viral pathogens	Rate	2015	20.850132594947368	24.594417448589372	17.067593081643995
Deaths	Japan	Female	75+ years	Respiratory infections and tuberculosis	Other bacterial and viral pathogens	Rate	2015	9.427598221111198	11.948941830298573	6.471262440065691
Deaths	Japan	Both	75+ years	Respiratory infections and tuberculosis	Other bacterial and viral pathogens	Rate	2015	13.853342347854447	16.589045102180496	11.02241213724771
Deaths	Japan	Male	All ages	Respiratory infections and tuberculosis	Influenza	Number	2012	6856.088183653075	7859.301976161201	5842.647233843018
Deaths	Japan	Female	All ages	Respiratory infections and tuberculosis	Influenza	Number	2012	4592.82232465814	5666.1665586516165	3157.432538188227
Deaths	Japan	Both	All ages	Respiratory infections and tuberculosis	Influenza	Number	2012	11448.910508311215	13169.83381633514	9273.29692395633
Deaths	Japan	Male	All ages	Respiratory infections and tuberculosis	Influenza	Rate	2012	11.02529963898867	12.638571284289318	9.39558166588587
Deaths	Japan	Female	All ages	Respiratory infections and tuberculosis	Influenza	Rate	2012	7.000141534063796	8.63607713566251	4.812394882534683
Deaths	Japan	Both	All ages	Respiratory infections and tuberculosis	Influenza	Rate	2012	8.958776358368437	10.305399430956685	7.2563579902351005
Deaths	Japan	Male	15-49 years	Respiratory infections and tuberculosis	Influenza	Number	2012	26.414236828781128	30.703842592854603	22.099468846656336
Deaths	Japan	Female	15-49 years	Respiratory infections and tuberculosis	Influenza	Number	2012	13.523323564825978	16.306636093164034	11.332911128115285
Deaths	Japan	Both	15-49 years	Respiratory infections and tuberculosis	Influenza	Number	2012	39.937560393607114	44.860571848355534	34.906377963525195
Deaths	Japan	Male	15-49 years	Respiratory infections and tuberculosis	Influenza	Rate	2012	0.09582739617082225	0.11138952479240777	0.08017398231342368
Deaths	Japan	Female	15-49 years	Respiratory infections and tuberculosis	Influenza	Rate	2012	0.050476688544584994	0.06086558436162958	0.042300831047570785
Deaths	Japan	Both	15-49 years	Respiratory infections and tuberculosis	Influenza	Rate	2012	0.07347458059965004	0.08253162360277778	0.06421853152385894
Deaths	Japan	Male	0-14 years	Respiratory infections and tuberculosis	Influenza	Number	2012	6.718794114020894	7.837934873591065	5.747465390809786
Deaths	Japan	Female	0-14 years	Respiratory infections and tuberculosis	Influenza	Number	2012	5.548356517893043	6.723676501184551	4.4332062124059
Deaths	Japan	Both	0-14 years	Respiratory infections and tuberculosis	Influenza	Number	2012	12.267150631913948	14.094562937848035	10.58312123058497
Deaths	Japan	Male	0-14 years	Respiratory infections and tuberculosis	Influenza	Rate	2012	0.0786478753286445	0.09174814919329562	0.06727783793356787
Deaths	Japan	Female	0-14 years	Respiratory infections and tuberculosis	Influenza	Rate	2012	0.06837568430570466	0.08285984873828209	0.05463302645819587
Deaths	Japan	Both	0-14 years	Respiratory infections and tuberculosis	Influenza	Rate	2012	0.07364386027041343	0.08461443530880333	0.06353406137383058
Deaths	Japan	Male	50-74 years	Respiratory infections and tuberculosis	Influenza	Number	2012	903.6797640486697	1037.912725102119	760.8017399885688
Deaths	Japan	Female	50-74 years	Respiratory infections and tuberculosis	Influenza	Number	2012	256.5152499019322	305.9748536568425	206.05135378545347
Deaths	Japan	Both	50-74 years	Respiratory infections and tuberculosis	Influenza	Number	2012	1160.1950139506016	1304.9530405985165	999.463939253471
Deaths	Japan	Male	50-74 years	Respiratory infections and tuberculosis	Influenza	Rate	2012	4.462559322555579	5.125429706041394	3.7569978132426587
Deaths	Japan	Female	50-74 years	Respiratory infections and tuberculosis	Influenza	Rate	2012	1.2032568825129504	1.4352610563280024	0.9665417930834308
Deaths	Japan	Both	50-74 years	Respiratory infections and tuberculosis	Influenza	Rate	2012	2.791032390822004	3.139270692441708	2.404368398736944
Deaths	Japan	Male	75+ years	Respiratory infections and tuberculosis	Influenza	Number	2012	5919.275388661604	6789.544597054543	4956.727725718363
Deaths	Japan	Female	75+ years	Respiratory infections and tuberculosis	Influenza	Number	2012	4317.2353946734875	5349.567295287692	2901.204627839543
Deaths	Japan	Both	75+ years	Respiratory infections and tuberculosis	Influenza	Number	2012	10236.51078333509	11831.656428357916	8150.026615273752
Deaths	Japan	Male	75+ years	Respiratory infections and tuberculosis	Influenza	Rate	2012	101.57446896117806	116.50824495428405	85.05719931351783
Deaths	Japan	Female	75+ years	Respiratory infections and tuberculosis	Influenza	Rate	2012	45.995233152214816	56.993555485484386	30.909035778869434
Deaths	Japan	Both	75+ years	Respiratory infections and tuberculosis	Influenza	Rate	2012	67.28442339928573	77.76929048289908	53.569995978538536
Deaths	Japan	Male	All ages	Respiratory infections and tuberculosis	Respiratory syncytial virus	Number	2012	767.6767704644543	887.8462985822218	643.4934777584424
Deaths	Japan	Female	All ages	Respiratory infections and tuberculosis	Respiratory syncytial virus	Number	2012	512.3284428168708	636.196956365064	363.36066531613056
Deaths	Japan	Both	All ages	Respiratory infections and tuberculosis	Respiratory syncytial virus	Number	2012	1280.005213281326	1497.8063207830508	1023.6012856653376
Deaths	Japan	Male	All ages	Respiratory infections and tuberculosis	Respiratory syncytial virus	Rate	2012	1.234503727714892	1.4277487705854341	1.0348041358245048
Deaths	Japan	Female	All ages	Respiratory infections and tuberculosis	Respiratory syncytial virus	Rate	2012	0.7808644354452687	0.9696583981022048	0.553815476699031
Deaths	Japan	Both	All ages	Respiratory infections and tuberculosis	Respiratory syncytial virus	Rate	2012	1.0016045138101597	1.1720339543491916	0.800968353430411
Deaths	Japan	Male	15-49 years	Respiratory infections and tuberculosis	Respiratory syncytial virus	Number	2012	4.976847323481614	5.83511442806142	4.184284444048869
Deaths	Japan	Female	15-49 years	Respiratory infections and tuberculosis	Respiratory syncytial virus	Number	2012	2.547983514619302	3.050771949028147	2.13055694721365
Deaths	Japan	Both	15-49 years	Respiratory infections and tuberculosis	Respiratory syncytial virus	Number	2012	7.524830838100916	8.475035117148535	6.595681264460802
Deaths	Japan	Male	15-49 years	Respiratory infections and tuberculosis	Respiratory syncytial virus	Rate	2012	0.018055351106313868	0.021169031898383466	0.015180036648811346
Deaths	Japan	Female	15-49 years	Respiratory infections and tuberculosis	Respiratory syncytial virus	Rate	2012	0.009510514901728627	0.011387205575128295	0.007952442972726364
Deaths	Japan	Both	15-49 years	Respiratory infections and tuberculosis	Respiratory syncytial virus	Rate	2012	0.013843704634529429	0.015591829963140937	0.012134314412274413
Deaths	Japan	Male	0-14 years	Respiratory infections and tuberculosis	Respiratory syncytial virus	Number	2012	6.221085737682642	7.485714795047686	5.136384355495301
Deaths	Japan	Female	0-14 years	Respiratory infections and tuberculosis	Respiratory syncytial virus	Number	2012	5.558001893209566	6.943105571970524	4.131625603014721
Deaths	Japan	Both	0-14 years	Respiratory infections and tuberculosis	Respiratory syncytial virus	Number	2012	11.779087630892228	13.769635343950661	10.009350515575676
Deaths	Japan	Male	0-14 years	Respiratory infections and tuberculosis	Respiratory syncytial virus	Rate	2012	0.07282187356880691	0.08762518302475097	0.060124735119951395
Deaths	Japan	Female	0-14 years	Respiratory infections and tuberculosis	Respiratory syncytial virus	Rate	2012	0.0684945499798057	0.08556400317089116	0.05091646994746107
Deaths	Japan	Both	0-14 years	Respiratory infections and tuberculosis	Respiratory syncytial virus	Rate	2012	0.07071385276264745	0.08266378490587055	0.06008952142879471
Deaths	Japan	Male	50-74 years	Respiratory infections and tuberculosis	Respiratory syncytial virus	Number	2012	106.23660623455166	123.72954550654012	88.58367165990964
Deaths	Japan	Female	50-74 years	Respiratory infections and tuberculosis	Respiratory syncytial virus	Number	2012	30.083140604035115	36.24074563966986	24.45559343235311
Deaths	Japan	Both	50-74 years	Respiratory infections and tuberculosis	Respiratory syncytial virus	Number	2012	136.31974683858678	155.6819453514122	117.1799859912986
Deaths	Japan	Male	50-74 years	Respiratory infections and tuberculosis	Respiratory syncytial virus	Rate	2012	0.5246185390106091	0.6110023248744986	0.43744466294239387
Deaths	Japan	Female	50-74 years	Respiratory infections and tuberculosis	Respiratory syncytial virus	Rate	2012	0.14111342695316845	0.16999740418943998	0.11471583511961694
Deaths	Japan	Both	50-74 years	Respiratory infections and tuberculosis	Respiratory syncytial virus	Rate	2012	0.3279386864796084	0.3745175137948604	0.28189496810896336
Deaths	Japan	Male	75+ years	Respiratory infections and tuberculosis	Respiratory syncytial virus	Number	2012	650.2422311687393	755.165183421095	543.4750201325478
Deaths	Japan	Female	75+ years	Respiratory infections and tuberculosis	Respiratory syncytial virus	Number	2012	474.1393168050071	588.9987587861343	327.9665278584924
Deaths	Japan	Both	75+ years	Respiratory infections and tuberculosis	Respiratory syncytial virus	Number	2012	1124.3815479737448	1319.1602591777882	882.4997400612763
Deaths	Japan	Male	75+ years	Respiratory infections and tuberculosis	Respiratory syncytial virus	Rate	2012	11.158124092961028	12.958596694267355	9.326004103368977
Deaths	Japan	Female	75+ years	Respiratory infections and tuberculosis	Respiratory syncytial virus	Rate	2012	5.051415183426078	6.275111908458323	3.494110359047164
Deaths	Japan	Both	75+ years	Respiratory infections and tuberculosis	Respiratory syncytial virus	Rate	2012	7.390542122944141	8.670819509566511	5.800656827003004
Deaths	Japan	Male	All ages	Respiratory infections and tuberculosis	Group B streptococcus	Number	2012	350.2319417536293	415.9948627936925	292.5219881232564
Deaths	Japan	Female	All ages	Respiratory infections and tuberculosis	Group B streptococcus	Number	2012	230.8894440069421	289.3401544522422	164.62766272605734
Deaths	Japan	Both	All ages	Respiratory infections and tuberculosis	Group B streptococcus	Number	2012	581.121385760572	695.3016759741347	467.69637512831594
Deaths	Japan	Male	All ages	Respiratory infections and tuberculosis	Group B streptococcus	Rate	2012	0.5632092233272802	0.668962809071786	0.4704056429351759
Deaths	Japan	Female	All ages	Respiratory infections and tuberculosis	Group B streptococcus	Rate	2012	0.351909713139229	0.44099725386270705	0.25091694344834
Deaths	Japan	Both	All ages	Respiratory infections and tuberculosis	Group B streptococcus	Rate	2012	0.45472768158286986	0.5440737974263242	0.36597257226812074
Deaths	Japan	Male	15-49 years	Respiratory infections and tuberculosis	Group B streptococcus	Number	2012	2.072600885536636	2.500942408755801	1.694770930776613
Deaths	Japan	Female	15-49 years	Respiratory infections and tuberculosis	Group B streptococcus	Number	2012	1.061553094889981	1.3325010500426733	0.8663673858891139
Deaths	Japan	Both	15-49 years	Respiratory infections and tuberculosis	Group B streptococcus	Number	2012	3.1341539804266167	3.6922430936820394	2.6299606172633463
Deaths	Japan	Male	15-49 years	Respiratory infections and tuberculosis	Group B streptococcus	Rate	2012	0.007519124911680488	0.009073091929845914	0.0061484072568534585
Deaths	Japan	Female	15-49 years	Respiratory infections and tuberculosis	Group B streptococcus	Rate	2012	0.003962316266962095	0.004973647207797322	0.003233772858652578
Deaths	Japan	Both	15-49 years	Respiratory infections and tuberculosis	Group B streptococcus	Rate	2012	0.0057660169268484085	0.006792753741254243	0.0048384340816659535
Deaths	Japan	Male	0-14 years	Respiratory infections and tuberculosis	Group B streptococcus	Number	2012	0.4848153967348658	0.582537263631066	0.3985702217991062
Deaths	Japan	Female	0-14 years	Respiratory infections and tuberculosis	Group B streptococcus	Number	2012	0.4091918243098768	0.5070907356664944	0.31452037655149845
Deaths	Japan	Both	0-14 years	Respiratory infections and tuberculosis	Group B streptococcus	Number	2012	0.8940072210447423	1.0651920326160145	0.7423098800883283
Deaths	Japan	Male	0-14 years	Respiratory infections and tuberculosis	Group B streptococcus	Rate	2012	0.005675081008992572	0.006818979314865094	0.004665524881667601
Deaths	Japan	Female	0-14 years	Respiratory infections and tuberculosis	Group B streptococcus	Rate	2012	0.00504271326279376	0.006249179544332248	0.0038760209271777642
Deaths	Japan	Both	0-14 years	Respiratory infections and tuberculosis	Group B streptococcus	Rate	2012	0.005367028158607308	0.006394708564762467	0.004456337639186795
Deaths	Japan	Male	50-74 years	Respiratory infections and tuberculosis	Group B streptococcus	Number	2012	53.763539768523195	64.68073176043139	44.13016416029916
Deaths	Japan	Female	50-74 years	Respiratory infections and tuberculosis	Group B streptococcus	Number	2012	15.169699528922074	18.343784198105894	12.222336899186832
Deaths	Japan	Both	50-74 years	Respiratory infections and tuberculosis	Group B streptococcus	Number	2012	68.93323929744534	81.27823520717232	58.29623834711964
Deaths	Japan	Male	50-74 years	Respiratory infections and tuberculosis	Group B streptococcus	Rate	2012	0.2654955827855514	0.31940695586017837	0.21792396301666536
Deaths	Japan	Female	50-74 years	Respiratory infections and tuberculosis	Group B streptococcus	Rate	2012	0.07115773963071298	0.08604667596231273	0.05733230675354002
Deaths	Japan	Both	50-74 years	Respiratory infections and tuberculosis	Group B streptococcus	Rate	2012	0.16582979703414413	0.1955276349271797	0.14024081084080442
Deaths	Japan	Male	75+ years	Respiratory infections and tuberculosis	Group B streptococcus	Number	2012	293.9109857028346	349.2738756867741	245.5505473775009
Deaths	Japan	Female	75+ years	Respiratory infections and tuberculosis	Group B streptococcus	Number	2012	214.24899955882026	270.8404122498152	150.60176314064802
Deaths	Japan	Both	75+ years	Respiratory infections and tuberculosis	Group B streptococcus	Number	2012	508.1599852616549	614.5051928216867	402.4100874621268
Deaths	Japan	Male	75+ years	Respiratory infections and tuberculosis	Group B streptococcus	Rate	2012	5.04349778214526	5.993522199162	4.213635084586893
Deaths	Japan	Female	75+ years	Respiratory infections and tuberculosis	Group B streptococcus	Rate	2012	2.2825794255960403	2.8854965665856103	1.6044905073591937
Deaths	Japan	Both	75+ years	Respiratory infections and tuberculosis	Group B streptococcus	Rate	2012	3.340127542148732	4.0391329086651195	2.645035137268124
Deaths	Japan	Male	All ages	Respiratory infections and tuberculosis	Acinetobacter baumannii	Number	2012	1012.7781439347256	1164.4098154379105	838.0296294726032
Deaths	Japan	Female	All ages	Respiratory infections and tuberculosis	Acinetobacter baumannii	Number	2012	669.6237874438528	827.2259030635186	470.0850688314757
Deaths	Japan	Both	All ages	Respiratory infections and tuberculosis	Acinetobacter baumannii	Number	2012	1682.4019313785777	1934.8750175901023	1354.599451603313
Deaths	Japan	Male	All ages	Respiratory infections and tuberculosis	Acinetobacter baumannii	Rate	2012	1.6286521126321853	1.8724915394746442	1.3476384089276807
Deaths	Japan	Female	All ages	Respiratory infections and tuberculosis	Acinetobacter baumannii	Rate	2012	1.020605840011833	1.2608148090116658	0.7164792761965567
Deaths	Japan	Both	All ages	Respiratory infections and tuberculosis	Acinetobacter baumannii	Rate	2012	1.3164800822895981	1.5140403579362776	1.059974530613453
Deaths	Japan	Male	15-49 years	Respiratory infections and tuberculosis	Acinetobacter baumannii	Number	2012	5.7446668700527574	6.791349387726422	4.842005565242445
Deaths	Japan	Female	15-49 years	Respiratory infections and tuberculosis	Acinetobacter baumannii	Number	2012	2.941753884292701	3.518342147001894	2.4477747397910883
Deaths	Japan	Both	15-49 years	Respiratory infections and tuberculosis	Acinetobacter baumannii	Number	2012	8.686420754345463	9.818132041399245	7.569401294344053
Deaths	Japan	Male	15-49 years	Respiratory infections and tuberculosis	Acinetobacter baumannii	Rate	2012	0.02084089998868031	0.024638127254277446	0.017566162845039698
Deaths	Japan	Female	15-49 years	Respiratory infections and tuberculosis	Acinetobacter baumannii	Rate	2012	0.010980288527480538	0.013132441880590788	0.009136479104079415
Deaths	Japan	Both	15-49 years	Respiratory infections and tuberculosis	Acinetobacter baumannii	Rate	2012	0.015980723798537048	0.01806277416307252	0.01392570252191475
Deaths	Japan	Male	0-14 years	Respiratory infections and tuberculosis	Acinetobacter baumannii	Number	2012	0.9427840280071432	1.0956406706308304	0.8074625129229029
Deaths	Japan	Female	0-14 years	Respiratory infections and tuberculosis	Acinetobacter baumannii	Number	2012	0.7455857376694963	0.889323129418002	0.6015200326132812
Deaths	Japan	Both	0-14 years	Respiratory infections and tuberculosis	Acinetobacter baumannii	Number	2012	1.6883697656766414	1.928051653699555	1.4549761668524914
Deaths	Japan	Male	0-14 years	Respiratory infections and tuberculosis	Acinetobacter baumannii	Rate	2012	0.011035903085913866	0.01282518996808451	0.009451876329472688
Deaths	Japan	Female	0-14 years	Respiratory infections and tuberculosis	Acinetobacter baumannii	Rate	2012	0.009188294742293296	0.010959655773154617	0.007412887712042965
Deaths	Japan	Both	0-14 years	Respiratory infections and tuberculosis	Acinetobacter baumannii	Rate	2012	0.01013585557389391	0.011574747130747192	0.00873471474701773
Deaths	Japan	Male	50-74 years	Respiratory infections and tuberculosis	Acinetobacter baumannii	Number	2012	151.7462410609044	176.8300978435165	127.06886718121501
Deaths	Japan	Female	50-74 years	Respiratory infections and tuberculosis	Acinetobacter baumannii	Number	2012	42.86056523204301	50.8790349879401	34.30925488415066
Deaths	Japan	Both	50-74 years	Respiratory infections and tuberculosis	Acinetobacter baumannii	Number	2012	194.60680629294768	223.03240980022088	168.93410120358084
Deaths	Japan	Male	50-74 years	Respiratory infections and tuberculosis	Acinetobacter baumannii	Rate	2012	0.7493546161476669	0.8732239373211198	0.6274925924041915
Deaths	Japan	Female	50-74 years	Respiratory infections and tuberculosis	Acinetobacter baumannii	Rate	2012	0.20104952872613838	0.23866241499583848	0.1609372038856486
Deaths	Japan	Both	50-74 years	Respiratory infections and tuberculosis	Acinetobacter baumannii	Rate	2012	0.468157416043822	0.536539695887719	0.406397668240343
Deaths	Japan	Male	75+ years	Respiratory infections and tuberculosis	Acinetobacter baumannii	Number	2012	854.3444519757609	984.3097697333098	706.7332183877221
Deaths	Japan	Female	75+ years	Respiratory infections and tuberculosis	Acinetobacter baumannii	Number	2012	623.0758825898475	775.9032648521144	426.13639400282494
Deaths	Japan	Both	75+ years	Respiratory infections and tuberculosis	Acinetobacter baumannii	Number	2012	1477.4203345656088	1702.3186911445252	1178.119917688064
Deaths	Japan	Male	75+ years	Respiratory infections and tuberculosis	Acinetobacter baumannii	Rate	2012	14.660507971227918	16.89070630933542	12.127506601984365
Deaths	Japan	Female	75+ years	Respiratory infections and tuberculosis	Acinetobacter baumannii	Rate	2012	6.638164906782786	8.266366854693299	4.539998634539677
Deaths	Japan	Both	75+ years	Respiratory infections and tuberculosis	Acinetobacter baumannii	Rate	2012	9.711060480829156	11.189313819896046	7.743763576735986
Deaths	Japan	Male	All ages	Respiratory infections and tuberculosis	Chlamydia spp	Number	2012	409.45417981384895	477.6308739207367	349.89484750276415
Deaths	Japan	Female	All ages	Respiratory infections and tuberculosis	Chlamydia spp	Number	2012	270.34812161406205	338.0098275177536	184.9694062540682
Deaths	Japan	Both	All ages	Respiratory infections and tuberculosis	Chlamydia spp	Number	2012	679.8023014279115	798.2617142249323	540.729312504067
Deaths	Japan	Male	All ages	Respiratory infections and tuberculosis	Chlamydia spp	Rate	2012	0.658444713655752	0.7680798963997995	0.5626671408711019
Deaths	Japan	Female	All ages	Respiratory infections and tuberculosis	Chlamydia spp	Rate	2012	0.41205058262461575	0.5151770448043371	0.28192077370347646
Deaths	Japan	Both	All ages	Respiratory infections and tuberculosis	Chlamydia spp	Rate	2012	0.5319455315836132	0.6246400623009035	0.42312087055109787
Deaths	Japan	Male	15-49 years	Respiratory infections and tuberculosis	Chlamydia spp	Number	2012	1.6280343764221348	1.92191452298202	1.3602748267852611
Deaths	Japan	Female	15-49 years	Respiratory infections and tuberculosis	Chlamydia spp	Number	2012	0.8335483021946533	0.9963447306254729	0.6956629913307639
Deaths	Japan	Both	15-49 years	Respiratory infections and tuberculosis	Chlamydia spp	Number	2012	2.4615826786167876	2.8157273557555356	2.1341695534753895
Deaths	Japan	Male	15-49 years	Respiratory infections and tuberculosis	Chlamydia spp	Rate	2012	0.005906295766952912	0.006972454498461221	0.004934899144446072
Deaths	Japan	Female	15-49 years	Respiratory infections and tuberculosis	Chlamydia spp	Rate	2012	0.003111273485031677	0.0037189217879567598	0.0025966075556108424
Deaths	Japan	Both	15-49 years	Respiratory infections and tuberculosis	Chlamydia spp	Rate	2012	0.004528663071560143	0.005180195898500998	0.003926309251860236
Deaths	Japan	Male	0-14 years	Respiratory infections and tuberculosis	Chlamydia spp	Number	2012	0.417529071873798	0.49808429412018856	0.35006853803847005
Deaths	Japan	Female	0-14 years	Respiratory infections and tuberculosis	Chlamydia spp	Number	2012	0.3512221538335546	0.4336589911755242	0.27247704356564667
Deaths	Japan	Both	0-14 years	Respiratory infections and tuberculosis	Chlamydia spp	Number	2012	0.7687512257073529	0.9041197687728634	0.6556499907195643
Deaths	Japan	Male	0-14 years	Respiratory infections and tuberculosis	Chlamydia spp	Rate	2012	0.004887450609967152	0.0058304021231091255	0.004097780981065621
Deaths	Japan	Female	0-14 years	Respiratory infections and tuberculosis	Chlamydia spp	Rate	2012	0.004328318671348163	0.005344236654822614	0.0033578960276459146
Deaths	Japan	Both	0-14 years	Respiratory infections and tuberculosis	Chlamydia spp	Rate	2012	0.004615073992930036	0.0054277372078571145	0.003936088970590556
Deaths	Japan	Male	50-74 years	Respiratory infections and tuberculosis	Chlamydia spp	Number	2012	62.38548989043821	73.18171567654078	52.15231550539387
Deaths	Japan	Female	50-74 years	Respiratory infections and tuberculosis	Chlamydia spp	Number	2012	17.608564844156703	21.231386764787963	14.298380037996983
Deaths	Japan	Both	50-74 years	Respiratory infections and tuberculosis	Chlamydia spp	Number	2012	79.9940547345949	91.29437377737455	68.88870975315014
Deaths	Japan	Male	50-74 years	Respiratory infections and tuberculosis	Chlamydia spp	Rate	2012	0.30807257236289964	0.36138658906095666	0.25753902102307225
Deaths	Japan	Female	50-74 years	Respiratory infections and tuberculosis	Chlamydia spp	Rate	2012	0.08259792292273985	0.09959178746601709	0.06707057064281022
Deaths	Japan	Both	50-74 years	Respiratory infections and tuberculosis	Chlamydia spp	Rate	2012	0.1924383359287121	0.2196230385828158	0.16572267418067374
Deaths	Japan	Male	75+ years	Respiratory infections and tuberculosis	Chlamydia spp	Number	2012	345.02312647511485	402.98917074509194	291.1224699393148
Deaths	Japan	Female	75+ years	Respiratory infections and tuberculosis	Chlamydia spp	Number	2012	251.55478631387749	315.88085880880806	169.14876040711874
Deaths	Japan	Both	75+ years	Respiratory infections and tuberculosis	Chlamydia spp	Number	2012	596.5779127889926	704.943824889233	464.63963988261736
Deaths	Japan	Male	75+ years	Respiratory infections and tuberculosis	Chlamydia spp	Rate	2012	5.92057955576202	6.915273969842044	4.99564699141977
Deaths	Japan	Female	75+ years	Respiratory infections and tuberculosis	Chlamydia spp	Rate	2012	2.680030155719	3.365351300315603	1.8020876697926607
Deaths	Japan	Both	75+ years	Respiratory infections and tuberculosis	Chlamydia spp	Rate	2012	3.9212971806862993	4.633584606170435	3.0540690006256317
Deaths	Japan	Male	All ages	Respiratory infections and tuberculosis	Enterobacter spp	Number	2012	431.26979717579337	496.05338398829565	355.6228836931952
Deaths	Japan	Female	All ages	Respiratory infections and tuberculosis	Enterobacter spp	Number	2012	285.6796621097194	352.723934427548	197.9314385921813
Deaths	Japan	Both	All ages	Respiratory infections and tuberculosis	Enterobacter spp	Number	2012	716.9494592855131	837.3373609516966	586.6451261664773
Deaths	Japan	Male	All ages	Respiratory infections and tuberculosis	Enterobacter spp	Rate	2012	0.69352648503647	0.7977051999484621	0.5718784161130175
Deaths	Japan	Female	All ages	Respiratory infections and tuberculosis	Enterobacter spp	Rate	2012	0.4354181213226898	0.5376035232602773	0.3016768309863276
Deaths	Japan	Both	All ages	Respiratory infections and tuberculosis	Enterobacter spp	Rate	2012	0.5610131952144598	0.6552167691263748	0.4590500103251783
Deaths	Japan	Male	15-49 years	Respiratory infections and tuberculosis	Enterobacter spp	Number	2012	1.9972312713747684	2.285105069233646	1.6398543930456388
Deaths	Japan	Female	15-49 years	Respiratory infections and tuberculosis	Enterobacter spp	Number	2012	1.022865693047461	1.2394842524413625	0.8566841363593312
Deaths	Japan	Both	15-49 years	Respiratory infections and tuberculosis	Enterobacter spp	Number	2012	3.0200969644222297	3.412505736900563	2.6213308003414704
Deaths	Japan	Male	15-49 years	Respiratory infections and tuberculosis	Enterobacter spp	Rate	2012	0.007245693810023156	0.008290062294088678	0.005949177241177143
Deaths	Japan	Female	15-49 years	Respiratory infections and tuberculosis	Enterobacter spp	Rate	2012	0.0038179130125370313	0.0046264559349250105	0.003197629497276115
Deaths	Japan	Both	15-49 years	Respiratory infections and tuberculosis	Enterobacter spp	Rate	2012	0.005556182091350764	0.0062781107644422785	0.0048225574939941614
Deaths	Japan	Male	0-14 years	Respiratory infections and tuberculosis	Enterobacter spp	Number	2012	0.5075386649051519	0.5952710290317682	0.42564054368157556
Deaths	Japan	Female	0-14 years	Respiratory infections and tuberculosis	Enterobacter spp	Number	2012	0.4312965083478215	0.5272101774352392	0.3317513622133254
Deaths	Japan	Both	0-14 years	Respiratory infections and tuberculosis	Enterobacter spp	Number	2012	0.9388351732529728	1.103100327847053	0.7855588809199245
Deaths	Japan	Male	0-14 years	Respiratory infections and tuberculosis	Enterobacter spp	Rate	2012	0.005941071710863703	0.006968036359433363	0.00498240068771081
Deaths	Japan	Female	0-14 years	Respiratory infections and tuberculosis	Enterobacter spp	Rate	2012	0.005315122379363977	0.006497123344329641	0.004088368571401717
Deaths	Japan	Both	0-14 years	Respiratory infections and tuberculosis	Enterobacter spp	Rate	2012	0.005636145539463723	0.006622284901016245	0.004715976040120014
Deaths	Japan	Male	50-74 years	Respiratory infections and tuberculosis	Enterobacter spp	Number	2012	63.79921986619461	73.9977867634762	52.242060887780084
Deaths	Japan	Female	50-74 years	Respiratory infections and tuberculosis	Enterobacter spp	Number	2012	18.02925367936509	21.702680623964348	14.415232725274496
Deaths	Japan	Both	50-74 years	Respiratory infections and tuberculosis	Enterobacter spp	Number	2012	81.82847354555969	93.074877994337	69.96891966893018
Deaths	Japan	Male	50-74 years	Respiratory infections and tuberculosis	Enterobacter spp	Rate	2012	0.31505386610640795	0.36541651844717626	0.2579822024560941
Deaths	Japan	Female	50-74 years	Respiratory infections and tuberculosis	Enterobacter spp	Rate	2012	0.08457128215403052	0.10180252378659402	0.06761870101814095
Deaths	Japan	Both	50-74 years	Respiratory infections and tuberculosis	Enterobacter spp	Rate	2012	0.1968513201754743	0.22390632275640984	0.1683212897819968
Deaths	Japan	Male	75+ years	Respiratory infections and tuberculosis	Enterobacter spp	Number	2012	364.9658073733191	421.2376328547806	301.78955809404346
Deaths	Japan	Female	75+ years	Respiratory infections and tuberculosis	Enterobacter spp	Number	2012	266.1962462289589	330.50927939996257	180.11749716896782
Deaths	Japan	Both	75+ years	Respiratory infections and tuberculosis	Enterobacter spp	Number	2012	631.1620536022774	742.3685330370436	506.36236842356146
Deaths	Japan	Male	75+ years	Respiratory infections and tuberculosis	Enterobacter spp	Rate	2012	6.262794960332899	7.228416664926028	5.178693689458873
Deaths	Japan	Female	75+ years	Respiratory infections and tuberculosis	Enterobacter spp	Rate	2012	2.836018259428575	3.521200484858319	1.918947085280862
Deaths	Japan	Both	75+ years	Respiratory infections and tuberculosis	Enterobacter spp	Rate	2012	4.148618191002612	4.879576620628273	3.3283118351169096
Deaths	Japan	Male	All ages	Respiratory infections and tuberculosis	Escherichia coli	Number	2012	1693.5190292138739	1936.7296321957153	1425.206774996865
Deaths	Japan	Female	All ages	Respiratory infections and tuberculosis	Escherichia coli	Number	2012	1104.860498605448	1374.4644782812013	770.0228245588565
Deaths	Japan	Both	All ages	Respiratory infections and tuberculosis	Escherichia coli	Number	2012	2798.379527819324	3221.230886388224	2279.0946502034485
Deaths	Japan	Male	All ages	Respiratory infections and tuberculosis	Escherichia coli	Rate	2012	2.723353936130905	3.114461766343373	2.2918800518526496
Deaths	Japan	Female	All ages	Respiratory infections and tuberculosis	Escherichia coli	Rate	2012	1.6839710572104742	2.0948874572951657	1.1736288441710592
Deaths	Japan	Both	All ages	Respiratory infections and tuberculosis	Escherichia coli	Rate	2012	2.189732930253114	2.520614261843663	1.7833923372799951
Deaths	Japan	Male	15-49 years	Respiratory infections and tuberculosis	Escherichia coli	Number	2012	11.90549622339221	13.846416304058867	9.82561033003922
Deaths	Japan	Female	15-49 years	Respiratory infections and tuberculosis	Escherichia coli	Number	2012	6.096060716145504	7.341610375216295	5.141231612538016
Deaths	Japan	Both	15-49 years	Respiratory infections and tuberculosis	Escherichia coli	Number	2012	18.001556939537725	20.179353737869125	15.693039495706826
Deaths	Japan	Male	15-49 years	Respiratory infections and tuberculosis	Escherichia coli	Rate	2012	0.043191583031698004	0.05023298720746761	0.03564602906455581
Deaths	Japan	Female	15-49 years	Respiratory infections and tuberculosis	Escherichia coli	Rate	2012	0.02275394481561498	0.027403040276974645	0.019189982817289432
Deaths	Japan	Both	15-49 years	Respiratory infections and tuberculosis	Escherichia coli	Rate	2012	0.03311811821347439	0.03712469009246863	0.028871054814489146
Deaths	Japan	Male	0-14 years	Respiratory infections and tuberculosis	Escherichia coli	Number	2012	3.640352946545011	4.244143246209319	3.0738849335526535
Deaths	Japan	Female	0-14 years	Respiratory infections and tuberculosis	Escherichia coli	Number	2012	3.0991916768468086	3.8577438507540776	2.4241272657416664
Deaths	Japan	Both	0-14 years	Respiratory infections and tuberculosis	Escherichia coli	Number	2012	6.7395446233918195	7.8250797386327635	5.692904541060763
Deaths	Japan	Male	0-14 years	Respiratory infections and tuberculosis	Escherichia coli	Rate	2012	0.04261270993475861	0.049680469923645186	0.0359818316986601
Deaths	Japan	Female	0-14 years	Respiratory infections and tuberculosis	Escherichia coli	Rate	2012	0.03819317504481776	0.04754126286239466	0.029873956387745988
Deaths	Japan	Both	0-14 years	Respiratory infections and tuberculosis	Escherichia coli	Rate	2012	0.04045976913661207	0.04697660411681141	0.0341764342131722
Deaths	Japan	Male	50-74 years	Respiratory infections and tuberculosis	Escherichia coli	Number	2012	285.9992613769012	329.2111392979467	237.71396553298496
Deaths	Japan	Female	50-74 years	Respiratory infections and tuberculosis	Escherichia coli	Number	2012	80.43573784826434	96.04055463280591	65.32793421232935
Deaths	Japan	Both	50-74 years	Respiratory infections and tuberculosis	Escherichia coli	Number	2012	366.4349992251655	413.25379450986424	314.17566108153653
Deaths	Japan	Male	50-74 years	Respiratory infections and tuberculosis	Escherichia coli	Rate	2012	1.4123240564594104	1.6257133303297833	1.1738811857844649
Deaths	Japan	Female	50-74 years	Respiratory infections and tuberculosis	Escherichia coli	Rate	2012	0.3773064377378463	0.4505052171614157	0.306439038191259
Deaths	Japan	Both	50-74 years	Respiratory infections and tuberculosis	Escherichia coli	Rate	2012	0.8815172791389183	0.9941472875147531	0.7557991854323035
Deaths	Japan	Male	75+ years	Respiratory infections and tuberculosis	Escherichia coli	Number	2012	1391.9739186670372	1591.5927214437945	1167.0971670031222
Deaths	Japan	Female	75+ years	Respiratory infections and tuberculosis	Escherichia coli	Number	2012	1015.2295083641919	1272.4528121015728	690.0658261743463
Deaths	Japan	Both	75+ years	Respiratory infections and tuberculosis	Escherichia coli	Number	2012	2407.203427031229	2795.219912653224	1922.0546029838142
Deaths	Japan	Male	75+ years	Respiratory infections and tuberculosis	Escherichia coli	Rate	2012	23.88620267055755	27.31165132015989	20.027328884125804
Deaths	Japan	Female	75+ years	Respiratory infections and tuberculosis	Escherichia coli	Rate	2012	10.8161157943418	13.55653755642147	7.3518665682266455
Deaths	Japan	Both	75+ years	Respiratory infections and tuberculosis	Escherichia coli	Rate	2012	15.822510034987863	18.372936255120983	12.633634491378398
Deaths	Japan	Male	All ages	Respiratory infections and tuberculosis	Haemophilus influenzae	Number	2012	1381.1699387112212	1585.6697936259418	1167.9936829230337
Deaths	Japan	Female	All ages	Respiratory infections and tuberculosis	Haemophilus influenzae	Number	2012	907.1223131172829	1120.1677140910292	637.6340935954179
Deaths	Japan	Both	All ages	Respiratory infections and tuberculosis	Haemophilus influenzae	Number	2012	2288.2922518285022	2641.3017557675375	1880.578889898824
Deaths	Japan	Male	All ages	Respiratory infections and tuberculosis	Haemophilus influenzae	Rate	2012	2.2210642597862704	2.5499211992200905	1.8782547694436114
Deaths	Japan	Female	All ages	Respiratory infections and tuberculosis	Haemophilus influenzae	Rate	2012	1.3825887725802606	1.7073015209900522	0.9718488081170531
Deaths	Japan	Both	All ages	Respiratory infections and tuberculosis	Haemophilus influenzae	Rate	2012	1.7905894636731503	2.066819520312389	1.4715536195904357
Deaths	Japan	Male	15-49 years	Respiratory infections and tuberculosis	Haemophilus influenzae	Number	2012	11.151350738018527	13.03746543855426	9.387852116519053
Deaths	Japan	Female	15-49 years	Respiratory infections and tuberculosis	Haemophilus influenzae	Number	2012	5.710779785807808	6.838292558650902	4.834639097987343
Deaths	Japan	Both	15-49 years	Respiratory infections and tuberculosis	Haemophilus influenzae	Number	2012	16.862130523826337	18.932575898502265	14.647474156649443
Deaths	Japan	Male	15-49 years	Respiratory infections and tuberculosis	Haemophilus influenzae	Rate	2012	0.04045564185475671	0.047298219280083334	0.034057899525703476
Deaths	Japan	Female	15-49 years	Respiratory infections and tuberculosis	Haemophilus influenzae	Rate	2012	0.021315858576710898	0.025524373650096598	0.01804560623021081
Deaths	Japan	Both	15-49 years	Respiratory infections and tuberculosis	Haemophilus influenzae	Rate	2012	0.031021874046493255	0.03483094761181671	0.026947490279759352
Deaths	Japan	Male	0-14 years	Respiratory infections and tuberculosis	Haemophilus influenzae	Number	2012	3.934007775475293	4.674307686908755	3.2368787392225293
Deaths	Japan	Female	0-14 years	Respiratory infections and tuberculosis	Haemophilus influenzae	Number	2012	3.373190924532993	4.146580686837218	2.5762304799960916
Deaths	Japan	Both	0-14 years	Respiratory infections and tuberculosis	Haemophilus influenzae	Number	2012	7.307198700008286	8.366719430035637	6.340120670878456
Deaths	Japan	Male	0-14 years	Respiratory infections and tuberculosis	Haemophilus influenzae	Rate	2012	0.04605013158861871	0.05471582578197476	0.03788978069815609
Deaths	Japan	Female	0-14 years	Respiratory infections and tuberculosis	Haemophilus influenzae	Rate	2012	0.04156983009561927	0.051100770305038075	0.031748414405395685
Deaths	Japan	Both	0-14 years	Respiratory infections and tuberculosis	Haemophilus influenzae	Rate	2012	0.04386758882959902	0.050228250643985395	0.038061891860121745
Deaths	Japan	Male	50-74 years	Respiratory infections and tuberculosis	Haemophilus influenzae	Number	2012	219.73957661029198	254.05420930227353	185.05531273107235
Deaths	Japan	Female	50-74 years	Respiratory infections and tuberculosis	Haemophilus influenzae	Number	2012	61.92510962125484	74.3562233310073	49.8904225627941
Deaths	Japan	Both	50-74 years	Respiratory infections and tuberculosis	Haemophilus influenzae	Number	2012	281.66468623154685	319.77547115999596	241.4586326084529
Deaths	Japan	Male	50-74 years	Respiratory infections and tuberculosis	Haemophilus influenzae	Rate	2012	1.0851199010403683	1.254572720625055	0.9138417654907328
Deaths	Japan	Female	50-74 years	Respiratory infections and tuberculosis	Haemophilus influenzae	Rate	2012	0.2904771329604393	0.3487887660281778	0.23402505053056974
Deaths	Japan	Both	50-74 years	Respiratory infections and tuberculosis	Haemophilus influenzae	Rate	2012	0.6775888994265548	0.7692704132203046	0.5808668857824244
Deaths	Japan	Male	75+ years	Respiratory infections and tuberculosis	Haemophilus influenzae	Number	2012	1146.3450035874348	1320.1956211247689	957.0217321074508
Deaths	Japan	Female	75+ years	Respiratory infections and tuberculosis	Haemophilus influenzae	Number	2012	836.113232785687	1038.7981179251308	568.6178699583551
Deaths	Japan	Both	75+ years	Respiratory infections and tuberculosis	Haemophilus influenzae	Number	2012	1982.4582363731213	2313.0467137602545	1601.7979387385421
Deaths	Japan	Male	75+ years	Respiratory infections and tuberculosis	Haemophilus influenzae	Rate	2012	19.671222800130835	22.654490682674886	16.422444951509664
Deaths	Japan	Female	75+ years	Respiratory infections and tuberculosis	Haemophilus influenzae	Rate	2012	8.907835586421216	11.067212524709204	6.057976717118131
Deaths	Japan	Both	75+ years	Respiratory infections and tuberculosis	Haemophilus influenzae	Rate	2012	13.030666617836749	15.203619448566256	10.528592504942733
Deaths	Japan	Male	All ages	Respiratory infections and tuberculosis	Klebsiella pneumoniae	Number	2012	3001.7294547029514	3450.5903212145945	2547.4283508724116
Deaths	Japan	Female	All ages	Respiratory infections and tuberculosis	Klebsiella pneumoniae	Number	2012	1956.1334389043714	2403.447425020833	1358.532906984479
Deaths	Japan	Both	All ages	Respiratory infections and tuberculosis	Klebsiella pneumoniae	Number	2012	4957.86289360732	5709.591749434869	4026.2987923062747
Deaths	Japan	Male	All ages	Respiratory infections and tuberculosis	Klebsiella pneumoniae	Rate	2012	4.827091744850394	5.548906490656383	4.096528534184952
Deaths	Japan	Female	All ages	Respiratory infections and tuberculosis	Klebsiella pneumoniae	Rate	2012	2.981437112933553	3.6632098861083895	2.070605382776773
Deaths	Japan	Both	All ages	Respiratory infections and tuberculosis	Klebsiella pneumoniae	Rate	2012	3.879529396883466	4.467757481695755	3.150580171454366
Deaths	Japan	Male	15-49 years	Respiratory infections and tuberculosis	Klebsiella pneumoniae	Number	2012	22.154356366910967	25.5815039099333	18.623683992324036
Deaths	Japan	Female	15-49 years	Respiratory infections and tuberculosis	Klebsiella pneumoniae	Number	2012	11.344219258920582	13.615990890207458	9.529197485335164
Deaths	Japan	Both	15-49 years	Respiratory infections and tuberculosis	Klebsiella pneumoniae	Number	2012	33.49857562583154	37.37459067045687	29.39298891066147
Deaths	Japan	Male	15-49 years	Respiratory infections and tuberculosis	Klebsiella pneumoniae	Rate	2012	0.08037310705749136	0.09280635006465707	0.06756428950269958
Deaths	Japan	Female	15-49 years	Respiratory infections and tuberculosis	Klebsiella pneumoniae	Rate	2012	0.042343039384444815	0.05082257538956936	0.03556835205793547
Deaths	Japan	Both	15-49 years	Respiratory infections and tuberculosis	Klebsiella pneumoniae	Rate	2012	0.061628546424373376	0.06875939209934769	0.05407534940783995
Deaths	Japan	Male	0-14 years	Respiratory infections and tuberculosis	Klebsiella pneumoniae	Number	2012	6.505074055938546	7.661481230989748	5.532844501403067
Deaths	Japan	Female	0-14 years	Respiratory infections and tuberculosis	Klebsiella pneumoniae	Number	2012	5.506278639042786	6.8294536355410544	4.270577525071575
Deaths	Japan	Both	0-14 years	Respiratory infections and tuberculosis	Klebsiella pneumoniae	Number	2012	12.011352694981342	13.918715404293375	10.324737512021041
Deaths	Japan	Male	0-14 years	Respiratory infections and tuberculosis	Klebsiella pneumoniae	Rate	2012	0.0761461423988894	0.08968264400753122	0.06476556018453579
Deaths	Japan	Female	0-14 years	Respiratory infections and tuberculosis	Klebsiella pneumoniae	Rate	2012	0.06785713367702013	0.08416340302903429	0.0526288568003229
Deaths	Japan	Both	0-14 years	Respiratory infections and tuberculosis	Klebsiella pneumoniae	Rate	2012	0.07210821861326147	0.08355876300326355	0.06198289639371139
Deaths	Japan	Male	50-74 years	Respiratory infections and tuberculosis	Klebsiella pneumoniae	Number	2012	511.4811823828417	586.8034727317062	428.9741734527098
Deaths	Japan	Female	50-74 years	Respiratory infections and tuberculosis	Klebsiella pneumoniae	Number	2012	143.82897710281273	171.39657405941483	115.63968594086477
Deaths	Japan	Both	50-74 years	Respiratory infections and tuberculosis	Klebsiella pneumoniae	Number	2012	655.3101594856543	739.8973941374373	567.3860654487125
Deaths	Japan	Male	50-74 years	Respiratory infections and tuberculosis	Klebsiella pneumoniae	Rate	2012	2.5258008528686826	2.8977580465172745	2.1183640190197557
Deaths	Japan	Female	50-74 years	Respiratory infections and tuberculosis	Klebsiella pneumoniae	Rate	2012	0.6746702454139489	0.8039838078047077	0.5424404516034722
Deaths	Japan	Both	50-74 years	Respiratory infections and tuberculosis	Klebsiella pneumoniae	Rate	2012	1.5764521129351012	1.7799400687739115	1.364936814696427
Deaths	Japan	Male	75+ years	Respiratory infections and tuberculosis	Klebsiella pneumoniae	Number	2012	2461.58884189726	2835.372190448322	2071.7664400337394
Deaths	Japan	Female	75+ years	Respiratory infections and tuberculosis	Klebsiella pneumoniae	Number	2012	1795.4539639035938	2220.0140054488315	1210.8512208519255
Deaths	Japan	Both	75+ years	Respiratory infections and tuberculosis	Klebsiella pneumoniae	Number	2012	4257.042805800854	4941.475286763139	3382.31500320322
Deaths	Japan	Male	75+ years	Respiratory infections and tuberculosis	Klebsiella pneumoniae	Rate	2012	42.240741137913226	48.65484466287013	35.55140826208448
Deaths	Japan	Female	75+ years	Respiratory infections and tuberculosis	Klebsiella pneumoniae	Rate	2012	19.12852002133179	23.65172441321649	12.900242660949539
Deaths	Japan	Both	75+ years	Respiratory infections and tuberculosis	Klebsiella pneumoniae	Rate	2012	27.981475000319154	32.4802388674233	22.23190299528378
Deaths	Japan	Male	All ages	Respiratory infections and tuberculosis	Legionella spp	Number	2012	5967.204856190648	6863.008838371569	4999.422279689861
Deaths	Japan	Female	All ages	Respiratory infections and tuberculosis	Legionella spp	Number	2012	3867.5643744503586	4831.398102349374	2649.304008400907
Deaths	Japan	Both	All ages	Respiratory infections and tuberculosis	Legionella spp	Number	2012	9834.769230641	11482.954257173378	7718.628264832521
Deaths	Japan	Male	All ages	Respiratory infections and tuberculosis	Legionella spp	Rate	2012	9.595883218595905	11.036428768300532	8.039588636978023
Deaths	Japan	Female	All ages	Respiratory infections and tuberculosis	Legionella spp	Rate	2012	5.894740989195697	7.36376635827519	4.03793173665809
Deaths	Japan	Both	All ages	Respiratory infections and tuberculosis	Legionella spp	Rate	2012	7.695710260772437	8.985415603407096	6.039829236835912
Deaths	Japan	Male	15-49 years	Respiratory infections and tuberculosis	Legionella spp	Number	2012	43.795496872013324	52.4757685874935	36.026941583963044
Deaths	Japan	Female	15-49 years	Respiratory infections and tuberculosis	Legionella spp	Number	2012	22.421453462793693	26.889040751450292	18.385775170210763
Deaths	Japan	Both	15-49 years	Respiratory infections and tuberculosis	Legionella spp	Number	2012	66.21695033480704	76.74899222239392	56.93883898595688
Deaths	Japan	Male	15-49 years	Respiratory infections and tuberculosis	Legionella spp	Rate	2012	0.15888433409817693	0.1903752244820838	0.1307010316583433
Deaths	Japan	Female	15-49 years	Respiratory infections and tuberculosis	Legionella spp	Rate	2012	0.08368953961155237	0.10036510098773747	0.06862610677536023
Deaths	Japan	Both	15-49 years	Respiratory infections and tuberculosis	Legionella spp	Rate	2012	0.1218217288809807	0.1411979089210681	0.10475245040239997
Deaths	Japan	Male	0-14 years	Respiratory infections and tuberculosis	Legionella spp	Number	2012	5.548468160953374	6.808802280131769	4.445765735885615
Deaths	Japan	Female	0-14 years	Respiratory infections and tuberculosis	Legionella spp	Number	2012	4.21006643274281	5.334779842712783	3.1840400415782506
Deaths	Japan	Both	0-14 years	Respiratory infections and tuberculosis	Legionella spp	Number	2012	9.758534593696185	11.817354503054911	7.8620686264659945
Deaths	Japan	Male	0-14 years	Respiratory infections and tuberculosis	Legionella spp	Rate	2012	0.06494844532845252	0.07970147972650451	0.05204059291036109
Deaths	Japan	Female	0-14 years	Respiratory infections and tuberculosis	Legionella spp	Rate	2012	0.051883142761810365	0.06574365241119808	0.03923881170894032
Deaths	Japan	Both	0-14 years	Respiratory infections and tuberculosis	Legionella spp	Rate	2012	0.058583788495473195	0.07094358175767625	0.047198660939042146
Deaths	Japan	Male	50-74 years	Respiratory infections and tuberculosis	Legionella spp	Number	2012	1063.1554979598952	1231.6515029707011	883.3289887637479
Deaths	Japan	Female	50-74 years	Respiratory infections and tuberculosis	Legionella spp	Number	2012	298.5670160565995	357.88248705649664	241.77540319633363
Deaths	Japan	Both	50-74 years	Respiratory infections and tuberculosis	Legionella spp	Number	2012	1361.7225140164942	1537.6971412103778	1162.6437416555302
Deaths	Japan	Male	50-74 years	Respiratory infections and tuberculosis	Legionella spp	Rate	2012	5.250083787968533	6.082152235098049	4.362062945872224
Deaths	Japan	Female	50-74 years	Respiratory infections and tuberculosis	Legionella spp	Rate	2012	1.4005125118245525	1.6787484012986083	1.1341154883756515
Deaths	Japan	Both	50-74 years	Respiratory infections and tuberculosis	Legionella spp	Rate	2012	3.275838629050883	3.6991733948059324	2.7969231921602105
Deaths	Japan	Male	75+ years	Respiratory infections and tuberculosis	Legionella spp	Number	2012	4854.705393197783	5575.134345112863	4025.079962401007
Deaths	Japan	Female	75+ years	Respiratory infections and tuberculosis	Legionella spp	Number	2012	3542.3658384982214	4444.783653882624	2367.899790217623
Deaths	Japan	Both	75+ years	Respiratory infections and tuberculosis	Legionella spp	Number	2012	8397.071231696007	9898.386999721723	6495.8101555761605
Deaths	Japan	Male	75+ years	Respiratory infections and tuberculosis	Legionella spp	Rate	2012	83.30650120141303	95.66902590421756	69.07017039455638
Deaths	Japan	Female	75+ years	Respiratory infections and tuberculosis	Legionella spp	Rate	2012	37.73987928783973	47.354114793860155	25.227279259897085
Deaths	Japan	Both	75+ years	Respiratory infections and tuberculosis	Legionella spp	Rate	2012	55.19381633311977	65.06194111996774	42.69685736478744
Deaths	Japan	Male	All ages	Respiratory infections and tuberculosis	Mycoplasma	Number	2012	1392.2597224160656	1595.698897431268	1175.4192036013567
Deaths	Japan	Female	All ages	Respiratory infections and tuberculosis	Mycoplasma	Number	2012	903.9332773480638	1116.0211268977712	633.8333886505092
Deaths	Japan	Both	All ages	Respiratory infections and tuberculosis	Mycoplasma	Number	2012	2296.192999764131	2638.126375796436	1876.877267707551
Deaths	Japan	Male	All ages	Respiratory infections and tuberculosis	Mycoplasma	Rate	2012	2.2388977801556607	2.566049036494396	1.8901957754897727
Deaths	Japan	Female	All ages	Respiratory infections and tuberculosis	Mycoplasma	Rate	2012	1.3777282096924097	1.7009815078947705	0.9660559708020241
Deaths	Japan	Both	All ages	Respiratory infections and tuberculosis	Mycoplasma	Rate	2012	1.7967718016141925	2.0643347844073183	1.4686570989694812
Deaths	Japan	Male	15-49 years	Respiratory infections and tuberculosis	Mycoplasma	Number	2012	20.705636042637668	23.938360982440063	17.263976642853265
Deaths	Japan	Female	15-49 years	Respiratory infections and tuberculosis	Mycoplasma	Number	2012	10.600726472531319	12.51726066885785	8.945080731629586
Deaths	Japan	Both	15-49 years	Respiratory infections and tuberculosis	Mycoplasma	Number	2012	31.306362515169003	34.947240512115535	27.103870621719054
Deaths	Japan	Male	15-49 years	Respiratory infections and tuberculosis	Mycoplasma	Rate	2012	0.07511733921703688	0.08684524245065203	0.06263144909172311
Deaths	Japan	Female	15-49 years	Respiratory infections and tuberculosis	Mycoplasma	Rate	2012	0.03956790399455222	0.04672149306969951	0.033388098120422746
Deaths	Japan	Both	15-49 years	Respiratory infections and tuberculosis	Mycoplasma	Rate	2012	0.05759545233190677	0.06429370783884458	0.04986397533878302
Deaths	Japan	Male	0-14 years	Respiratory infections and tuberculosis	Mycoplasma	Number	2012	4.5906877027064406	5.2579536972762675	4.00434017230367
Deaths	Japan	Female	0-14 years	Respiratory infections and tuberculosis	Mycoplasma	Number	2012	3.711992193025172	4.438901847901082	2.9399963076022138
Deaths	Japan	Both	0-14 years	Respiratory infections and tuberculosis	Mycoplasma	Number	2012	8.30267989573161	9.230481931158831	7.313490503812718
Deaths	Japan	Male	0-14 years	Respiratory infections and tuberculosis	Mycoplasma	Rate	2012	0.053736999227548404	0.06154778370187214	0.046873418250399264
Deaths	Japan	Female	0-14 years	Respiratory infections and tuberculosis	Mycoplasma	Rate	2012	0.045745078838573296	0.054703217148589146	0.036231316199717443
Deaths	Japan	Both	0-14 years	Respiratory infections and tuberculosis	Mycoplasma	Rate	2012	0.0498437996286209	0.055413709504664156	0.043905360658944376
Deaths	Japan	Male	50-74 years	Respiratory infections and tuberculosis	Mycoplasma	Number	2012	239.6413980663513	275.6612996186481	201.2572507603486
Deaths	Japan	Female	50-74 years	Respiratory infections and tuberculosis	Mycoplasma	Number	2012	67.34391853640939	80.52274439702214	54.47353537265806
Deaths	Japan	Both	50-74 years	Respiratory infections and tuberculosis	Mycoplasma	Number	2012	306.9853166027605	346.7007809446645	264.5862647566831
Deaths	Japan	Male	50-74 years	Respiratory infections and tuberculosis	Mycoplasma	Rate	2012	1.183399249995436	1.3612730431957891	0.9938503177151252
Deaths	Japan	Female	50-74 years	Respiratory infections and tuberculosis	Mycoplasma	Rate	2012	0.31589557932834517	0.37771456641111856	0.25552342941412687
Deaths	Japan	Both	50-74 years	Respiratory infections and tuberculosis	Mycoplasma	Rate	2012	0.7385016758756157	0.8340434995017513	0.6365040585616164
Deaths	Japan	Male	75+ years	Respiratory infections and tuberculosis	Mycoplasma	Number	2012	1127.322000604372	1293.2165680166045	949.941543409939
Deaths	Japan	Female	75+ years	Respiratory infections and tuberculosis	Mycoplasma	Number	2012	822.2766401460979	1020.0237347177917	555.2155973629428
Deaths	Japan	Both	75+ years	Respiratory infections and tuberculosis	Mycoplasma	Number	2012	1949.5986407504695	2269.531124122865	1547.0824292006396
Deaths	Japan	Male	75+ years	Respiratory infections and tuberculosis	Mycoplasma	Rate	2012	19.344789022484207	22.191531483684678	16.300949268360295
Deaths	Japan	Female	75+ years	Respiratory infections and tuberculosis	Mycoplasma	Rate	2012	8.760422428159021	10.867192823681089	5.915190744975848
Deaths	Japan	Both	75+ years	Respiratory infections and tuberculosis	Mycoplasma	Rate	2012	12.81468101576975	14.917592166457757	10.168948326552442
Deaths	Japan	Male	All ages	Respiratory infections and tuberculosis	Other bacterial and viral pathogens	Number	2012	1545.2879090687136	1817.0443986580349	1276.6688895426178
Deaths	Japan	Female	All ages	Respiratory infections and tuberculosis	Other bacterial and viral pathogens	Number	2012	1016.2808440282544	1286.5267662668352	714.4597426121933
Deaths	Japan	Both	All ages	Respiratory infections and tuberculosis	Other bacterial and viral pathogens	Number	2012	2561.5687530969685	3044.7912966463773	2003.59058033468
Deaths	Japan	Male	All ages	Respiratory infections and tuberculosis	Other bacterial and viral pathogens	Rate	2012	2.484982947945548	2.921995519298667	2.0530157532895785
Deaths	Japan	Female	All ages	Respiratory infections and tuberculosis	Other bacterial and viral pathogens	Rate	2012	1.5489625427835634	1.960857358421675	1.088942477009147
Deaths	Japan	Both	All ages	Respiratory infections and tuberculosis	Other bacterial and viral pathogens	Rate	2012	2.0044284186622994	2.38255022298931	1.5678103091050992
Deaths	Japan	Male	15-49 years	Respiratory infections and tuberculosis	Other bacterial and viral pathogens	Number	2012	7.018539668800005	8.424321325439625	5.673309524367729
Deaths	Japan	Female	15-49 years	Respiratory infections and tuberculosis	Other bacterial and viral pathogens	Number	2012	3.590143152992893	4.332483945110895	2.937173102690732
Deaths	Japan	Both	15-49 years	Respiratory infections and tuberculosis	Other bacterial and viral pathogens	Number	2012	10.608682821792906	12.369706886041328	8.908435034638385
Deaths	Japan	Male	15-49 years	Respiratory infections and tuberculosis	Other bacterial and viral pathogens	Rate	2012	0.02546234387699195	0.030562335847749773	0.020582024872242838
Deaths	Japan	Female	15-49 years	Respiratory infections and tuberculosis	Other bacterial and viral pathogens	Rate	2012	0.013400443825469356	0.01617127932149656	0.010963190460936089
Deaths	Japan	Both	15-49 years	Respiratory infections and tuberculosis	Other bacterial and viral pathogens	Rate	2012	0.01951717915075042	0.022756999091461085	0.016389171534725442
Deaths	Japan	Male	0-14 years	Respiratory infections and tuberculosis	Other bacterial and viral pathogens	Number	2012	1.0896527367519102	1.2962047501357101	0.8793807228296884
Deaths	Japan	Female	0-14 years	Respiratory infections and tuberculosis	Other bacterial and viral pathogens	Number	2012	0.8799602310860093	1.0859052353987941	0.6978932491069351
Deaths	Japan	Both	0-14 years	Respiratory infections and tuberculosis	Other bacterial and viral pathogens	Number	2012	1.9696129678379208	2.3216525814859423	1.6450781301747173
Deaths	Japan	Male	0-14 years	Respiratory infections and tuberculosis	Other bacterial and viral pathogens	Rate	2012	0.01275509728936965	0.015172923572152962	0.010293725969544955
Deaths	Japan	Female	0-14 years	Respiratory infections and tuberculosis	Other bacterial and viral pathogens	Rate	2012	0.010844271230277784	0.013382253523559724	0.008600551951938954
Deaths	Japan	Both	0-14 years	Respiratory infections and tuberculosis	Other bacterial and viral pathogens	Rate	2012	0.011824253776821775	0.013937666817475073	0.009875961222593857
Deaths	Japan	Male	50-74 years	Respiratory infections and tuberculosis	Other bacterial and viral pathogens	Number	2012	244.09649681802517	287.9926181404262	200.47042831311222
Deaths	Japan	Female	50-74 years	Respiratory infections and tuberculosis	Other bacterial and viral pathogens	Number	2012	68.77272221636258	84.0317551405671	55.137534693259234
Deaths	Japan	Both	50-74 years	Respiratory infections and tuberculosis	Other bacterial and viral pathogens	Number	2012	312.8692190343878	362.32870459533126	262.23026821595937
Deaths	Japan	Male	50-74 years	Respiratory infections and tuberculosis	Other bacterial and viral pathogens	Rate	2012	1.2053994576554123	1.4221676682809197	0.9899648242175397
Deaths	Japan	Female	50-74 years	Respiratory infections and tuberculosis	Other bacterial and viral pathogens	Rate	2012	0.32259778460589	0.39417456763754294	0.258638104868326
Deaths	Japan	Both	50-74 years	Respiratory infections and tuberculosis	Other bacterial and viral pathogens	Rate	2012	0.7526563326993766	0.8716389387044934	0.6308363366883484
Deaths	Japan	Male	75+ years	Respiratory infections and tuberculosis	Other bacterial and viral pathogens	Number	2012	1293.083219845136	1525.743353195114	1062.5063727791132
Deaths	Japan	Female	75+ years	Respiratory infections and tuberculosis	Other bacterial and viral pathogens	Number	2012	943.0380184278127	1197.3458875302751	648.5378200097967
Deaths	Japan	Both	75+ years	Respiratory infections and tuberculosis	Other bacterial and viral pathogens	Number	2012	2236.1212382729495	2670.5456469199976	1736.4486073206772
Deaths	Japan	Male	75+ years	Respiratory infections and tuberculosis	Other bacterial and viral pathogens	Rate	2012	22.189243235746464	26.18167946176303	18.232556097936225
Deaths	Japan	Female	75+ years	Respiratory infections and tuberculosis	Other bacterial and viral pathogens	Rate	2012	10.046997572220718	12.756358693979822	6.9094328922122
Deaths	Japan	Both	75+ years	Respiratory infections and tuberculosis	Other bacterial and viral pathogens	Rate	2012	14.697989515434596	17.55345427926588	11.413649218860005
Deaths	Japan	Male	All ages	Respiratory infections and tuberculosis	Influenza	Number	2020	4163.529765326323	6583.401536070643	2370.6404600906935
Deaths	Japan	Female	All ages	Respiratory infections and tuberculosis	Influenza	Number	2020	2331.9713253299533	3810.043600573544	1253.3447212780209
Deaths	Japan	Both	All ages	Respiratory infections and tuberculosis	Influenza	Number	2020	6495.501090656282	10071.532642905804	3692.991132725971
Deaths	Japan	Male	All ages	Respiratory infections and tuberculosis	Influenza	Rate	2020	6.794707300359892	10.743837320647517	3.868786570196239
Deaths	Japan	Female	All ages	Respiratory infections and tuberculosis	Influenza	Rate	2020	3.605886202262053	5.891403337637984	1.9380248753680238
Deaths	Japan	Both	All ages	Respiratory infections and tuberculosis	Influenza	Rate	2020	5.157316149744021	7.996623698000821	2.9321714435652244
Deaths	Japan	Male	15-49 years	Respiratory infections and tuberculosis	Influenza	Number	2020	15.129493613505256	23.85875590433941	8.871920950461424
Deaths	Japan	Female	15-49 years	Respiratory infections and tuberculosis	Influenza	Number	2020	6.16482237903428	9.457724322307351	3.7249443408587792
Deaths	Japan	Both	15-49 years	Respiratory infections and tuberculosis	Influenza	Number	2020	21.294315992539534	32.34195746239043	12.916978151818338
Deaths	Japan	Male	15-49 years	Respiratory infections and tuberculosis	Influenza	Rate	2020	0.0589442825900231	0.09295335892910558	0.03456487235987444
Deaths	Japan	Female	15-49 years	Respiratory infections and tuberculosis	Influenza	Rate	2020	0.024855484536548397	0.038131888672658334	0.015018323444092848
Deaths	Japan	Both	15-49 years	Respiratory infections and tuberculosis	Influenza	Rate	2020	0.04219193233459684	0.06408140469502115	0.025593321163258933
Deaths	Japan	Male	0-14 years	Respiratory infections and tuberculosis	Influenza	Number	2020	2.478062483366855	3.8425497224967984	1.4506712725198225
Deaths	Japan	Female	0-14 years	Respiratory infections and tuberculosis	Influenza	Number	2020	1.8886100152052046	2.9504655747111155	1.032297964845826
Deaths	Japan	Both	0-14 years	Respiratory infections and tuberculosis	Influenza	Number	2020	4.366672498572058	6.7395541419459235	2.512097427723596
Deaths	Japan	Male	0-14 years	Respiratory infections and tuberculosis	Influenza	Rate	2020	0.03161476664048715	0.049022699627877295	0.01850745655551866
Deaths	Japan	Female	0-14 years	Respiratory infections and tuberculosis	Influenza	Rate	2020	0.025423974370441138	0.039718396359437864	0.013896525375593327
Deaths	Japan	Both	0-14 years	Respiratory infections and tuberculosis	Influenza	Rate	2020	0.02860246837879216	0.044145258041495654	0.01645467739208874
Deaths	Japan	Male	50-74 years	Respiratory infections and tuberculosis	Influenza	Number	2020	504.71526693126503	821.3199986309701	291.57176424656865
Deaths	Japan	Female	50-74 years	Respiratory infections and tuberculosis	Influenza	Number	2020	120.89607422430784	190.00685725345795	73.7027760970581
Deaths	Japan	Both	50-74 years	Respiratory infections and tuberculosis	Influenza	Number	2020	625.6113411555729	987.6663199387913	366.21930526651056
Deaths	Japan	Male	50-74 years	Respiratory infections and tuberculosis	Influenza	Rate	2020	2.4715877154258274	4.02199923808985	1.427825227198836
Deaths	Japan	Female	50-74 years	Respiratory infections and tuberculosis	Influenza	Rate	2020	0.5694006120900255	0.8949010256585159	0.3471279451517632
Deaths	Japan	Both	50-74 years	Respiratory infections and tuberculosis	Influenza	Rate	2020	1.5019651085475176	2.37118519733916	0.8792177865107285
Deaths	Japan	Male	75+ years	Respiratory infections and tuberculosis	Influenza	Number	2020	3641.206942298187	5714.61404311343	2072.632802414395
Deaths	Japan	Female	75+ years	Respiratory infections and tuberculosis	Influenza	Number	2020	2203.0218187114087	3617.1523218738807	1180.759586550994
Deaths	Japan	Both	75+ years	Respiratory infections and tuberculosis	Influenza	Number	2020	5844.228761009596	9145.598191214844	3265.9827464509817
Deaths	Japan	Male	75+ years	Respiratory infections and tuberculosis	Influenza	Rate	2020	49.542748794641355	77.75380319845416	28.200519196181634
Deaths	Japan	Female	75+ years	Respiratory infections and tuberculosis	Influenza	Rate	2020	19.655884651351546	32.27309334898385	10.53501787276861
Deaths	Japan	Both	75+ years	Respiratory infections and tuberculosis	Influenza	Rate	2020	31.49241304181366	49.28228642823465	17.599187479598804
Deaths	Japan	Male	All ages	Respiratory infections and tuberculosis	Respiratory syncytial virus	Number	2020	411.3089192786622	657.0000903312134	232.58996027953916
Deaths	Japan	Female	All ages	Respiratory infections and tuberculosis	Respiratory syncytial virus	Number	2020	229.46996639178704	373.2960359983224	124.19940805184103
Deaths	Japan	Both	All ages	Respiratory infections and tuberculosis	Respiratory syncytial virus	Number	2020	640.7788856704492	987.9229061691244	364.0937064035341
Deaths	Japan	Male	All ages	Respiratory infections and tuberculosis	Respiratory syncytial virus	Rate	2020	0.6712390385197169	1.0721968045689532	0.37957713531031717
Deaths	Japan	Female	All ages	Respiratory infections and tuberculosis	Respiratory syncytial virus	Rate	2020	0.3548253688447927	0.5772210879887263	0.1920473579407675
Deaths	Japan	Both	All ages	Respiratory infections and tuberculosis	Respiratory syncytial virus	Rate	2020	0.5087674144550549	0.7843937961949123	0.28908414083037043
Deaths	Japan	Male	15-49 years	Respiratory infections and tuberculosis	Respiratory syncytial virus	Number	2020	2.510542479213804	3.958202443496119	1.4088015056015553
Deaths	Japan	Female	15-49 years	Respiratory infections and tuberculosis	Respiratory syncytial virus	Number	2020	1.023048000528352	1.550804119653173	0.6200526719943737
Deaths	Japan	Both	15-49 years	Respiratory infections and tuberculosis	Respiratory syncytial virus	Number	2020	3.533590479742152	5.420600848425981	2.0396802729935635
Deaths	Japan	Male	15-49 years	Respiratory infections and tuberculosis	Respiratory syncytial virus	Rate	2020	0.009781036241486641	0.01542109797843395	0.005488669758603303
Deaths	Japan	Female	15-49 years	Respiratory infections and tuberculosis	Respiratory syncytial virus	Rate	2020	0.004124750429754068	0.006252570706066831	0.0024999438188218993
Deaths	Japan	Both	15-49 years	Respiratory infections and tuberculosis	Respiratory syncytial virus	Rate	2020	0.007001352401818866	0.010740219328471239	0.004041362591430827
Deaths	Japan	Male	0-14 years	Respiratory infections and tuberculosis	Respiratory syncytial virus	Number	2020	2.033575455088695	3.1888874341567743	1.2210879978271072
Deaths	Japan	Female	0-14 years	Respiratory infections and tuberculosis	Respiratory syncytial virus	Number	2020	1.4410073697462753	2.329232011474286	0.7873678777833307
Deaths	Japan	Both	0-14 years	Respiratory infections and tuberculosis	Respiratory syncytial virus	Number	2020	3.474582824834972	5.4932764404205034	1.9821470134514605
Deaths	Japan	Male	0-14 years	Respiratory infections and tuberculosis	Respiratory syncytial virus	Rate	2020	0.025944064723945812	0.040683369668981596	0.015578465982162512
Deaths	Japan	Female	0-14 years	Respiratory infections and tuberculosis	Respiratory syncytial virus	Rate	2020	0.01939846455387216	0.0313555125122531	0.010599340564598773
Deaths	Japan	Both	0-14 years	Respiratory infections and tuberculosis	Respiratory syncytial virus	Rate	2020	0.022759125033841088	0.0359819211847171	0.01298340951672064
Deaths	Japan	Male	50-74 years	Respiratory infections and tuberculosis	Respiratory syncytial virus	Number	2020	52.174007050135344	84.5924174710772	29.847981316079178
Deaths	Japan	Female	50-74 years	Respiratory infections and tuberculosis	Respiratory syncytial virus	Number	2020	12.49194353815643	19.67834290325642	7.6366006349406454
Deaths	Japan	Both	50-74 years	Respiratory infections and tuberculosis	Respiratory syncytial virus	Number	2020	64.66595058829172	101.76437905175521	37.49958666717924
Deaths	Japan	Male	50-74 years	Respiratory infections and tuberculosis	Respiratory syncytial virus	Rate	2020	0.25549580791107024	0.4142485744703279	0.14616539023997388
Deaths	Japan	Female	50-74 years	Respiratory infections and tuberculosis	Respiratory syncytial virus	Rate	2020	0.05883499809615958	0.09268175634257887	0.035967132131640406
Deaths	Japan	Both	50-74 years	Respiratory infections and tuberculosis	Respiratory syncytial virus	Rate	2020	0.15524974549737153	0.24431549841538341	0.09002885186675486
Deaths	Japan	Male	75+ years	Respiratory infections and tuberculosis	Respiratory syncytial virus	Number	2020	354.5907942942244	562.3533307228348	200.78520126097754
Deaths	Japan	Female	75+ years	Respiratory infections and tuberculosis	Respiratory syncytial virus	Number	2020	214.51396748335586	350.7927997217915	115.0748418121798
Deaths	Japan	Both	75+ years	Respiratory infections and tuberculosis	Respiratory syncytial virus	Number	2020	569.1047617775803	886.3621467809924	317.22055379521976
Deaths	Japan	Male	75+ years	Respiratory infections and tuberculosis	Respiratory syncytial virus	Rate	2020	4.824609785985753	7.651454652079397	2.7319103103422266
Deaths	Japan	Female	75+ years	Respiratory infections and tuberculosis	Respiratory syncytial virus	Rate	2020	1.9139446396508744	3.1298567945592612	1.0267251089940463
Deaths	Japan	Both	75+ years	Respiratory infections and tuberculosis	Respiratory syncytial virus	Rate	2020	3.0666975840395394	4.776281691313119	1.7093856373524543
Deaths	Japan	Male	All ages	Respiratory infections and tuberculosis	Group B streptococcus	Number	2020	382.6339724209408	451.7920978623144	316.6381786304604
Deaths	Japan	Female	All ages	Respiratory infections and tuberculosis	Group B streptococcus	Number	2020	212.44460930442438	273.86477163867494	142.20131901114263
Deaths	Japan	Both	All ages	Respiratory infections and tuberculosis	Group B streptococcus	Number	2020	595.0785817253649	704.7082330387318	476.1378217205883
Deaths	Japan	Male	All ages	Respiratory infections and tuberculosis	Group B streptococcus	Rate	2020	0.6244427186340776	0.7373059011502899	0.5167403297630624
Deaths	Japan	Female	All ages	Respiratory infections and tuberculosis	Group B streptococcus	Rate	2020	0.3284993589393245	0.4234722745563001	0.2198833959046181
Deaths	Japan	Both	All ages	Respiratory infections and tuberculosis	Group B streptococcus	Rate	2020	0.4724821591229865	0.5595262167435058	0.37804524134340894
Deaths	Japan	Male	15-49 years	Respiratory infections and tuberculosis	Group B streptococcus	Number	2020	2.06957495549934	2.47619426297433	1.6892719526991984
Deaths	Japan	Female	15-49 years	Respiratory infections and tuberculosis	Group B streptococcus	Number	2020	0.8452485870392986	1.0714547747810268	0.6770517312166946
Deaths	Japan	Both	15-49 years	Respiratory infections and tuberculosis	Group B streptococcus	Number	2020	2.9148235425386377	3.381242345859855	2.4469046308198963
Deaths	Japan	Male	15-49 years	Respiratory infections and tuberculosis	Group B streptococcus	Rate	2020	0.008063033313242835	0.009647216100759963	0.006581378458193641
Deaths	Japan	Female	15-49 years	Respiratory infections and tuberculosis	Group B streptococcus	Rate	2020	0.0034078943224939632	0.004319918068807777	0.002729754046593641
Deaths	Japan	Both	15-49 years	Respiratory infections and tuberculosis	Group B streptococcus	Rate	2020	0.005775345764436239	0.0066994942835155585	0.004848224974633361
Deaths	Japan	Male	0-14 years	Respiratory infections and tuberculosis	Group B streptococcus	Number	2020	0.34880683072365826	0.43082987112292975	0.2890797389364317
Deaths	Japan	Female	0-14 years	Respiratory infections and tuberculosis	Group B streptococcus	Number	2020	0.2708648357617084	0.3351397314615118	0.211209900662474
Deaths	Japan	Both	0-14 years	Respiratory infections and tuberculosis	Group B streptococcus	Number	2020	0.6196716664853664	0.7405237451376689	0.5142680965343993
Deaths	Japan	Male	0-14 years	Respiratory infections and tuberculosis	Group B streptococcus	Rate	2020	0.0044500276445627665	0.005496465859406735	0.0036880379523566943
Deaths	Japan	Female	0-14 years	Respiratory infections and tuberculosis	Group B streptococcus	Rate	2020	0.0036463116190301403	0.004511563464449917	0.002843252475627007
Deaths	Japan	Both	0-14 years	Respiratory infections and tuberculosis	Group B streptococcus	Rate	2020	0.004058957765135145	0.004850560011306377	0.0033685459521310304
Deaths	Japan	Male	50-74 years	Respiratory infections and tuberculosis	Group B streptococcus	Number	2020	52.020283285299854	61.11365656594877	42.817625142967444
Deaths	Japan	Female	50-74 years	Respiratory infections and tuberculosis	Group B streptococcus	Number	2020	12.47321255160937	15.010930917960788	9.715265042004399
Deaths	Japan	Both	50-74 years	Respiratory infections and tuberculosis	Group B streptococcus	Number	2020	64.49349583690922	75.23957261555616	53.895427787154105
Deaths	Japan	Male	50-74 years	Respiratory infections and tuberculosis	Group B streptococcus	Rate	2020	0.2547430235321741	0.2992732193966356	0.20967766033809826
Deaths	Japan	Female	50-74 years	Respiratory infections and tuberculosis	Group B streptococcus	Rate	2020	0.05874677823233538	0.07069901407112382	0.04575729937491946
Deaths	Japan	Both	50-74 years	Respiratory infections and tuberculosis	Group B streptococcus	Rate	2020	0.15483571684676992	0.1806348533289948	0.12939191910591968
Deaths	Japan	Male	75+ years	Respiratory infections and tuberculosis	Group B streptococcus	Number	2020	328.1953073494177	388.60933767003536	269.3977888503808
Deaths	Japan	Female	75+ years	Respiratory infections and tuberculosis	Group B streptococcus	Number	2020	198.85528333001412	257.83044298721984	130.69234561041347
Deaths	Japan	Both	75+ years	Respiratory infections and tuberculosis	Group B streptococcus	Number	2020	527.0505906794322	628.6366517411575	415.13655203311777
Deaths	Japan	Male	75+ years	Respiratory infections and tuberculosis	Group B streptococcus	Rate	2020	4.465469259302744	5.287470638317226	3.6654623563972226
Deaths	Japan	Female	75+ years	Respiratory infections and tuberculosis	Group B streptococcus	Rate	2020	1.7742341352446758	2.300424536842751	1.1660681924772967
Deaths	Japan	Both	75+ years	Respiratory infections and tuberculosis	Group B streptococcus	Rate	2020	2.840083024529177	3.3874931833495343	2.237019168825765
Deaths	Japan	Male	All ages	Respiratory infections and tuberculosis	Acinetobacter baumannii	Number	2020	511.4455109284577	598.3460626624166	431.6653117933006
Deaths	Japan	Female	All ages	Respiratory infections and tuberculosis	Acinetobacter baumannii	Number	2020	284.5424151431473	366.026264550555	195.58119688897352
Deaths	Japan	Both	All ages	Respiratory infections and tuberculosis	Acinetobacter baumannii	Number	2020	795.9879260716052	933.314631540886	633.227475640808
Deaths	Japan	Male	All ages	Respiratory infections and tuberculosis	Acinetobacter baumannii	Rate	2020	0.8346577886346683	0.9764758724608936	0.7044598239167839
Deaths	Japan	Female	All ages	Respiratory infections and tuberculosis	Acinetobacter baumannii	Rate	2020	0.4399829267102244	0.5659799683950307	0.3024237612287368
Deaths	Japan	Both	All ages	Respiratory infections and tuberculosis	Acinetobacter baumannii	Rate	2020	0.6320007230905678	0.741035765348763	0.5027717247683532
Deaths	Japan	Male	15-49 years	Respiratory infections and tuberculosis	Acinetobacter baumannii	Number	2020	2.5568982703222716	2.9705608506798686	2.1272708530021975
Deaths	Japan	Female	15-49 years	Respiratory infections and tuberculosis	Acinetobacter baumannii	Number	2020	1.0439037217625444	1.2567986601304992	0.8536382517630574
Deaths	Japan	Both	15-49 years	Respiratory infections and tuberculosis	Acinetobacter baumannii	Number	2020	3.600801992084817	4.1075822605317205	3.0685571403708143
Deaths	Japan	Male	15-49 years	Respiratory infections and tuberculosis	Acinetobacter baumannii	Rate	2020	0.009961637715705348	0.01157326098984792	0.008287815673682034
Deaths	Japan	Female	15-49 years	Respiratory infections and tuberculosis	Acinetobacter baumannii	Rate	2020	0.00420883704649067	0.005067192165773612	0.0034417199818539794
Deaths	Japan	Both	15-49 years	Respiratory infections and tuberculosis	Acinetobacter baumannii	Rate	2020	0.00713452331850203	0.008138642859242946	0.006079949000321432
Deaths	Japan	Male	0-14 years	Respiratory infections and tuberculosis	Acinetobacter baumannii	Number	2020	0.2721601764627256	0.31310126213827594	0.22786192901772187
Deaths	Japan	Female	0-14 years	Respiratory infections and tuberculosis	Acinetobacter baumannii	Number	2020	0.2199609273704873	0.2639987700213122	0.17825968364885925
Deaths	Japan	Both	0-14 years	Respiratory infections and tuberculosis	Acinetobacter baumannii	Number	2020	0.49212110383321267	0.5615794881100106	0.4212483571005363
Deaths	Japan	Male	0-14 years	Respiratory infections and tuberculosis	Acinetobacter baumannii	Rate	2020	0.003472180594902734	0.003994501108743106	0.0029070298914977244
Deaths	Japan	Female	0-14 years	Respiratory infections and tuberculosis	Acinetobacter baumannii	Rate	2020	0.002961056509783526	0.0035538824367192363	0.002399685266880848
Deaths	Japan	Both	0-14 years	Respiratory infections and tuberculosis	Acinetobacter baumannii	Rate	2020	0.0032234792775342577	0.0036784438393530723	0.0027592503943280134
Deaths	Japan	Male	50-74 years	Respiratory infections and tuberculosis	Acinetobacter baumannii	Number	2020	68.07481099446112	78.58313646175796	56.982194623264476
Deaths	Japan	Female	50-74 years	Respiratory infections and tuberculosis	Acinetobacter baumannii	Number	2020	16.324594176992242	19.609175546961737	12.865665016305126
Deaths	Japan	Both	50-74 years	Respiratory infections and tuberculosis	Acinetobacter baumannii	Number	2020	84.39940517145334	96.36333506117529	72.48769861466793
Deaths	Japan	Male	50-74 years	Respiratory infections and tuberculosis	Acinetobacter baumannii	Rate	2020	0.3333619519909602	0.38482116045236076	0.279041474384495
Deaths	Japan	Female	50-74 years	Respiratory infections and tuberculosis	Acinetobacter baumannii	Rate	2020	0.0768861518137843	0.09235598947824074	0.060595164749828054
Deaths	Japan	Both	50-74 years	Respiratory infections and tuberculosis	Acinetobacter baumannii	Rate	2020	0.20262574127179198	0.2313486944431325	0.1740281656611871
Deaths	Japan	Male	75+ years	Respiratory infections and tuberculosis	Acinetobacter baumannii	Number	2020	440.5416414872121	515.7567504428405	365.85193494858487
Deaths	Japan	Female	75+ years	Respiratory infections and tuberculosis	Acinetobacter baumannii	Number	2020	266.953956317022	344.8181366796137	178.64796664447147
Deaths	Japan	Both	75+ years	Respiratory infections and tuberculosis	Acinetobacter baumannii	Number	2020	707.4955978042335	836.7082338096628	548.5096266565818
Deaths	Japan	Male	75+ years	Respiratory infections and tuberculosis	Acinetobacter baumannii	Rate	2020	5.994068511800759	7.017455346880871	4.977830372297163
Deaths	Japan	Female	75+ years	Respiratory infections and tuberculosis	Acinetobacter baumannii	Rate	2020	2.38182669278261	3.0765494298340075	1.5939396495020501
Deaths	Japan	Both	75+ years	Respiratory infections and tuberculosis	Acinetobacter baumannii	Rate	2020	3.812435224980274	4.508714900145066	2.9557179272866114
Deaths	Japan	Male	All ages	Respiratory infections and tuberculosis	Chlamydia spp	Number	2020	384.62705224434427	451.32194491698436	320.5839962654833
Deaths	Japan	Female	All ages	Respiratory infections and tuberculosis	Chlamydia spp	Number	2020	213.82850877245366	274.5302544791929	145.0161458468406
Deaths	Japan	Both	All ages	Respiratory infections and tuberculosis	Chlamydia spp	Number	2020	598.455561016798	701.6859791535608	473.0191348736856
Deaths	Japan	Male	All ages	Respiratory infections and tuberculosis	Chlamydia spp	Rate	2020	0.6276953419584166	0.7365386311102091	0.5231797399274514
Deaths	Japan	Female	All ages	Respiratory infections and tuberculosis	Chlamydia spp	Rate	2020	0.33063925832096797	0.4245012989557001	0.2242359130811165
Deaths	Japan	Both	All ages	Respiratory infections and tuberculosis	Chlamydia spp	Rate	2020	0.4751634225996577	0.5571265991384775	0.37556905762531795
Deaths	Japan	Male	15-49 years	Respiratory infections and tuberculosis	Chlamydia spp	Number	2020	1.3845089622571158	1.615701939705843	1.1640170194139952
Deaths	Japan	Female	15-49 years	Respiratory infections and tuberculosis	Chlamydia spp	Number	2020	0.5655689180984786	0.6919325551188655	0.46092136737824346
Deaths	Japan	Both	15-49 years	Respiratory infections and tuberculosis	Chlamydia spp	Number	2020	1.9500778803555932	2.246017087605669	1.6789059248068448
Deaths	Japan	Male	15-49 years	Respiratory infections and tuberculosis	Chlamydia spp	Rate	2020	0.005394026370245162	0.006294750779382165	0.004534993033123641
Deaths	Japan	Female	15-49 years	Respiratory infections and tuberculosis	Chlamydia spp	Rate	2020	0.0022802748617635343	0.0027897509233324397	0.0018583542582502298
Deaths	Japan	Both	15-49 years	Respiratory infections and tuberculosis	Chlamydia spp	Rate	2020	0.003863827042107539	0.004450192296188673	0.0033265348931809614
Deaths	Japan	Male	0-14 years	Respiratory infections and tuberculosis	Chlamydia spp	Number	2020	0.2551596942084933	0.30487343200335937	0.21194442762621654
Deaths	Japan	Female	0-14 years	Respiratory infections and tuberculosis	Chlamydia spp	Number	2020	0.19476563638099348	0.23998510289962088	0.14994556435573117
Deaths	Japan	Both	0-14 years	Respiratory infections and tuberculosis	Chlamydia spp	Number	2020	0.44992533058948664	0.5335108931680216	0.38132322480095604
Deaths	Japan	Male	0-14 years	Respiratory infections and tuberculosis	Chlamydia spp	Rate	2020	0.0032552908744655574	0.003889531628990707	0.002703956685971303
Deaths	Japan	Female	0-14 years	Respiratory infections and tuberculosis	Chlamydia spp	Rate	2020	0.002621884088153064	0.003230616726738423	0.0020185279938416665
Deaths	Japan	Both	0-14 years	Respiratory infections and tuberculosis	Chlamydia spp	Rate	2020	0.0029470895848524663	0.0034945896346862695	0.002497733796852185
Deaths	Japan	Male	50-74 years	Respiratory infections and tuberculosis	Chlamydia spp	Number	2020	51.96154037733651	60.96126224434123	43.54224122200024
Deaths	Japan	Female	50-74 years	Respiratory infections and tuberculosis	Chlamydia spp	Number	2020	12.463318972330313	15.136971488176803	10.023286166334263
Deaths	Japan	Both	50-74 years	Respiratory infections and tuberculosis	Chlamydia spp	Number	2020	64.42485934966683	74.27280853233081	55.4502441223237
Deaths	Japan	Male	50-74 years	Respiratory infections and tuberculosis	Chlamydia spp	Rate	2020	0.25445535985484297	0.2985269452934646	0.21322610104651338
Deaths	Japan	Female	50-74 years	Respiratory infections and tuberculosis	Chlamydia spp	Rate	2020	0.05870018110225154	0.07129264441263532	0.04720802817529947
Deaths	Japan	Both	50-74 years	Respiratory infections and tuberculosis	Chlamydia spp	Rate	2020	0.15467093465337015	0.1783138501347124	0.13312471570342213
Deaths	Japan	Male	75+ years	Respiratory infections and tuberculosis	Chlamydia spp	Number	2020	331.025843210542	387.99713977792874	272.6570378564003
Deaths	Japan	Female	75+ years	Respiratory infections and tuberculosis	Chlamydia spp	Number	2020	200.604855245644	258.7607789288952	132.58465451840271
Deaths	Japan	Both	75+ years	Respiratory infections and tuberculosis	Chlamydia spp	Number	2020	531.6306984561859	627.3627876229621	413.1433534872077
Deaths	Japan	Male	75+ years	Respiratory infections and tuberculosis	Chlamydia spp	Rate	2020	4.503981908911561	5.279140991894518	3.7098081344107334
Deaths	Japan	Female	75+ years	Respiratory infections and tuberculosis	Chlamydia spp	Rate	2020	1.7898442320084846	2.308725215393122	1.182951822636674
Deaths	Japan	Both	75+ years	Respiratory infections and tuberculosis	Chlamydia spp	Rate	2020	2.8647635515550633	3.380628795145397	2.2262785502687152
Deaths	Japan	Male	All ages	Respiratory infections and tuberculosis	Enterobacter spp	Number	2020	400.7926076594323	459.45412734853664	336.4885071062359
Deaths	Japan	Female	All ages	Respiratory infections and tuberculosis	Enterobacter spp	Number	2020	223.36304384925887	291.15943140754615	152.06977430615376
Deaths	Japan	Both	All ages	Respiratory infections and tuberculosis	Enterobacter spp	Number	2020	624.1556515086913	729.344924488628	497.39653384325305
Deaths	Japan	Male	All ages	Respiratory infections and tuberculosis	Enterobacter spp	Rate	2020	0.6540768556221398	0.7498100143955395	0.5491352397099406
Deaths	Japan	Female	All ages	Respiratory infections and tuberculosis	Enterobacter spp	Rate	2020	0.34538234203944834	0.4502147024566797	0.23514281457730937
Deaths	Japan	Both	All ages	Respiratory infections and tuberculosis	Enterobacter spp	Rate	2020	0.4955688524339147	0.5790873260278356	0.3949242931398425
Deaths	Japan	Male	15-49 years	Respiratory infections and tuberculosis	Enterobacter spp	Number	2020	1.6836121156631032	1.9420821833097177	1.3936165590021037
Deaths	Japan	Female	15-49 years	Respiratory infections and tuberculosis	Enterobacter spp	Number	2020	0.6877846337391318	0.8447375749832269	0.5582417122640859
Deaths	Japan	Both	15-49 years	Respiratory infections and tuberculosis	Enterobacter spp	Number	2020	2.371396749402232	2.7105643705792604	2.04554333856797
Deaths	Japan	Male	15-49 years	Respiratory infections and tuberculosis	Enterobacter spp	Rate	2020	0.006559327817095425	0.00756632336483965	0.005429509432002981
Deaths	Japan	Female	15-49 years	Respiratory infections and tuberculosis	Enterobacter spp	Rate	2020	0.0027730272305195843	0.003405834011348443	0.0022507328506372725
Deaths	Japan	Both	15-49 years	Respiratory infections and tuberculosis	Enterobacter spp	Rate	2020	0.004698615875913358	0.00537063263981415	0.0040529794973730195
Deaths	Japan	Male	0-14 years	Respiratory infections and tuberculosis	Enterobacter spp	Number	2020	0.3071495791348042	0.3615518829615867	0.2572406791067831
Deaths	Japan	Female	0-14 years	Respiratory infections and tuberculosis	Enterobacter spp	Number	2020	0.23680453439500188	0.29359556127477093	0.18844121026455432
Deaths	Japan	Both	0-14 years	Respiratory infections and tuberculosis	Enterobacter spp	Number	2020	0.5439541135298062	0.6348841223468475	0.4516185512588675
Deaths	Japan	Male	0-14 years	Respiratory infections and tuberculosis	Enterobacter spp	Rate	2020	0.0039185703884582574	0.004612627197652114	0.0032818397820832644
Deaths	Japan	Female	0-14 years	Respiratory infections and tuberculosis	Enterobacter spp	Rate	2020	0.0031878007448820074	0.00395230670441723	0.0025367463168834183
Deaths	Japan	Both	0-14 years	Respiratory infections and tuberculosis	Enterobacter spp	Rate	2020	0.0035629945540541354	0.004158602010927353	0.0029581804762967225
Deaths	Japan	Male	50-74 years	Respiratory infections and tuberculosis	Enterobacter spp	Number	2020	52.74246970800661	60.68663722768065	44.024016607656854
Deaths	Japan	Female	50-74 years	Respiratory infections and tuberculosis	Enterobacter spp	Number	2020	12.654918232226906	15.325848731273862	10.051934984038414
Deaths	Japan	Both	50-74 years	Respiratory infections and tuberculosis	Enterobacter spp	Number	2020	65.39738794023353	74.28528970103105	55.81483370293731
Deaths	Japan	Male	50-74 years	Respiratory infections and tuberculosis	Enterobacter spp	Rate	2020	0.2582795662277454	0.2971821081902522	0.21558535229726972
Deaths	Japan	Female	50-74 years	Respiratory infections and tuberculosis	Enterobacter spp	Rate	2020	0.05960258208227586	0.07218222514153311	0.047342959391561565
Deaths	Japan	Both	50-74 years	Respiratory infections and tuberculosis	Enterobacter spp	Rate	2020	0.15700577725292728	0.17834381487267098	0.13400002085375737
Deaths	Japan	Male	75+ years	Respiratory infections and tuberculosis	Enterobacter spp	Number	2020	346.05937625662773	397.6501797183098	287.561235353052
Deaths	Japan	Female	75+ years	Respiratory infections and tuberculosis	Enterobacter spp	Number	2020	209.78353644889785	274.24723450131376	139.2093524037142
Deaths	Japan	Both	75+ years	Respiratory infections and tuberculosis	Enterobacter spp	Number	2020	555.8429127055251	654.3745473560803	434.8105079716198
Deaths	Japan	Male	75+ years	Respiratory infections and tuberculosis	Enterobacter spp	Rate	2020	4.708530170793121	5.410481544752273	3.9125966395035774
Deaths	Japan	Female	75+ years	Respiratory infections and tuberculosis	Enterobacter spp	Rate	2020	1.8717386088368588	2.4468990554360635	1.2420589528419932
Deaths	Japan	Both	75+ years	Respiratory infections and tuberculosis	Enterobacter spp	Rate	2020	2.995234325882755	3.5261852970018768	2.343034927605665
Deaths	Japan	Male	All ages	Respiratory infections and tuberculosis	Escherichia coli	Number	2020	1629.3365687435544	1885.198501034682	1375.254207556651
Deaths	Japan	Female	All ages	Respiratory infections and tuberculosis	Escherichia coli	Number	2020	897.5252220467594	1136.0180629607983	612.9307751236179
Deaths	Japan	Both	All ages	Respiratory infections and tuberculosis	Escherichia coli	Number	2020	2526.8617907903163	2941.998464921565	2003.4081209495466
Deaths	Japan	Male	All ages	Respiratory infections and tuberculosis	Escherichia coli	Rate	2020	2.659009470902024	3.076565496008633	2.2443576317758
Deaths	Japan	Female	All ages	Respiratory infections and tuberculosis	Escherichia coli	Rate	2020	1.3878274484797417	1.756604729336114	0.9477640659442149
Deaths	Japan	Both	All ages	Respiratory infections and tuberculosis	Escherichia coli	Rate	2020	2.006284802347295	2.335896181664578	1.5906715913825664
Deaths	Japan	Male	15-49 years	Respiratory infections and tuberculosis	Escherichia coli	Number	2020	10.28634520924502	12.000136104832107	8.671904178388145
Deaths	Japan	Female	15-49 years	Respiratory infections and tuberculosis	Escherichia coli	Number	2020	4.201155532392094	5.100910275311398	3.414263248549352
Deaths	Japan	Both	15-49 years	Respiratory infections and tuberculosis	Escherichia coli	Number	2020	14.487500741637115	16.440270477707855	12.574241925257208
Deaths	Japan	Male	15-49 years	Respiratory infections and tuberculosis	Escherichia coli	Rate	2020	0.04007544828143089	0.04675235217724409	0.03378560998421189
Deaths	Japan	Female	15-49 years	Respiratory infections and tuberculosis	Escherichia coli	Rate	2020	0.016938323596496566	0.020565977196926828	0.013765711671861285
Deaths	Japan	Both	15-49 years	Respiratory infections and tuberculosis	Escherichia coli	Rate	2020	0.02870510849950418	0.03257426910547112	0.02491423366945314
Deaths	Japan	Male	0-14 years	Respiratory infections and tuberculosis	Escherichia coli	Number	2020	2.1976424067168487	2.598799302697004	1.826094106166762
Deaths	Japan	Female	0-14 years	Respiratory infections and tuberculosis	Escherichia coli	Number	2020	1.6563312745357772	2.0283363426291703	1.3077858354318135
Deaths	Japan	Both	0-14 years	Respiratory infections and tuberculosis	Escherichia coli	Number	2020	3.8539736812526257	4.5341637236744505	3.25616487183827
Deaths	Japan	Male	0-14 years	Respiratory infections and tuberculosis	Escherichia coli	Rate	2020	0.02803720742069207	0.03315510970837108	0.02329704735757647
Deaths	Japan	Female	0-14 years	Respiratory infections and tuberculosis	Escherichia coli	Rate	2020	0.022297098677718397	0.027304933667862203	0.017605071081036146
Deaths	Japan	Both	0-14 years	Respiratory infections and tuberculosis	Escherichia coli	Rate	2020	0.02524420147990783	0.029699565189071155	0.021328449251310645
Deaths	Japan	Male	50-74 years	Respiratory infections and tuberculosis	Escherichia coli	Number	2020	241.3270267214237	279.2324647567825	201.55348638226604
Deaths	Japan	Female	50-74 years	Respiratory infections and tuberculosis	Escherichia coli	Number	2020	57.84721297230628	69.0976288628791	46.09850487407198
Deaths	Japan	Both	50-74 years	Respiratory infections and tuberculosis	Escherichia coli	Number	2020	299.17423969373004	342.3185117915515	257.20144111770156
Deaths	Japan	Male	50-74 years	Respiratory infections and tuberculosis	Escherichia coli	Rate	2020	1.1817770408877708	1.36739974963929	0.9870062460613015
Deaths	Japan	Female	50-74 years	Respiratory infections and tuberculosis	Escherichia coli	Rate	2020	0.27245085239923056	0.325438459610313	0.2171163709007683
Deaths	Japan	Both	50-74 years	Respiratory infections and tuberculosis	Escherichia coli	Rate	2020	0.7182562716433767	0.8218368608393991	0.6174881512112201
Deaths	Japan	Male	75+ years	Respiratory infections and tuberculosis	Escherichia coli	Number	2020	1375.5255544061692	1596.1704042386555	1140.539885538421
Deaths	Japan	Female	75+ years	Respiratory infections and tuberculosis	Escherichia coli	Number	2020	833.8205222675259	1060.841679320639	553.0851613240812
Deaths	Japan	Both	75+ years	Respiratory infections and tuberculosis	Escherichia coli	Number	2020	2209.346076673695	2601.8220043778992	1708.1659473689833
Deaths	Japan	Male	75+ years	Respiratory infections and tuberculosis	Escherichia coli	Rate	2020	18.715584717506502	21.717708063229562	15.518338269407703
Deaths	Japan	Female	75+ years	Respiratory infections and tuberculosis	Escherichia coli	Rate	2020	7.439545022394164	9.465081782199135	4.934757359652114
Deaths	Japan	Both	75+ years	Respiratory infections and tuberculosis	Escherichia coli	Rate	2020	11.905358610038203	14.020267955594797	9.204682047595268
Deaths	Japan	Male	All ages	Respiratory infections and tuberculosis	Haemophilus influenzae	Number	2020	1044.7887225804648	1212.1833327956	882.111083899313
Deaths	Japan	Female	All ages	Respiratory infections and tuberculosis	Haemophilus influenzae	Number	2020	578.263731213254	741.8191282165867	395.87778621341266
Deaths	Japan	Both	All ages	Respiratory infections and tuberculosis	Haemophilus influenzae	Number	2020	1623.0524537937185	1882.747413218891	1302.5848208246584
Deaths	Japan	Male	All ages	Respiratory infections and tuberculosis	Haemophilus influenzae	Rate	2020	1.7050517135175998	1.9782327508052078	1.4395685774638092
Deaths	Japan	Female	All ages	Respiratory infections and tuberculosis	Haemophilus influenzae	Rate	2020	0.8941590263145323	1.1470618570456799	0.6121388507583869
Deaths	Japan	Both	All ages	Respiratory infections and tuberculosis	Haemophilus influenzae	Rate	2020	1.2886757334046224	1.4948690646900522	1.0342299445556231
Deaths	Japan	Male	15-49 years	Respiratory infections and tuberculosis	Haemophilus influenzae	Number	2020	7.534242309794486	8.706175894137157	6.283431952751388
Deaths	Japan	Female	15-49 years	Respiratory infections and tuberculosis	Haemophilus influenzae	Number	2020	3.0766664692780417	3.669902600019648	2.5410000674543567
Deaths	Japan	Both	15-49 years	Respiratory infections and tuberculosis	Haemophilus influenzae	Number	2020	10.610908779072528	12.006654948632294	9.132579265423711
Deaths	Japan	Male	15-49 years	Respiratory infections and tuberculosis	Haemophilus influenzae	Rate	2020	0.029353296227562505	0.033919132080163034	0.024480157639086342
Deaths	Japan	Female	15-49 years	Respiratory infections and tuberculosis	Haemophilus influenzae	Rate	2020	0.012404580562017199	0.014796404781367968	0.01024486741074182
Deaths	Japan	Both	15-49 years	Respiratory infections and tuberculosis	Haemophilus influenzae	Rate	2020	0.02102414303291346	0.023789633502904153	0.018095024350258386
Deaths	Japan	Male	0-14 years	Respiratory infections and tuberculosis	Haemophilus influenzae	Number	2020	1.8966471906141062	2.2524037154735876	1.6048298248688773
Deaths	Japan	Female	0-14 years	Respiratory infections and tuberculosis	Haemophilus influenzae	Number	2020	1.4086263611172407	1.7445594072421988	1.1174616618398316
Deaths	Japan	Both	0-14 years	Respiratory infections and tuberculosis	Haemophilus influenzae	Number	2020	3.305273551731345	3.8761076409700865	2.804033916249964
Deaths	Japan	Male	0-14 years	Respiratory infections and tuberculosis	Haemophilus influenzae	Rate	2020	0.02419715351532713	0.028735844363421505	0.020474189311800495
Deaths	Japan	Female	0-14 years	Respiratory infections and tuberculosis	Haemophilus influenzae	Rate	2020	0.018962559879616706	0.023484802738705405	0.015042976804017187
Deaths	Japan	Both	0-14 years	Respiratory infections and tuberculosis	Haemophilus influenzae	Rate	2020	0.02165011969126813	0.025389182786182365	0.018366912437062146
Deaths	Japan	Male	50-74 years	Respiratory infections and tuberculosis	Haemophilus influenzae	Number	2020	146.66598239767572	170.3537017677698	122.46205468177023
Deaths	Japan	Female	50-74 years	Respiratory infections and tuberculosis	Haemophilus influenzae	Number	2020	35.16097891694118	42.39899940788972	28.14162625145444
Deaths	Japan	Both	50-74 years	Respiratory infections and tuberculosis	Haemophilus influenzae	Number	2020	181.8269613146169	208.2695894037651	155.9911424619533
Deaths	Japan	Male	50-74 years	Respiratory infections and tuberculosis	Haemophilus influenzae	Rate	2020	0.7182224595047236	0.8342210829613662	0.5996959667924794
Deaths	Japan	Female	50-74 years	Respiratory infections and tuberculosis	Haemophilus influenzae	Rate	2020	0.165602423779658	0.1996923090328352	0.13254242799527632
Deaths	Japan	Both	50-74 years	Respiratory infections and tuberculosis	Haemophilus influenzae	Rate	2020	0.4365294132669211	0.5000127649191458	0.37450288670846915
Deaths	Japan	Male	75+ years	Respiratory infections and tuberculosis	Haemophilus influenzae	Number	2020	888.6918506823803	1033.3563048444005	739.2130171247184
Deaths	Japan	Female	75+ years	Respiratory infections and tuberculosis	Haemophilus influenzae	Number	2020	538.6174594659174	694.6612210259639	358.7942596866583
Deaths	Japan	Both	75+ years	Respiratory infections and tuberculosis	Haemophilus influenzae	Number	2020	1427.309310148298	1669.2204899971548	1120.394864521433
Deaths	Japan	Male	75+ years	Respiratory infections and tuberculosis	Haemophilus influenzae	Rate	2020	12.091660213745822	14.059984130963029	10.057831206381266
Deaths	Japan	Female	75+ years	Respiratory infections and tuberculosis	Haemophilus influenzae	Rate	2020	4.8056730825565035	6.197932637925473	3.2012477234987773
Deaths	Japan	Both	75+ years	Respiratory infections and tuberculosis	Haemophilus influenzae	Rate	2020	7.691248267607387	8.994819210288385	6.037398480845999
Deaths	Japan	Male	All ages	Respiratory infections and tuberculosis	Klebsiella pneumoniae	Number	2020	2630.150720289921	3043.92388541834	2225.4361044044526
Deaths	Japan	Female	All ages	Respiratory infections and tuberculosis	Klebsiella pneumoniae	Number	2020	1447.4324866637776	1849.8092608946135	995.6341642474704
Deaths	Japan	Both	All ages	Respiratory infections and tuberculosis	Klebsiella pneumoniae	Number	2020	4077.5832069536973	4748.617264419044	3240.2219293656353
Deaths	Japan	Male	All ages	Respiratory infections and tuberculosis	Klebsiella pneumoniae	Rate	2020	4.292296514613744	4.967557099803951	3.631819104791791
Deaths	Japan	Female	All ages	Respiratory infections and tuberculosis	Klebsiella pneumoniae	Rate	2020	2.2381393697575933	2.860327491262214	1.5395315784394075
Deaths	Japan	Both	All ages	Respiratory infections and tuberculosis	Klebsiella pneumoniae	Rate	2020	3.237530935896215	3.77032043639719	2.57268048328258
Deaths	Japan	Male	15-49 years	Respiratory infections and tuberculosis	Klebsiella pneumoniae	Number	2020	17.120083310940196	19.672353387943634	14.219996765319856
Deaths	Japan	Female	15-49 years	Respiratory infections and tuberculosis	Klebsiella pneumoniae	Number	2020	6.99178712711135	8.373943842191755	5.687707373274008
Deaths	Japan	Both	15-49 years	Respiratory infections and tuberculosis	Klebsiella pneumoniae	Number	2020	24.11187043805156	27.128951511655934	20.91025552349737
Deaths	Japan	Male	15-49 years	Respiratory infections and tuberculosis	Klebsiella pneumoniae	Rate	2020	0.0666995905100223	0.07664319685324184	0.05540089636681726
Deaths	Japan	Female	15-49 years	Respiratory infections and tuberculosis	Klebsiella pneumoniae	Rate	2020	0.028189661621358424	0.033762275517843325	0.02293184036341531
Deaths	Japan	Both	15-49 years	Respiratory infections and tuberculosis	Klebsiella pneumoniae	Rate	2020	0.04777455196679048	0.053752507800173766	0.041430966200352505
Deaths	Japan	Male	0-14 years	Respiratory infections and tuberculosis	Klebsiella pneumoniae	Number	2020	3.308441314767337	3.8452612321315125	2.7848778700479917
Deaths	Japan	Female	0-14 years	Respiratory infections and tuberculosis	Klebsiella pneumoniae	Number	2020	2.5122154758584396	3.029745857450292	1.9883174709640874
Deaths	Japan	Both	0-14 years	Respiratory infections and tuberculosis	Klebsiella pneumoniae	Number	2020	5.820656790625779	6.802472161300152	4.919311342495648
Deaths	Japan	Male	0-14 years	Respiratory infections and tuberculosis	Klebsiella pneumoniae	Rate	2020	0.042208620973917324	0.049057292679876706	0.03552907344943255
Deaths	Japan	Female	0-14 years	Respiratory infections and tuberculosis	Klebsiella pneumoniae	Rate	2020	0.033818788080667246	0.040785646802999204	0.02676621007783799
Deaths	Japan	Both	0-14 years	Respiratory infections and tuberculosis	Klebsiella pneumoniae	Rate	2020	0.03812631972105024	0.04455738206948815	0.03222234943545162
Deaths	Japan	Male	50-74 years	Respiratory infections and tuberculosis	Klebsiella pneumoniae	Number	2020	392.8336826443818	454.08602512314786	327.5277968075783
Deaths	Japan	Female	50-74 years	Respiratory infections and tuberculosis	Klebsiella pneumoniae	Number	2020	94.15168643048932	113.12203989014024	75.45841055464408
Deaths	Japan	Both	50-74 years	Respiratory infections and tuberculosis	Klebsiella pneumoniae	Number	2020	486.9853690748704	558.931210470772	416.7871261363626
Deaths	Japan	Male	50-74 years	Respiratory infections and tuberculosis	Klebsiella pneumoniae	Rate	2020	1.923704250383943	2.223656613885942	1.6039017087239036
Deaths	Japan	Female	50-74 years	Respiratory infections and tuberculosis	Klebsiella pneumoniae	Rate	2020	0.44343894726773325	0.5327861898543544	0.35539669449842143
Deaths	Japan	Both	50-74 years	Respiratory infections and tuberculosis	Klebsiella pneumoniae	Rate	2020	1.1691524507413027	1.3418797278429908	1.0006208007551773
Deaths	Japan	Male	75+ years	Respiratory infections and tuberculosis	Klebsiella pneumoniae	Number	2020	2216.8885130198328	2571.8230770715036	1845.621617682586
Deaths	Japan	Female	75+ years	Respiratory infections and tuberculosis	Klebsiella pneumoniae	Number	2020	1343.7767976303178	1726.1947599434016	896.5052641497783
Deaths	Japan	Both	75+ years	Respiratory infections and tuberculosis	Klebsiella pneumoniae	Number	2020	3560.665310650147	4173.091753205237	2754.9573395115276
Deaths	Japan	Male	75+ years	Respiratory infections and tuberculosis	Klebsiella pneumoniae	Rate	2020	30.163281693884336	34.992568857181055	25.11177464610027
Deaths	Japan	Female	75+ years	Respiratory infections and tuberculosis	Klebsiella pneumoniae	Rate	2020	11.98949620337109	15.401520220558352	7.99883319892162
Deaths	Japan	Both	75+ years	Respiratory infections and tuberculosis	Klebsiella pneumoniae	Rate	2020	19.187124127441074	22.48726641744643	14.845458313901661
Deaths	Japan	Male	All ages	Respiratory infections and tuberculosis	Legionella spp	Number	2020	5702.103421641854	6649.767381333105	4729.772227579443
Deaths	Japan	Female	All ages	Respiratory infections and tuberculosis	Legionella spp	Number	2020	3125.554591355224	4012.5106940715473	2083.661522249358
Deaths	Japan	Both	All ages	Respiratory infections and tuberculosis	Legionella spp	Number	2020	8827.658012997083	10372.617012775514	6928.980429998803
Deaths	Japan	Male	All ages	Respiratory infections and tuberculosis	Legionella spp	Rate	2020	9.305595475525669	10.852143618120104	7.718791433031753
Deaths	Japan	Female	All ages	Respiratory infections and tuberculosis	Legionella spp	Rate	2020	4.832990034210625	6.204474639556008	3.2219291256508953
Deaths	Japan	Both	All ages	Respiratory infections and tuberculosis	Legionella spp	Rate	2020	7.009008635274851	8.235679509322017	5.501491289763233
Deaths	Japan	Male	15-49 years	Respiratory infections and tuberculosis	Legionella spp	Number	2020	37.389802025448326	44.00665083959692	30.76101623587995
Deaths	Japan	Female	15-49 years	Respiratory infections and tuberculosis	Legionella spp	Number	2020	15.26731516837178	18.42226583572331	12.487737610099389
Deaths	Japan	Both	15-49 years	Respiratory infections and tuberculosis	Legionella spp	Number	2020	52.6571171938201	60.6102513348648	45.22553398053129
Deaths	Japan	Male	15-49 years	Respiratory infections and tuberculosis	Legionella spp	Rate	2020	0.1456701138104009	0.1714492585934412	0.11984446274827515
Deaths	Japan	Female	15-49 years	Respiratory infections and tuberculosis	Legionella spp	Rate	2020	0.06155514185982449	0.07427535060300204	0.0503483717746498
Deaths	Japan	Both	15-49 years	Respiratory infections and tuberculosis	Legionella spp	Rate	2020	0.10433326556978724	0.12009137198863121	0.08960854484225314
Deaths	Japan	Male	0-14 years	Respiratory infections and tuberculosis	Legionella spp	Number	2020	2.9859410361044945	3.646097534715417	2.3807034449322613
Deaths	Japan	Female	0-14 years	Respiratory infections and tuberculosis	Legionella spp	Number	2020	2.535712589010694	3.1000631274339305	2.0088251081019135
Deaths	Japan	Both	0-14 years	Respiratory infections and tuberculosis	Legionella spp	Number	2020	5.521653625115189	6.524015094689807	4.523773745399901
Deaths	Japan	Male	0-14 years	Respiratory infections and tuberculosis	Legionella spp	Rate	2020	0.03809420855701765	0.04651639072145976	0.03037267395674259
Deaths	Japan	Female	0-14 years	Respiratory infections and tuberculosis	Legionella spp	Rate	2020	0.034135100076130964	0.041732239511642226	0.027042278528599518
Deaths	Japan	Both	0-14 years	Respiratory infections and tuberculosis	Legionella spp	Rate	2020	0.036167796706220987	0.04273343959494303	0.02963150901468406
Deaths	Japan	Male	50-74 years	Respiratory infections and tuberculosis	Legionella spp	Number	2020	885.5025317885937	1024.5839042161438	735.1914269434453
Deaths	Japan	Female	50-74 years	Respiratory infections and tuberculosis	Legionella spp	Number	2020	212.16307573915597	253.9673167547119	168.00436802051547
Deaths	Japan	Both	50-74 years	Respiratory infections and tuberculosis	Legionella spp	Number	2020	1097.6656075277492	1255.5435386526322	937.1240813326971
Deaths	Japan	Male	50-74 years	Respiratory infections and tuberculosis	Legionella spp	Rate	2020	4.336300728238548	5.017381397001655	3.600228125390283
Deaths	Japan	Female	50-74 years	Respiratory infections and tuberculosis	Legionella spp	Rate	2020	0.9992531681768068	1.196144263069204	0.7912729226193963
Deaths	Japan	Both	50-74 years	Respiratory infections and tuberculosis	Legionella spp	Rate	2020	2.635271029956149	3.0143037110473214	2.2498436008872518
Deaths	Japan	Male	75+ years	Respiratory infections and tuberculosis	Legionella spp	Number	2020	4776.225146791711	5581.375384365649	3887.0622278407227
Deaths	Japan	Female	75+ years	Respiratory infections and tuberculosis	Legionella spp	Number	2020	2895.588487858687	3742.953563101474	1870.7194659297697
Deaths	Japan	Both	75+ years	Respiratory infections and tuberculosis	Legionella spp	Number	2020	7671.813634650397	9084.85881755284	5898.346235368784
Deaths	Japan	Male	75+ years	Respiratory infections and tuberculosis	Legionella spp	Rate	2020	64.98595833303577	75.94094018223954	52.887888701405565
Deaths	Japan	Female	75+ years	Respiratory infections and tuberculosis	Legionella spp	Rate	2020	25.83512919922999	33.39552194481717	16.691004022312146
Deaths	Japan	Both	75+ years	Respiratory infections and tuberculosis	Legionella spp	Rate	2020	41.340600041893424	48.95498414054418	31.784032334109284
Deaths	Japan	Male	All ages	Respiratory infections and tuberculosis	Mycoplasma	Number	2020	1063.3394733126117	1226.9963834864893	887.2136921182287
Deaths	Japan	Female	All ages	Respiratory infections and tuberculosis	Mycoplasma	Number	2020	583.2640890617888	743.7668227698417	400.30943152721045
Deaths	Japan	Both	All ages	Respiratory infections and tuberculosis	Mycoplasma	Number	2020	1646.6035623744024	1913.9404121486173	1314.6776710128547
Deaths	Japan	Male	All ages	Respiratory infections and tuberculosis	Mycoplasma	Rate	2020	1.7353257666723503	2.0024070330472123	1.4478958217181144
Deaths	Japan	Female	All ages	Respiratory infections and tuberculosis	Mycoplasma	Rate	2020	0.901890991616403	1.1500735428410915	0.6189914258808883
Deaths	Japan	Both	All ages	Respiratory infections and tuberculosis	Mycoplasma	Rate	2020	1.3073749085617548	1.5196357693513196	1.0438314596199085
Deaths	Japan	Male	15-49 years	Respiratory infections and tuberculosis	Mycoplasma	Number	2020	14.56567099089722	16.93382908734138	12.086870633220727
Deaths	Japan	Female	15-49 years	Respiratory infections and tuberculosis	Mycoplasma	Number	2020	5.947979016387159	7.122302300430967	4.90572045638251
Deaths	Japan	Both	15-49 years	Respiratory infections and tuberculosis	Mycoplasma	Number	2020	20.513650007284372	23.142010733006636	17.797200846272887
Deaths	Japan	Male	15-49 years	Respiratory infections and tuberculosis	Mycoplasma	Rate	2020	0.05674763801971242	0.06597394681897409	0.04709026861266845
Deaths	Japan	Female	15-49 years	Respiratory infections and tuberculosis	Mycoplasma	Rate	2020	0.02398121006183546	0.02871587595046272	0.019779006019528738
Deaths	Japan	Both	15-49 years	Respiratory infections and tuberculosis	Mycoplasma	Rate	2020	0.04064514367806773	0.045852900430124834	0.035262851087316104
Deaths	Japan	Male	0-14 years	Respiratory infections and tuberculosis	Mycoplasma	Number	2020	2.4746581449729104	2.911745576050417	2.1192560366500484
Deaths	Japan	Female	0-14 years	Respiratory infections and tuberculosis	Mycoplasma	Number	2020	1.8632382366694824	2.2273824628393433	1.495815960067387
Deaths	Japan	Both	0-14 years	Respiratory infections and tuberculosis	Mycoplasma	Number	2020	4.337896381642398	5.023573532363232	3.705203093176753
Deaths	Japan	Male	0-14 years	Respiratory infections and tuberculosis	Mycoplasma	Rate	2020	0.031571334578296556	0.03714763349237027	0.027037165325672016
Deaths	Japan	Female	0-14 years	Respiratory infections and tuberculosis	Mycoplasma	Rate	2020	0.025082426119594547	0.029984440510469588	0.020136283470633825
Deaths	Japan	Both	0-14 years	Respiratory infections and tuberculosis	Mycoplasma	Rate	2020	0.028413979781395808	0.03290528500933914	0.024269728115457887
Deaths	Japan	Male	50-74 years	Respiratory infections and tuberculosis	Mycoplasma	Number	2020	160.18417116356434	186.06330698433538	132.71610301259668
Deaths	Japan	Female	50-74 years	Respiratory infections and tuberculosis	Mycoplasma	Number	2020	38.38218639172179	45.817205068228205	30.995213475080885
Deaths	Japan	Both	50-74 years	Respiratory infections and tuberculosis	Mycoplasma	Number	2020	198.56635755528617	227.67182759682683	169.64400280835028
Deaths	Japan	Male	50-74 years	Respiratory infections and tuberculosis	Mycoplasma	Rate	2020	0.7844209509665001	0.9111509279877121	0.6499099816011592
Deaths	Japan	Female	50-74 years	Respiratory infections and tuberculosis	Mycoplasma	Rate	2020	0.18077378082807619	0.215791495112568	0.14598235416500865
Deaths	Japan	Both	50-74 years	Respiratory infections and tuberculosis	Mycoplasma	Rate	2020	0.4767172862124413	0.5465935777603568	0.4072806171030033
Deaths	Japan	Male	75+ years	Respiratory infections and tuberculosis	Mycoplasma	Number	2020	886.1149730131777	1023.5589088577533	732.2856825878579
Deaths	Japan	Female	75+ years	Respiratory infections and tuberculosis	Mycoplasma	Number	2020	537.0706854170108	689.4418635925842	356.89044885062617
Deaths	Japan	Both	75+ years	Respiratory infections and tuberculosis	Mycoplasma	Number	2020	1423.1856584301877	1657.4053939625735	1107.0993626703757
Deaths	Japan	Male	75+ years	Respiratory infections and tuberculosis	Mycoplasma	Rate	2020	12.056598871431875	13.926679450427148	9.963576965901456
Deaths	Japan	Female	75+ years	Respiratory infections and tuberculosis	Mycoplasma	Rate	2020	4.79187239659471	6.151364289490008	3.184261470401688
Deaths	Japan	Both	75+ years	Respiratory infections and tuberculosis	Mycoplasma	Rate	2020	7.669027415471391	8.931151975540123	5.965753880161449
Deaths	Japan	Male	All ages	Respiratory infections and tuberculosis	Other bacterial and viral pathogens	Number	2020	1441.9441028093777	1741.0654068083588	1213.4230908114196
Deaths	Japan	Female	All ages	Respiratory infections and tuberculosis	Other bacterial and viral pathogens	Number	2020	799.5773331653414	1045.8265669138418	548.844119315413
Deaths	Japan	Both	All ages	Respiratory infections and tuberculosis	Other bacterial and viral pathogens	Number	2020	2241.5214359747183	2698.184211377842	1816.7075697455844
Deaths	Japan	Male	All ages	Respiratory infections and tuberculosis	Other bacterial and viral pathogens	Rate	2020	2.353192765346276	2.841346284723301	1.9802559842911123
Deaths	Japan	Female	All ages	Respiratory infections and tuberculosis	Other bacterial and viral pathogens	Rate	2020	1.236372352432097	1.6171432069646603	0.8486679984163582
Deaths	Japan	Both	All ages	Respiratory infections and tuberculosis	Other bacterial and viral pathogens	Rate	2020	1.7797294681974765	2.1423118577164804	1.4424345647926715
Deaths	Japan	Male	15-49 years	Respiratory infections and tuberculosis	Other bacterial and viral pathogens	Number	2020	5.95583627522785	7.080004593448104	4.944120922274404
Deaths	Japan	Female	15-49 years	Respiratory infections and tuberculosis	Other bacterial and viral pathogens	Number	2020	2.432278807500765	2.9433176609573666	1.9756202333031572
Deaths	Japan	Both	15-49 years	Respiratory infections and tuberculosis	Other bacterial and viral pathogens	Number	2020	8.388115082728616	9.761438696625989	7.254782899148537
Deaths	Japan	Male	15-49 years	Respiratory infections and tuberculosis	Other bacterial and viral pathogens	Rate	2020	0.023203849741115435	0.027583592825760093	0.01926222174029982
Deaths	Japan	Female	15-49 years	Respiratory infections and tuberculosis	Other bacterial and viral pathogens	Rate	2020	0.009806522324797286	0.01186694151268243	0.007965354902350168
Deaths	Japan	Both	15-49 years	Respiratory infections and tuberculosis	Other bacterial and viral pathogens	Rate	2020	0.01661996488214459	0.01934102795885306	0.01437441377738103
Deaths	Japan	Male	0-14 years	Respiratory infections and tuberculosis	Other bacterial and viral pathogens	Number	2020	0.6068712543089702	0.7307125620115974	0.5099180145785366
Deaths	Japan	Female	0-14 years	Respiratory infections and tuberculosis	Other bacterial and viral pathogens	Number	2020	0.5052263908838428	0.618985466714523	0.4035859009225864
Deaths	Japan	Both	0-14 years	Respiratory infections and tuberculosis	Other bacterial and viral pathogens	Number	2020	1.1120976451928133	1.3265487968528313	0.9439804668690184
Deaths	Japan	Male	0-14 years	Respiratory infections and tuberculosis	Other bacterial and viral pathogens	Rate	2020	0.00774237664085467	0.009322326327253154	0.006505461078922443
Deaths	Japan	Female	0-14 years	Respiratory infections and tuberculosis	Other bacterial and viral pathogens	Rate	2020	0.0068012256154988395	0.008332620559420092	0.005432967906935707
Deaths	Japan	Both	0-14 years	Respiratory infections and tuberculosis	Other bacterial and viral pathogens	Rate	2020	0.007284434026403036	0.00868912656658256	0.006183237113075889
Deaths	Japan	Male	50-74 years	Respiratory infections and tuberculosis	Other bacterial and viral pathogens	Number	2020	201.02739138421066	239.60431232979352	168.7238271638723
Deaths	Japan	Female	50-74 years	Respiratory infections and tuberculosis	Other bacterial and viral pathogens	Number	2020	48.202761040195206	58.201849462000276	38.16789741443128
Deaths	Japan	Both	50-74 years	Respiratory infections and tuberculosis	Other bacterial and viral pathogens	Number	2020	249.23015242440593	291.7600195340657	214.59006404792115
Deaths	Japan	Male	50-74 years	Respiratory infections and tuberculosis	Other bacterial and viral pathogens	Rate	2020	0.9844299619273851	1.1733409185698762	0.8262395965419626
Deaths	Japan	Female	50-74 years	Respiratory infections and tuberculosis	Other bacterial and viral pathogens	Rate	2020	0.22702707111723447	0.2741211318983525	0.17976451501348092
Deaths	Japan	Both	50-74 years	Respiratory infections and tuberculosis	Other bacterial and viral pathogens	Rate	2020	0.5983507144355781	0.7004562426887604	0.5151869341844388
Deaths	Japan	Male	75+ years	Respiratory infections and tuberculosis	Other bacterial and viral pathogens	Number	2020	1234.3540038956316	1491.3837976027182	1032.6692506234108
Deaths	Japan	Female	75+ years	Respiratory infections and tuberculosis	Other bacterial and viral pathogens	Number	2020	748.4370669267616	985.2095230906652	504.16277620474847
Deaths	Japan	Both	75+ years	Respiratory infections and tuberculosis	Other bacterial and viral pathogens	Number	2020	1982.791070822393	2415.9557805845657	1571.4759828321774
Deaths	Japan	Male	75+ years	Respiratory infections and tuberculosis	Other bacterial and viral pathogens	Rate	2020	16.794785714668393	20.2919674744976	14.05063597931491
Deaths	Japan	Female	75+ years	Respiratory infections and tuberculosis	Other bacterial and viral pathogens	Rate	2020	6.677733525541377	8.790273695341911	4.498260203515427
Deaths	Japan	Both	75+ years	Respiratory infections and tuberculosis	Other bacterial and viral pathogens	Rate	2020	10.684536477174401	13.018702799680081	8.46810978153628
Deaths	Japan	Male	All ages	Respiratory infections and tuberculosis	Pseudomonas aeruginosa	Number	2011	2795.047367727823	3209.067395411028	2352.4347591654546
Deaths	Japan	Female	All ages	Respiratory infections and tuberculosis	Pseudomonas aeruginosa	Number	2011	1802.7772590861891	2208.9352901060042	1268.1433303502422
Deaths	Japan	Both	All ages	Respiratory infections and tuberculosis	Pseudomonas aeruginosa	Number	2011	4597.824626814008	5271.209983827093	3787.0177623909135
Deaths	Japan	Male	All ages	Respiratory infections and tuberculosis	Pseudomonas aeruginosa	Rate	2011	4.489301164448575	5.154284739984261	3.7783932485537672
Deaths	Japan	Female	All ages	Respiratory infections and tuberculosis	Pseudomonas aeruginosa	Rate	2011	2.746017939015776	3.3646840740773425	1.931655348343001
Deaths	Japan	Both	All ages	Respiratory infections and tuberculosis	Pseudomonas aeruginosa	Rate	2011	3.594555762286532	4.121004988117057	2.9606711052649217
Deaths	Japan	Male	15-49 years	Respiratory infections and tuberculosis	Pseudomonas aeruginosa	Number	2011	18.72345330184093	21.502902724609335	15.814134979902652
Deaths	Japan	Female	15-49 years	Respiratory infections and tuberculosis	Pseudomonas aeruginosa	Number	2011	9.740600298018558	11.725492660849179	8.151293649198516
Deaths	Japan	Both	15-49 years	Respiratory infections and tuberculosis	Pseudomonas aeruginosa	Number	2011	28.464053599859508	31.735622393442455	25.097882054741454
Deaths	Japan	Male	15-49 years	Respiratory infections and tuberculosis	Pseudomonas aeruginosa	Rate	2011	0.06752118381314609	0.0775445332641597	0.057029496514882844
Deaths	Japan	Female	15-49 years	Respiratory infections and tuberculosis	Pseudomonas aeruginosa	Rate	2011	0.036120145484601816	0.04348053383061589	0.03022667017315694
Deaths	Japan	Both	15-49 years	Respiratory infections and tuberculosis	Pseudomonas aeruginosa	Rate	2011	0.052039543579010805	0.05802080503947374	0.04588532418077787
Deaths	Japan	Male	0-14 years	Respiratory infections and tuberculosis	Pseudomonas aeruginosa	Number	2011	5.147007210384262	5.998068366663139	4.376952763027249
Deaths	Japan	Female	0-14 years	Respiratory infections and tuberculosis	Pseudomonas aeruginosa	Number	2011	4.460665031243774	5.376369233432323	3.5411055371022604
Deaths	Japan	Both	0-14 years	Respiratory infections and tuberculosis	Pseudomonas aeruginosa	Number	2011	9.607672241628043	10.891908421291463	8.30193973545689
Deaths	Japan	Male	0-14 years	Respiratory infections and tuberculosis	Pseudomonas aeruginosa	Rate	2011	0.05969834672252281	0.06956950911124118	0.05076675297989277
Deaths	Japan	Female	0-14 years	Respiratory infections and tuberculosis	Pseudomonas aeruginosa	Rate	2011	0.054456465758470934	0.06563551959508336	0.04323034594116838
Deaths	Japan	Both	0-14 years	Respiratory infections and tuberculosis	Pseudomonas aeruginosa	Rate	2011	0.05714450706994698	0.06478288623220516	0.049378272070061784
Deaths	Japan	Male	50-74 years	Respiratory infections and tuberculosis	Pseudomonas aeruginosa	Number	2011	509.93414837170263	587.1209323576921	429.6961664306521
Deaths	Japan	Female	50-74 years	Respiratory infections and tuberculosis	Pseudomonas aeruginosa	Number	2011	145.3134325939583	173.84374199746134	118.70963133378815
Deaths	Japan	Both	50-74 years	Respiratory infections and tuberculosis	Pseudomonas aeruginosa	Number	2011	655.2475809656613	738.8203048207466	571.6812672456847
Deaths	Japan	Male	50-74 years	Respiratory infections and tuberculosis	Pseudomonas aeruginosa	Rate	2011	2.513165407272026	2.8935736541634833	2.117719600774327
Deaths	Japan	Female	50-74 years	Respiratory infections and tuberculosis	Pseudomonas aeruginosa	Rate	2011	0.6794769662362808	0.812882995763111	0.5550791741813368
Deaths	Japan	Both	50-74 years	Respiratory infections and tuberculosis	Pseudomonas aeruginosa	Rate	2011	1.572219954532277	1.7727467598444613	1.3717085298832525
Deaths	Japan	Male	75+ years	Respiratory infections and tuberculosis	Pseudomonas aeruginosa	Number	2011	2261.2427588438945	2597.2776354618723	1909.5467739889423
Deaths	Japan	Female	75+ years	Respiratory infections and tuberculosis	Pseudomonas aeruginosa	Number	2011	1643.262561162968	2025.2253131747536	1129.6078416857026
Deaths	Japan	Both	75+ years	Respiratory infections and tuberculosis	Pseudomonas aeruginosa	Number	2011	3904.505320006863	4504.689812868754	3135.185523534326
Deaths	Japan	Male	75+ years	Respiratory infections and tuberculosis	Pseudomonas aeruginosa	Rate	2011	40.24825823336358	46.229402202378076	33.98835943978322
Deaths	Japan	Female	75+ years	Respiratory infections and tuberculosis	Pseudomonas aeruginosa	Rate	2011	18.04582215408877	22.240423829558587	12.405018343810879
Deaths	Japan	Both	75+ years	Respiratory infections and tuberculosis	Pseudomonas aeruginosa	Rate	2011	26.517438457337256	30.593589992068786	21.292604916340608
Deaths	Japan	Male	All ages	Respiratory infections and tuberculosis	Staphylococcus aureus	Number	2011	8080.370657178015	9285.942923180737	6841.104823407703
Deaths	Japan	Female	All ages	Respiratory infections and tuberculosis	Staphylococcus aureus	Number	2011	5287.523939834447	6486.854856152495	3655.8866909249423
Deaths	Japan	Both	All ages	Respiratory infections and tuberculosis	Staphylococcus aureus	Number	2011	13367.89459701245	15317.236685329928	10944.143328774555
Deaths	Japan	Male	All ages	Respiratory infections and tuberculosis	Staphylococcus aureus	Rate	2011	12.978390927927135	14.914736279380923	10.987928220624577
Deaths	Japan	Female	All ages	Respiratory infections and tuberculosis	Staphylococcus aureus	Rate	2011	8.054037468345157	9.880876693449972	5.568702614641175
Deaths	Japan	Both	All ages	Respiratory infections and tuberculosis	Staphylococcus aureus	Rate	2011	10.450951581123439	11.97493724933815	8.55607524399987
Deaths	Japan	Male	15-49 years	Respiratory infections and tuberculosis	Staphylococcus aureus	Number	2011	45.063504401679275	52.090374807636564	37.812728190350015
Deaths	Japan	Female	15-49 years	Respiratory infections and tuberculosis	Staphylococcus aureus	Number	2011	23.43998682931247	28.07868594027174	19.641507564382454
Deaths	Japan	Both	15-49 years	Respiratory infections and tuberculosis	Staphylococcus aureus	Number	2011	68.50349123099177	76.76503809465618	60.08671118761468
Deaths	Japan	Male	15-49 years	Respiratory infections and tuberculosis	Staphylococcus aureus	Rate	2011	0.16250961374049155	0.1878501639404457	0.13636160645462336
Deaths	Japan	Female	15-49 years	Respiratory infections and tuberculosis	Staphylococcus aureus	Rate	2011	0.08692028299366152	0.10412153154311951	0.07283474211612184
Deaths	Japan	Both	15-49 years	Respiratory infections and tuberculosis	Staphylococcus aureus	Rate	2011	0.1252418389644676	0.14034605195132852	0.10985382016645526
Deaths	Japan	Male	0-14 years	Respiratory infections and tuberculosis	Staphylococcus aureus	Number	2011	9.917031879058841	11.479670232875849	8.490048345829614
Deaths	Japan	Female	0-14 years	Respiratory infections and tuberculosis	Staphylococcus aureus	Number	2011	8.532161032434153	10.275373900425151	6.797738293852612
Deaths	Japan	Both	0-14 years	Respiratory infections and tuberculosis	Staphylococcus aureus	Number	2011	18.449192911492982	20.84031571981376	15.979629466567804
Deaths	Japan	Male	0-14 years	Respiratory infections and tuberculosis	Staphylococcus aureus	Rate	2011	0.11502420404228779	0.1331487028888934	0.09847311828468915
Deaths	Japan	Female	0-14 years	Respiratory infections and tuberculosis	Staphylococcus aureus	Rate	2011	0.10416189780091067	0.12544330117699173	0.08298780563915449
Deaths	Japan	Both	0-14 years	Respiratory infections and tuberculosis	Staphylococcus aureus	Rate	2011	0.1097320982909568	0.12395401706470184	0.09504363034689471
Deaths	Japan	Male	50-74 years	Respiratory infections and tuberculosis	Staphylococcus aureus	Number	2011	1308.562217188104	1498.634630604205	1105.131183906568
Deaths	Japan	Female	50-74 years	Respiratory infections and tuberculosis	Staphylococcus aureus	Number	2011	374.11870925068337	454.52791614613784	307.0756186567941
Deaths	Japan	Both	50-74 years	Respiratory infections and tuberculosis	Staphylococcus aureus	Number	2011	1682.6809264387884	1884.3160063317996	1461.0395946650676
Deaths	Japan	Male	50-74 years	Respiratory infections and tuberculosis	Staphylococcus aureus	Rate	2011	6.449133300841749	7.385888401082382	5.446541422574181
Deaths	Japan	Female	50-74 years	Respiratory infections and tuberculosis	Staphylococcus aureus	Rate	2011	1.749356828450949	2.1253454964184573	1.4358673251706162
Deaths	Japan	Both	50-74 years	Respiratory infections and tuberculosis	Staphylococcus aureus	Rate	2011	4.037473172749587	4.52128220211572	3.5056605652918074
Deaths	Japan	Male	75+ years	Respiratory infections and tuberculosis	Staphylococcus aureus	Number	2011	6716.827903709176	7721.854736385375	5696.8517520839105
Deaths	Japan	Female	75+ years	Respiratory infections and tuberculosis	Staphylococcus aureus	Number	2011	4881.433082722015	6007.405557475094	3310.2804128852085
Deaths	Japan	Both	75+ years	Respiratory infections and tuberculosis	Staphylococcus aureus	Number	2011	11598.260986431205	13346.745949251537	9260.738861545387
Deaths	Japan	Male	75+ years	Respiratory infections and tuberculosis	Staphylococcus aureus	Rate	2011	119.55400317821966	137.44265283107353	101.39926796373304
Deaths	Japan	Female	75+ years	Respiratory infections and tuberculosis	Staphylococcus aureus	Rate	2011	53.60645057570367	65.97154639789109	36.35251786471252
Deaths	Japan	Both	75+ years	Respiratory infections and tuberculosis	Staphylococcus aureus	Rate	2011	78.7695614970463	90.64439290208753	62.894285627473465
Deaths	Japan	Male	All ages	Respiratory infections and tuberculosis	Streptococcus pneumoniae	Number	2011	17522.59206217268	20057.19746078994	14980.120966701721
Deaths	Japan	Female	All ages	Respiratory infections and tuberculosis	Streptococcus pneumoniae	Number	2011	11469.905890769242	14062.37519788033	7996.512488711971
Deaths	Japan	Both	All ages	Respiratory infections and tuberculosis	Streptococcus pneumoniae	Number	2011	28992.497952941925	33301.841570607474	23664.292909008396
Deaths	Japan	Male	All ages	Respiratory infections and tuberculosis	Streptococcus pneumoniae	Rate	2011	28.144135894490294	32.21512485117481	24.06051334795959
Deaths	Japan	Female	All ages	Respiratory infections and tuberculosis	Streptococcus pneumoniae	Rate	2011	17.47113636813921	21.420025332538167	12.180410326840569
Deaths	Japan	Both	All ages	Respiratory infections and tuberculosis	Streptococcus pneumoniae	Rate	2011	22.666186520481112	26.035209306216668	18.500623086064785
Deaths	Japan	Male	15-49 years	Respiratory infections and tuberculosis	Streptococcus pneumoniae	Number	2011	185.87679405090333	214.63607873923786	157.1865918269594
Deaths	Japan	Female	15-49 years	Respiratory infections and tuberculosis	Streptococcus pneumoniae	Number	2011	96.70683053684681	116.62143292193618	81.45490252951593
Deaths	Japan	Both	15-49 years	Respiratory infections and tuberculosis	Streptococcus pneumoniae	Number	2011	282.58362458775014	317.34380130813315	248.23202166046391
Deaths	Japan	Male	15-49 years	Respiratory infections and tuberculosis	Streptococcus pneumoniae	Rate	2011	0.670315511534153	0.7740282677480241	0.5668518829625593
Deaths	Japan	Female	15-49 years	Respiratory infections and tuberculosis	Streptococcus pneumoniae	Rate	2011	0.3586087798979086	0.43245621367093284	0.30205149988534824
Deaths	Japan	Both	15-49 years	Respiratory infections and tuberculosis	Streptococcus pneumoniae	Rate	2011	0.5166348775608552	0.5801853386681736	0.4538313934656665
Deaths	Japan	Male	0-14 years	Respiratory infections and tuberculosis	Streptococcus pneumoniae	Number	2011	59.40547209259931	69.38013800068833	50.36516716289313
Deaths	Japan	Female	0-14 years	Respiratory infections and tuberculosis	Streptococcus pneumoniae	Number	2011	51.50123737687716	62.61939532006782	40.64028615119468
Deaths	Japan	Both	0-14 years	Respiratory infections and tuberculosis	Streptococcus pneumoniae	Number	2011	110.90670946947644	126.05064676198734	96.54062504785067
Deaths	Japan	Male	0-14 years	Respiratory infections and tuberculosis	Streptococcus pneumoniae	Rate	2011	0.6890234120993937	0.8047160932017325	0.584168059054213
Deaths	Japan	Female	0-14 years	Respiratory infections and tuberculosis	Streptococcus pneumoniae	Rate	2011	0.6287348074981516	0.764466942300889	0.49614269076597833
Deaths	Japan	Both	0-14 years	Respiratory infections and tuberculosis	Streptococcus pneumoniae	Rate	2011	0.6596508586047592	0.7497239595510172	0.5742042704871845
Deaths	Japan	Male	50-74 years	Respiratory infections and tuberculosis	Streptococcus pneumoniae	Number	2011	2802.455956698732	3221.4860033172267	2381.8773748635176
Deaths	Japan	Female	50-74 years	Respiratory infections and tuberculosis	Streptococcus pneumoniae	Number	2011	801.4574283630044	971.9850413244701	650.9170155151285
Deaths	Japan	Both	50-74 years	Respiratory infections and tuberculosis	Streptococcus pneumoniae	Number	2011	3603.9133850617372	4060.7167361428355	3151.6109273307193
Deaths	Japan	Male	50-74 years	Respiratory infections and tuberculosis	Streptococcus pneumoniae	Rate	2011	13.811656638936963	15.876809210365767	11.738872248476147
Deaths	Japan	Female	50-74 years	Respiratory infections and tuberculosis	Streptococcus pneumoniae	Rate	2011	3.7475672570015863	4.5449442306660925	3.043649242046618
Deaths	Japan	Both	50-74 years	Respiratory infections and tuberculosis	Streptococcus pneumoniae	Rate	2011	8.647333775806752	9.743400918562903	7.562066206439003
Deaths	Japan	Male	75+ years	Respiratory infections and tuberculosis	Streptococcus pneumoniae	Number	2011	14474.853839330446	16573.160131391465	12405.090277386604
Deaths	Japan	Female	75+ years	Respiratory infections and tuberculosis	Streptococcus pneumoniae	Number	2011	10520.240394492503	12950.241282175908	7124.747975012389
Deaths	Japan	Both	75+ years	Respiratory infections and tuberculosis	Streptococcus pneumoniae	Number	2011	24995.094233822947	28890.414605652804	19844.59664374485
Deaths	Japan	Male	75+ years	Respiratory infections and tuberculosis	Streptococcus pneumoniae	Rate	2011	257.6404735568619	294.9885969130389	220.8003872824838
Deaths	Japan	Female	75+ years	Respiratory infections and tuberculosis	Streptococcus pneumoniae	Rate	2011	115.53016034328367	142.21570950006478	78.24186949088947
Deaths	Japan	Both	75+ years	Respiratory infections and tuberculosis	Streptococcus pneumoniae	Rate	2011	169.7541221635678	196.20918106752873	134.77453021123316
Deaths	Japan	Male	All ages	Respiratory infections and tuberculosis	Aspergillus spp.	Number	2011	2685.1511437852596	3118.337910032041	2310.333734110033
Deaths	Japan	Female	All ages	Respiratory infections and tuberculosis	Aspergillus spp.	Number	2011	1702.1658830211836	2069.5856774611375	1199.6873354830923
Deaths	Japan	Both	All ages	Respiratory infections and tuberculosis	Aspergillus spp.	Number	2011	4387.317026806444	5086.093038773042	3555.4534445393456
Deaths	Japan	Male	All ages	Respiratory infections and tuberculosis	Aspergillus spp.	Rate	2011	4.312789935404577	5.008558413817264	3.7107721473917397
Deaths	Japan	Female	All ages	Respiratory infections and tuberculosis	Aspergillus spp.	Rate	2011	2.5927651496591966	3.1524246093048234	1.827382128237234
Deaths	Japan	Both	All ages	Respiratory infections and tuberculosis	Aspergillus spp.	Rate	2011	3.429981997946019	3.9762815078737486	2.7796353066789976
Deaths	Japan	Male	15-49 years	Respiratory infections and tuberculosis	Aspergillus spp.	Number	2011	34.51513326150556	40.160328760817144	29.03587999271464
Deaths	Japan	Female	15-49 years	Respiratory infections and tuberculosis	Aspergillus spp.	Number	2011	17.95338731620877	21.510376123781043	14.89354235324856
Deaths	Japan	Both	15-49 years	Respiratory infections and tuberculosis	Aspergillus spp.	Number	2011	52.468520577714315	59.83659819337805	46.08037749176359
Deaths	Japan	Male	15-49 years	Respiratory infections and tuberculosis	Aspergillus spp.	Rate	2011	0.12446970223469435	0.14482760720154605	0.10471022404674514
Deaths	Japan	Female	15-49 years	Respiratory infections and tuberculosis	Aspergillus spp.	Rate	2011	0.06657484569352257	0.07976489038129671	0.05522831243674463
Deaths	Japan	Both	15-49 years	Respiratory infections and tuberculosis	Aspergillus spp.	Rate	2011	0.09592582636029272	0.10939654987578523	0.08424667288540151
Deaths	Japan	Male	0-14 years	Respiratory infections and tuberculosis	Aspergillus spp.	Number	2011	4.688485596605978	5.587515303059727	3.9807096302925595
Deaths	Japan	Female	0-14 years	Respiratory infections and tuberculosis	Aspergillus spp.	Number	2011	3.954869532041242	4.683650219497361	3.2162226171930257
Deaths	Japan	Both	0-14 years	Respiratory infections and tuberculosis	Aspergillus spp.	Number	2011	8.643355128647222	9.968251229712779	7.493766365284264
Deaths	Japan	Male	0-14 years	Respiratory infections and tuberculosis	Aspergillus spp.	Rate	2011	0.05438011397867101	0.06480764689944131	0.04617086667985239
Deaths	Japan	Female	0-14 years	Respiratory infections and tuberculosis	Aspergillus spp.	Rate	2011	0.048281638666504506	0.057178702282335576	0.03926412667125467
Deaths	Japan	Both	0-14 years	Respiratory infections and tuberculosis	Aspergillus spp.	Rate	2011	0.051408942336416324	0.05928915855426853	0.044571418994300886
Deaths	Japan	Male	50-74 years	Respiratory infections and tuberculosis	Aspergillus spp.	Number	2011	547.6066268182132	636.0284029087068	461.9124105591734
Deaths	Japan	Female	50-74 years	Respiratory infections and tuberculosis	Aspergillus spp.	Number	2011	155.59314491920628	186.83840597637266	124.96165879374355
Deaths	Japan	Both	50-74 years	Respiratory infections and tuberculosis	Aspergillus spp.	Number	2011	703.1997717374195	805.3113042929153	609.8279457250694
Deaths	Japan	Male	50-74 years	Respiratory infections and tuberculosis	Aspergillus spp.	Rate	2011	2.6988308896490945	3.13460980272985	2.2764945142696535
Deaths	Japan	Female	50-74 years	Respiratory infections and tuberculosis	Aspergillus spp.	Rate	2011	0.7275442895377577	0.8736452714869428	0.5843132826562681
Deaths	Japan	Both	50-74 years	Respiratory infections and tuberculosis	Aspergillus spp.	Rate	2011	1.687277824847173	1.9322871827375556	1.4632387710419128
Deaths	Japan	Male	75+ years	Respiratory infections and tuberculosis	Aspergillus spp.	Number	2011	2098.3408981089374	2438.7186269212257	1785.588631885144
Deaths	Japan	Female	75+ years	Respiratory infections and tuberculosis	Aspergillus spp.	Number	2011	1524.6644812537288	1863.6868783049363	1041.37175588054
Deaths	Japan	Both	75+ years	Respiratory infections and tuberculosis	Aspergillus spp.	Number	2011	3623.0053793626616	4231.753760474321	2850.936891951083
Deaths	Japan	Male	75+ years	Respiratory infections and tuberculosis	Aspergillus spp.	Rate	2011	37.348739315320415	43.4071824756324	31.78200663046679
Deaths	Japan	Female	75+ years	Respiratory infections and tuberculosis	Aspergillus spp.	Rate	2011	16.743413209565706	20.466456640378844	11.436035815001855
Deaths	Japan	Both	75+ years	Respiratory infections and tuberculosis	Aspergillus spp.	Rate	2011	24.60563228984981	28.73994545096076	19.362131020974594
Deaths	Japan	Male	All ages	Respiratory infections and tuberculosis	Other Acinetobacter species	Number	2011	304.74779802205313	359.55183777666446	254.68137405543243
Deaths	Japan	Female	All ages	Respiratory infections and tuberculosis	Other Acinetobacter species	Number	2011	198.2049707519873	251.90990757122555	135.322287691737
Deaths	Japan	Both	All ages	Respiratory infections and tuberculosis	Other Acinetobacter species	Number	2011	502.95276877404024	606.2222900826641	400.81469108370277
Deaths	Japan	Male	All ages	Respiratory infections and tuberculosis	Other Acinetobacter species	Rate	2011	0.4894745829068785	0.5774987939909532	0.4090597541607578
Deaths	Japan	Female	All ages	Respiratory infections and tuberculosis	Other Acinetobacter species	Rate	2011	0.3019088478867	0.3837130303923583	0.20612498170657123
Deaths	Japan	Both	All ages	Respiratory infections and tuberculosis	Other Acinetobacter species	Rate	2011	0.3932059005929163	0.47394148383453055	0.31335487418152486
Deaths	Japan	Male	15-49 years	Respiratory infections and tuberculosis	Other Acinetobacter species	Number	2011	2.164147933963825	2.58984112151698	1.7539021373155768
Deaths	Japan	Female	15-49 years	Respiratory infections and tuberculosis	Other Acinetobacter species	Number	2011	1.1254764563393145	1.4121012802308752	0.9203165084780087
Deaths	Japan	Both	15-49 years	Respiratory infections and tuberculosis	Other Acinetobacter species	Number	2011	3.289624390303141	3.89923508806663	2.7322445952181584
Deaths	Japan	Male	15-49 years	Respiratory infections and tuberculosis	Other Acinetobacter species	Rate	2011	0.0078044273186316585	0.009339577245379125	0.006324984322860509
Deaths	Japan	Female	15-49 years	Respiratory infections and tuberculosis	Other Acinetobacter species	Rate	2011	0.004173497741277783	0.005236361427468411	0.0034127225387606307
Deaths	Japan	Both	15-49 years	Respiratory infections and tuberculosis	Other Acinetobacter species	Rate	2011	0.00601427169244095	0.007128795397267411	0.004995239387902004
Deaths	Japan	Male	0-14 years	Respiratory infections and tuberculosis	Other Acinetobacter species	Number	2011	0.4901752395025857	0.5920441678845603	0.39851300138687407
Deaths	Japan	Female	0-14 years	Respiratory infections and tuberculosis	Other Acinetobacter species	Number	2011	0.4217095337453716	0.5139635392436436	0.32022099353921174
Deaths	Japan	Both	0-14 years	Respiratory infections and tuberculosis	Other Acinetobacter species	Number	2011	0.9118847732479567	1.0698250965290488	0.7399811390521578
Deaths	Japan	Male	0-14 years	Respiratory infections and tuberculosis	Other Acinetobacter species	Rate	2011	0.005685372140839944	0.006866914415451396	0.004622213717173067
Deaths	Japan	Female	0-14 years	Respiratory infections and tuberculosis	Other Acinetobacter species	Rate	2011	0.005148293051276767	0.006274543746253883	0.003909305775634386
Deaths	Japan	Both	0-14 years	Respiratory infections and tuberculosis	Other Acinetobacter species	Rate	2011	0.005423707695404776	0.006363105053410058	0.0044012593652994975
Deaths	Japan	Male	50-74 years	Respiratory infections and tuberculosis	Other Acinetobacter species	Number	2011	51.636248760489046	60.77911797239306	41.853111358134484
Deaths	Japan	Female	50-74 years	Respiratory infections and tuberculosis	Other Acinetobacter species	Number	2011	14.740838670182859	18.004416051161424	11.61960245520605
Deaths	Japan	Both	50-74 years	Respiratory infections and tuberculosis	Other Acinetobacter species	Number	2011	66.3770874306719	77.49999525377396	55.439762956981674
Deaths	Japan	Male	50-74 years	Respiratory infections and tuberculosis	Other Acinetobacter species	Rate	2011	0.25448469093613557	0.29954451424849915	0.2062693624026463
Deaths	Japan	Female	50-74 years	Respiratory infections and tuberculosis	Other Acinetobacter species	Rate	2011	0.06892728470176357	0.08418757838776425	0.054332569840231736
Deaths	Japan	Both	50-74 years	Respiratory infections and tuberculosis	Other Acinetobacter species	Rate	2011	0.15926709905351777	0.185955725062838	0.13302376708823563
Deaths	Japan	Male	75+ years	Respiratory infections and tuberculosis	Other Acinetobacter species	Number	2011	250.4572260880978	295.3454798727358	209.8005257104188
Deaths	Japan	Female	75+ years	Respiratory infections and tuberculosis	Other Acinetobacter species	Number	2011	181.91694609171972	233.46477420264233	121.36819054815943
Deaths	Japan	Both	75+ years	Respiratory infections and tuberculosis	Other Acinetobacter species	Number	2011	432.3741721798173	527.2472266930228	332.9796464960215
Deaths	Japan	Male	75+ years	Respiratory infections and tuberculosis	Other Acinetobacter species	Rate	2011	4.4579322908078804	5.256906227994776	3.7342765181946187
Deaths	Japan	Female	75+ years	Respiratory infections and tuberculosis	Other Acinetobacter species	Rate	2011	1.9977579563808727	2.563840918717038	1.3328294781118886
Deaths	Japan	Both	75+ years	Respiratory infections and tuberculosis	Other Acinetobacter species	Rate	2011	2.9364681468279583	3.5807982675791057	2.261430465534273
Deaths	Japan	Male	All ages	Respiratory infections and tuberculosis	Citrobacter spp.	Number	2011	272.3927071708503	324.1304976830492	228.59350791978125
Deaths	Japan	Female	All ages	Respiratory infections and tuberculosis	Citrobacter spp.	Number	2011	179.19440069145082	225.1118031336192	124.24446253210151
Deaths	Japan	Both	All ages	Respiratory infections and tuberculosis	Citrobacter spp.	Number	2011	451.58710786230137	540.3257558008835	364.30751364854615
Deaths	Japan	Male	All ages	Respiratory infections and tuberculosis	Citrobacter spp.	Rate	2011	0.4375070389177317	0.5206063544693054	0.3671583934993946
Deaths	Japan	Female	All ages	Respiratory infections and tuberculosis	Citrobacter spp.	Rate	2011	0.2729516563345884	0.34289374717453774	0.1892510687146474
Deaths	Japan	Both	All ages	Respiratory infections and tuberculosis	Citrobacter spp.	Rate	2011	0.35304848977364217	0.42242391058132434	0.2848137497008178
Deaths	Japan	Male	15-49 years	Respiratory infections and tuberculosis	Citrobacter spp.	Number	2011	3.169170685523101	3.8332338902143874	2.5903065710387265
Deaths	Japan	Female	15-49 years	Respiratory infections and tuberculosis	Citrobacter spp.	Number	2011	1.6477757837521951	1.9983410904256784	1.3315167009480975
Deaths	Japan	Both	15-49 years	Respiratory infections and tuberculosis	Citrobacter spp.	Number	2011	4.816946469275297	5.613391861549699	4.028720151123895
Deaths	Japan	Male	15-49 years	Respiratory infections and tuberculosis	Citrobacter spp.	Rate	2011	0.011428776142027166	0.013823544510055645	0.009341255766013483
Deaths	Japan	Female	15-49 years	Respiratory infections and tuberculosis	Citrobacter spp.	Rate	2011	0.006110290866492099	0.007410258988731559	0.004937537264844525
Deaths	Japan	Both	15-49 years	Respiratory infections and tuberculosis	Citrobacter spp.	Rate	2011	0.008806605665851158	0.010262710804009373	0.007365527089686398
Deaths	Japan	Male	0-14 years	Respiratory infections and tuberculosis	Citrobacter spp.	Number	2011	0.36557353889374333	0.441190826743902	0.2958450250495137
Deaths	Japan	Female	0-14 years	Respiratory infections and tuberculosis	Citrobacter spp.	Number	2011	0.3075195737429893	0.3805022443463443	0.242170311217148
Deaths	Japan	Both	0-14 years	Respiratory infections and tuberculosis	Citrobacter spp.	Number	2011	0.6730931126367332	0.8020056918029038	0.5518635918313209
Deaths	Japan	Male	0-14 years	Respiratory infections and tuberculosis	Citrobacter spp.	Rate	2011	0.0042401603466626974	0.00511721897195236	0.0034314035632020713
Deaths	Japan	Female	0-14 years	Respiratory infections and tuberculosis	Citrobacter spp.	Rate	2011	0.0037542449433655986	0.004645228300070409	0.0029564513739866517
Deaths	Japan	Both	0-14 years	Respiratory infections and tuberculosis	Citrobacter spp.	Rate	2011	0.004003422802783357	0.0047701689621338205	0.0032823739332418574
Deaths	Japan	Male	50-74 years	Respiratory infections and tuberculosis	Citrobacter spp.	Number	2011	41.03324639783155	48.909594201516455	34.57653436489233
Deaths	Japan	Female	50-74 years	Respiratory infections and tuberculosis	Citrobacter spp.	Number	2011	11.74786459918833	14.0499750132584	9.432727147040648
Deaths	Japan	Both	50-74 years	Respiratory infections and tuberculosis	Citrobacter spp.	Number	2011	52.7811109970199	61.71051877208846	44.755464824405024
Deaths	Japan	Male	50-74 years	Respiratory infections and tuberculosis	Citrobacter spp.	Rate	2011	0.20222873036526057	0.24104661479028078	0.1704073954385557
Deaths	Japan	Female	50-74 years	Respiratory infections and tuberculosis	Citrobacter spp.	Rate	2011	0.054932315995286585	0.06569684734087884	0.044106870994610775
Deaths	Japan	Both	50-74 years	Respiratory infections and tuberculosis	Citrobacter spp.	Rate	2011	0.12664452085363215	0.14806999954891964	0.10738755382751203
Deaths	Japan	Male	75+ years	Respiratory infections and tuberculosis	Citrobacter spp.	Number	2011	227.8247165486021	272.146165862018	190.33512581579916
Deaths	Japan	Female	75+ years	Respiratory infections and tuberculosis	Citrobacter spp.	Number	2011	165.49124073476727	209.18201949731284	113.02066621949999
Deaths	Japan	Both	75+ years	Respiratory infections and tuberculosis	Citrobacter spp.	Number	2011	393.3159572833692	473.0300092774211	314.09008016150824
Deaths	Japan	Male	75+ years	Respiratory infections and tuberculosis	Citrobacter spp.	Rate	2011	4.055092266289492	4.843977550837773	3.3878084362028855
Deaths	Japan	Female	75+ years	Respiratory infections and tuberculosis	Citrobacter spp.	Rate	2011	1.8173757310247194	2.297174907344142	1.241159441306992
Deaths	Japan	Both	75+ years	Respiratory infections and tuberculosis	Citrobacter spp.	Rate	2011	2.671204374625388	3.212582166353826	2.1331420213632293
Deaths	Japan	Male	All ages	Respiratory infections and tuberculosis	Other fungi	Number	2011	1523.9922346047706	1771.6204902731874	1277.8862064324007
Deaths	Japan	Female	All ages	Respiratory infections and tuberculosis	Other fungi	Number	2011	979.0645848710071	1193.0640634057436	684.4505671947727
Deaths	Japan	Both	All ages	Respiratory infections and tuberculosis	Other fungi	Number	2011	2503.0568194757775	2876.2592249022155	2051.1768777462594
Deaths	Japan	Male	All ages	Respiratory infections and tuberculosis	Other fungi	Rate	2011	2.4477796664260394	2.8455109640627976	2.0524933139982457
Deaths	Japan	Female	All ages	Respiratory infections and tuberculosis	Other fungi	Rate	2011	1.4913261746343587	1.8172934587425897	1.0425655895166304
Deaths	Japan	Both	All ages	Respiratory infections and tuberculosis	Other fungi	Rate	2011	1.9568770112077647	2.248644741777856	1.6035995854154115
Deaths	Japan	Male	15-49 years	Respiratory infections and tuberculosis	Other fungi	Number	2011	18.62807477466857	21.865449582619775	15.820382399880337
Deaths	Japan	Female	15-49 years	Respiratory infections and tuberculosis	Other fungi	Number	2011	9.691627474352673	11.73848022092682	8.139398139234839
Deaths	Japan	Both	15-49 years	Respiratory infections and tuberculosis	Other fungi	Number	2011	28.31970224902125	32.154950610500904	24.788519457359612
Deaths	Japan	Male	15-49 years	Respiratory infections and tuberculosis	Other fungi	Rate	2011	0.06717722637317962	0.07885196264943208	0.05705202618320155
Deaths	Japan	Female	15-49 years	Respiratory infections and tuberculosis	Other fungi	Rate	2011	0.035938544201161104	0.04352869436950894	0.030182559180265783
Deaths	Japan	Both	15-49 years	Respiratory infections and tuberculosis	Other fungi	Rate	2011	0.05177563252409786	0.058787443879193664	0.04531973051676622
Deaths	Japan	Male	0-14 years	Respiratory infections and tuberculosis	Other fungi	Number	2011	2.3184446086953687	2.691457521120932	1.944830224202341
Deaths	Japan	Female	0-14 years	Respiratory infections and tuberculosis	Other fungi	Number	2011	1.949051747810083	2.320838165175891	1.5597649510825295
Deaths	Japan	Both	0-14 years	Respiratory infections and tuberculosis	Other fungi	Number	2011	4.267496356505452	4.836148620797496	3.6892420925848306
Deaths	Japan	Male	0-14 years	Respiratory infections and tuberculosis	Other fungi	Rate	2011	0.026890832759592476	0.03121727981275229	0.022557409441088607
Deaths	Japan	Female	0-14 years	Respiratory infections and tuberculosis	Other fungi	Rate	2011	0.02379431520248292	0.0283331393833922	0.01904184377328263
Deaths	Japan	Both	0-14 years	Respiratory infections and tuberculosis	Other fungi	Rate	2011	0.02538221221355645	0.02876444180256997	0.02194287185703744
Deaths	Japan	Male	50-74 years	Respiratory infections and tuberculosis	Other fungi	Number	2011	282.5054873529602	328.2096585484233	238.40316001821935
[truncated: 8,921 more rows]
